# Supplementary material for: Numerous new records of tropical non-indigenous species in the Eastern Mediterranean highlight the challenges of their recognition and identification
Source: Zookeys. 2021 Jan 13;1010:1–95. doi: 10.3897/zookeys.1010.58759 (PMC7817654; doi:10.3897/zookeys.1010.58759)
Supplement: XML Treatment for Conradia eutornisca [file zookeys.1010.58759-treatment1.xml]

<!DOCTYPE tp:taxon-treatment
  PUBLIC "-//TaxonX//DTD Taxonomic Treatment Publishing DTD v0 20100105//EN" "tax-treatment-NSO.dtd">
<tp:taxon-treatment xmlns:tp="http://www.plazi.org/taxpub"><tp:treatment-meta><kwd-group><label>Taxon classification</label><kwd><named-content xmlns:xlink="http://www.w3.org/1999/xlink" content-type="kingdom">Animalia</named-content></kwd><kwd><named-content xmlns:xlink="http://www.w3.org/1999/xlink" content-type="order">Trochida</named-content></kwd><kwd><named-content xmlns:xlink="http://www.w3.org/1999/xlink" content-type="family">Conradiidae</named-content></kwd></kwd-group><mixed-citation publication-type="journal"><person-group><name><surname>Albano</surname><given-names>Paolo G.</given-names></name><name><surname>Steger</surname><given-names>Jan</given-names></name><name><surname>Bakker</surname><given-names>Piet A.J.</given-names></name><name><surname>Bogi</surname><given-names>Cesare</given-names></name><name><surname>Bošnjak</surname><given-names>Marija</given-names></name><name><surname>Guy-Haim</surname><given-names>Tamar</given-names></name><name><surname>Huseyinoglu</surname><given-names>Mehmet Fatih</given-names></name><name><surname>LaFollette</surname><given-names>Patrick I.</given-names></name><name><surname>Lubinevsky</surname><given-names>Hadas</given-names></name><name><surname>Mulas</surname><given-names>Martina</given-names></name><name><surname>Stockinger</surname><given-names>Martina</given-names></name><name><surname>Azzarone</surname><given-names>Michele</given-names></name><name><surname>Sabelli</surname><given-names>Bruno</given-names></name></person-group><article-title>Numerous new records of tropical non-indigenous species in the Eastern Mediterranean highlight the challenges of their recognition and identification</article-title><source>Zookeys</source><day>13</day><month>1</month><year>2021</year><volume>1010</volume><fpage>1</fpage><lpage>95</lpage><pub-id pub-id-type="doi">10.3897/zookeys.1010.58759</pub-id></mixed-citation></tp:treatment-meta><tp:nomenclature><tp:taxon-name><object-id xmlns:xlink="http://www.w3.org/1999/xlink" content-type="arpha" xlink:type="simple">99A36CD8-D038-569F-8DB6-4226540DF248</object-id>
                <tp:taxon-name-part taxon-name-part-type="genus" reg="Conradia">Conradia</tp:taxon-name-part>
                <tp:taxon-name-part taxon-name-part-type="species" reg="eutornisca">eutornisca</tp:taxon-name-part>
              </tp:taxon-name><tp:taxon-authority>(Melvill, 1918)</tp:taxon-authority></tp:nomenclature><tp:treatment-sec sec-type="New records" id="SECID0E6FBG"><title>New records.</title><p>Israel • 1 <abbrev xmlns:xlink="http://www.w3.org/1999/xlink" xlink:title="empty shell" id="ABBRID0EFGBG" xlink:type="simple">sh</abbrev>; Ashqelon; <named-content xmlns:xlink="http://www.w3.org/1999/xlink" content-type="dwc:verbatimCoordinates" xlink:type="simple"><named-content content-type="geo-json" specific-use="{&#34;type&#34;:&#34;Point&#34;,&#34;coordinates&#34;:[34.540600,31.710100]}" id="NCID0EMGBG" xlink:type="simple">31.7101°N, 34.5406°E</named-content></named-content>; depth 31 m; 18 Sep. 2016; muddy-sand; grab; <abbrev xmlns:xlink="http://www.w3.org/1999/xlink" xlink:title="“Historical ecology of Lessepsian migration” project" id="ABBRID0ERGBG" xlink:type="simple">HELM</abbrev> project (sample SG30_5F) • 3 <abbrev xmlns:xlink="http://www.w3.org/1999/xlink" xlink:title="live collected specimens" id="ABBRID0EVGBG" xlink:type="simple">spcms</abbrev>; Ashqelon; <named-content xmlns:xlink="http://www.w3.org/1999/xlink" content-type="dwc:verbatimCoordinates" xlink:type="simple"><named-content content-type="geo-json" specific-use="{&#34;type&#34;:&#34;Point&#34;,&#34;coordinates&#34;:[34.551600,31.686800]}" id="NCID0E3GBG" xlink:type="simple">31.6868°N, 34.5516°E</named-content></named-content>; depth 11 m; 31 Oct. 2018; offshore rocky reef; suction sampler; <abbrev xmlns:xlink="http://www.w3.org/1999/xlink" xlink:title="“Historical ecology of Lessepsian migration” project" id="ABBRID0EBHBG" xlink:type="simple">HELM</abbrev> project (samples S58_1M, S58_2F) • 3 <abbrev xmlns:xlink="http://www.w3.org/1999/xlink" xlink:title="live collected specimens" id="ABBRID0EFHBG" xlink:type="simple">spcms</abbrev>; Ashqelon; <named-content xmlns:xlink="http://www.w3.org/1999/xlink" content-type="dwc:verbatimCoordinates" xlink:type="simple"><named-content content-type="geo-json" specific-use="{&#34;type&#34;:&#34;Point&#34;,&#34;coordinates&#34;:[34.525700,31.689100]}" id="NCID0EMHBG" xlink:type="simple">31.6891°N, 34.5257°E</named-content></named-content>; depth 25 m; 2 May 2018; offshore rocky reef; suction sampler; <abbrev xmlns:xlink="http://www.w3.org/1999/xlink" xlink:title="“Historical ecology of Lessepsian migration” project" id="ABBRID0ERHBG" xlink:type="simple">HELM</abbrev> project (sample S16_1M) • 1 <abbrev xmlns:xlink="http://www.w3.org/1999/xlink" xlink:title="live collected specimen" id="ABBRID0EVHBG" xlink:type="simple">spcm</abbrev>; same collecting data as for preceding; depth 28 m; 31 Oct. 2018; <abbrev xmlns:xlink="http://www.w3.org/1999/xlink" xlink:title="“Historical ecology of Lessepsian migration” project" id="ABBRID0EZHBG" xlink:type="simple">HELM</abbrev> project (sample S59_3F) • 1 <abbrev xmlns:xlink="http://www.w3.org/1999/xlink" xlink:title="live collected specimen" id="ABBRID0E4HBG" xlink:type="simple">spcm</abbrev>, 1 <abbrev xmlns:xlink="http://www.w3.org/1999/xlink" xlink:title="empty shell" id="ABBRID0EBIBG" xlink:type="simple">sh</abbrev>; west of Rosh HaNikra Islands; <named-content xmlns:xlink="http://www.w3.org/1999/xlink" content-type="dwc:verbatimCoordinates" xlink:type="simple"><named-content content-type="geo-json" specific-use="{&#34;type&#34;:&#34;Point&#34;,&#34;coordinates&#34;:[35.092600,33.070400]}" id="NCID0EIIBG" xlink:type="simple">33.0704°N, 35.0926°E</named-content></named-content>; depth 12 m; 1 May 2018; rocky substrate; suction sampler; <abbrev xmlns:xlink="http://www.w3.org/1999/xlink" xlink:title="“Historical ecology of Lessepsian migration” project" id="ABBRID0ENIBG" xlink:type="simple">HELM</abbrev> project (samples S14_1F, S14_3F) • 3 <abbrev xmlns:xlink="http://www.w3.org/1999/xlink" xlink:title="live collected specimens" id="ABBRID0ERIBG" xlink:type="simple">spcms</abbrev>; same collecting data as for preceding; 29 Oct. 2018; <abbrev xmlns:xlink="http://www.w3.org/1999/xlink" xlink:title="“Historical ecology of Lessepsian migration” project" id="ABBRID0EVIBG" xlink:type="simple">HELM</abbrev> project (samples S52_1M, S52_3F, S52_3M) • 12 <abbrev xmlns:xlink="http://www.w3.org/1999/xlink" xlink:title="live collected specimens" id="ABBRID0EZIBG" xlink:type="simple">spcms</abbrev>, 4 <abbrev xmlns:xlink="http://www.w3.org/1999/xlink" xlink:title="empty shells" id="ABBRID0E4IBG" xlink:type="simple">shs</abbrev>; west of Rosh HaNikra Islands; <named-content xmlns:xlink="http://www.w3.org/1999/xlink" content-type="dwc:verbatimCoordinates" xlink:type="simple"><named-content content-type="geo-json" specific-use="{&#34;type&#34;:&#34;Point&#34;,&#34;coordinates&#34;:[35.092300,33.072500]}" id="NCID0EEJBG" xlink:type="simple">33.0725°N, 35.0923°E</named-content></named-content>; depth 20 m; 1 May 2018; rocky substrate; suction sampler; <abbrev xmlns:xlink="http://www.w3.org/1999/xlink" xlink:title="“Historical ecology of Lessepsian migration” project" id="ABBRID0EJJBG" xlink:type="simple">HELM</abbrev> project (samples S13_1F, S13_1M, S13_2F, S13_3F, S13_3M) • 14 <abbrev xmlns:xlink="http://www.w3.org/1999/xlink" xlink:title="live collected specimens" id="ABBRID0ENJBG" xlink:type="simple">spcms</abbrev>; same collecting data as for preceding; depth 19 m; 29 Oct. 2018; <abbrev xmlns:xlink="http://www.w3.org/1999/xlink" xlink:title="“Historical ecology of Lessepsian migration” project" id="ABBRID0ERJBG" xlink:type="simple">HELM</abbrev> project (samples S53_1F, S53_1M, S53_2F, S53_2M, S53_3F, S53_3M); size: H 2 mm, W 1.7 mm.</p></tp:treatment-sec><tp:treatment-sec sec-type="remarks" id="SECID0EVJBG"><title>Remarks.</title><p>The species has already been reported from Israel and Turkey (<xref ref-type="bibr" rid="B37">Bogi and Galil 1999</xref>; <xref ref-type="bibr" rid="B52">Buzzurro and Cecalupo 2006</xref>), but only from empty shells. To the best of our knowledge, this is the first record of living individuals from the Mediterranean Sea. Based on our observations, it occurs rather frequently on shallow subtidal rocky substrates. The samples from Turkey led to the description of <italic><tp:taxon-name><tp:taxon-name-part taxon-name-part-type="genus" reg="Parviturbo">Parviturbo</tp:taxon-name-part> <tp:taxon-name-part taxon-name-part-type="species" reg="dibellai">dibellai</tp:taxon-name-part></tp:taxon-name></italic> Buzzurro &amp; Cecalupo, 2006, at that time supposed to be a native species, but this name was later recognized to be a synonym of the Indo-Pacific <italic><tp:taxon-name><tp:taxon-name-part taxon-name-part-type="genus" reg="Fossarus">Fossarus</tp:taxon-name-part> <tp:taxon-name-part taxon-name-part-type="species" reg="eutorniscus">eutorniscus</tp:taxon-name-part></tp:taxon-name></italic> (<xref ref-type="bibr" rid="B199">Rubio et al. 2015</xref>), attributed to <italic><tp:taxon-name><tp:taxon-name-part taxon-name-part-type="genus" reg="Conradia">Conradia</tp:taxon-name-part></tp:taxon-name></italic> by <xref ref-type="bibr" rid="B114">Janssen et al. (2011)</xref>. <xref ref-type="bibr" rid="B114">Janssen et al. (2011)</xref> highlighted, however, that the Red Sea specimens have seven spiral cords instead of the five cited in the original description based on material from Karachi (Pakistan). Specimens with five spiral cords occur also in the Persian (Arabian) Gulf and rarely in the Red Sea (H. Dekker, pers. comm., November 2020). Further research is required to ascertain if these two morphologies belong to two different taxa.</p></tp:treatment-sec><ref-list><ref id="B37"><mixed-citation xmlns:xlink="http://www.w3.org/1999/xlink" xlink:type="simple"><person-group><name name-style="western"><surname>Bogi</surname><given-names>C</given-names></name><name name-style="western"><surname>Galil</surname><given-names>BS</given-names></name></person-group> (<year>1999</year>) <article-title>Nuovi ritrovamenti di immigranti lessepsiani lungo le coste israeliane.</article-title><source>La Conchiglia</source><volume>31</volume>: <fpage>29</fpage>–<lpage>32</lpage>.</mixed-citation></ref><ref id="B52"><mixed-citation xmlns:xlink="http://www.w3.org/1999/xlink" xlink:type="simple"><person-group><name name-style="western"><surname>Buzzurro</surname><given-names>G</given-names></name><name name-style="western"><surname>Cecalupo</surname><given-names>A</given-names></name></person-group> (<year>2006</year>) <article-title>I molluschi lessepsiani di Taşucu (Turchia sud-orientale): descrizione di <italic><tp:taxon-name><tp:taxon-name-part taxon-name-part-type="genus">Parviturbo</tp:taxon-name-part> <tp:taxon-name-part taxon-name-part-type="species">dibellai</tp:taxon-name-part></tp:taxon-name></italic> n. sp. (<tp:taxon-name><tp:taxon-name-part taxon-name-part-type="class">Gastropoda</tp:taxon-name-part></tp:taxon-name>: <tp:taxon-name><tp:taxon-name-part taxon-name-part-type="superfamily">Trochoidea</tp:taxon-name-part></tp:taxon-name>: <tp:taxon-name><tp:taxon-name-part taxon-name-part-type="family">Skeneidae</tp:taxon-name-part></tp:taxon-name>).</article-title><source>Bollettino Malacologico</source><volume>42</volume>: <fpage>27</fpage>–<lpage>32</lpage>.</mixed-citation></ref><ref id="B199"><mixed-citation xmlns:xlink="http://www.w3.org/1999/xlink" xlink:type="simple"><person-group><name name-style="western"><surname>Rubio</surname><given-names>F</given-names></name><name name-style="western"><surname>Rolán</surname><given-names>E</given-names></name><name name-style="western"><surname>Fernández-Garcés</surname><given-names>R</given-names></name></person-group> (<year>2015</year>) <article-title>Revision of the genera <italic><tp:taxon-name><tp:taxon-name-part taxon-name-part-type="genus">Parviturbo</tp:taxon-name-part></tp:taxon-name></italic> and <italic><tp:taxon-name><tp:taxon-name-part taxon-name-part-type="genus">Pseudorbis</tp:taxon-name-part></tp:taxon-name></italic> (<tp:taxon-name><tp:taxon-name-part taxon-name-part-type="class">Gastropoda</tp:taxon-name-part></tp:taxon-name>, <tp:taxon-name><tp:taxon-name-part taxon-name-part-type="family">Skeneidae</tp:taxon-name-part></tp:taxon-name>).</article-title><source>Iberus</source><volume>33</volume>: <fpage>167</fpage>–<lpage>259</lpage>.</mixed-citation></ref><ref id="B114"><mixed-citation xmlns:xlink="http://www.w3.org/1999/xlink" xlink:type="simple"><person-group><name name-style="western"><surname>Janssen</surname><given-names>R</given-names></name><name name-style="western"><surname>Zuschin</surname><given-names>M</given-names></name><name name-style="western"><surname>Baal</surname><given-names>C</given-names></name></person-group> (<year>2011</year>) <article-title>Gastropods and their habitats from the northern Red Sea (Egypt: Safaga) Part 2: <tp:taxon-name><tp:taxon-name-part taxon-name-part-type="subclass">Caenogastropoda</tp:taxon-name-part></tp:taxon-name>: Sorbeoconcha and <tp:taxon-name><tp:taxon-name-part taxon-name-part-type="order">Littorinimorpha</tp:taxon-name-part></tp:taxon-name>.</article-title><source>Annalen des Naturhistorischen Museums in Wien</source><volume>113</volume>: <fpage>373</fpage>–<lpage>509</lpage>.</mixed-citation></ref></ref-list></tp:taxon-treatment>
