# Supplementary material for: Numerous new records of tropical non-indigenous species in the Eastern Mediterranean highlight the challenges of their recognition and identification
Source: Zookeys. 2021 Jan 13;1010:1–95. doi: 10.3897/zookeys.1010.58759 (PMC7817654; doi:10.3897/zookeys.1010.58759)
Supplement: XML Treatment for Dikoleps micalii [file zookeys.1010.58759-treatment2.xml]

<!DOCTYPE tp:taxon-treatment
  PUBLIC "-//TaxonX//DTD Taxonomic Treatment Publishing DTD v0 20100105//EN" "tax-treatment-NSO.dtd">
<tp:taxon-treatment xmlns:tp="http://www.plazi.org/taxpub"><tp:treatment-meta><kwd-group><label>Taxon classification</label><kwd><named-content xmlns:xlink="http://www.w3.org/1999/xlink" content-type="kingdom">Animalia</named-content></kwd><kwd><named-content xmlns:xlink="http://www.w3.org/1999/xlink" content-type="order">Trochida</named-content></kwd><kwd><named-content xmlns:xlink="http://www.w3.org/1999/xlink" content-type="family">Skeneidae</named-content></kwd></kwd-group><mixed-citation publication-type="journal"><person-group><name><surname>Albano</surname><given-names>Paolo G.</given-names></name><name><surname>Steger</surname><given-names>Jan</given-names></name><name><surname>Bakker</surname><given-names>Piet A.J.</given-names></name><name><surname>Bogi</surname><given-names>Cesare</given-names></name><name><surname>Bošnjak</surname><given-names>Marija</given-names></name><name><surname>Guy-Haim</surname><given-names>Tamar</given-names></name><name><surname>Huseyinoglu</surname><given-names>Mehmet Fatih</given-names></name><name><surname>LaFollette</surname><given-names>Patrick I.</given-names></name><name><surname>Lubinevsky</surname><given-names>Hadas</given-names></name><name><surname>Mulas</surname><given-names>Martina</given-names></name><name><surname>Stockinger</surname><given-names>Martina</given-names></name><name><surname>Azzarone</surname><given-names>Michele</given-names></name><name><surname>Sabelli</surname><given-names>Bruno</given-names></name></person-group><article-title>Numerous new records of tropical non-indigenous species in the Eastern Mediterranean highlight the challenges of their recognition and identification</article-title><source>Zookeys</source><day>13</day><month>1</month><year>2021</year><volume>1010</volume><fpage>1</fpage><lpage>95</lpage><pub-id pub-id-type="doi">10.3897/zookeys.1010.58759</pub-id></mixed-citation></tp:treatment-meta><tp:nomenclature><tp:taxon-name><object-id xmlns:xlink="http://www.w3.org/1999/xlink" content-type="arpha" xlink:type="simple">47569C9B-8B2F-5896-880A-49898AA61774</object-id>
                <tp:taxon-name-part taxon-name-part-type="genus" reg="Dikoleps">Dikoleps</tp:taxon-name-part>
                <tp:taxon-name-part taxon-name-part-type="species" reg="micalii">micalii</tp:taxon-name-part>
              </tp:taxon-name><tp:taxon-authority>Agamennone, Sbrana, Nardi, Siragusa &amp; Germanà, 2020</tp:taxon-authority><xref ref-type="fig" rid="F2">Figure 2</xref></tp:nomenclature><tp:treatment-sec sec-type="New records" id="SECID0E5MBG"><title>New records.</title><p>Israel • 4 <abbrev xmlns:xlink="http://www.w3.org/1999/xlink" xlink:title="live collected specimens" id="ABBRID0EENBG" xlink:type="simple">spcms</abbrev>; Haifa Bay; <named-content xmlns:xlink="http://www.w3.org/1999/xlink" content-type="dwc:verbatimCoordinates" xlink:type="simple"><named-content content-type="geo-json" specific-use="{&#34;type&#34;:&#34;Point&#34;,&#34;coordinates&#34;:[35.019600,32.821100]}" id="NCID0ELNBG" xlink:type="simple">32.8211°N, 35.0196°E</named-content></named-content>; depth 11 m; 2 Aug. 2015; soft substrate; grab; <abbrev xmlns:xlink="http://www.w3.org/1999/xlink" content-type="institution" xlink:title="National Monitoring Israel" id="ABBRID0EQNBG" xlink:type="simple">NM</abbrev> project (samples HM27(a) and HM27(c)); size of largest specimen: H 0.7 mm, W 0.7 mm.</p></tp:treatment-sec><tp:treatment-sec sec-type="remarks" id="SECID0EVNBG"><title>Remarks.</title><p>This species has been recently described from sediment collected in 2016 at 33–45 m depth at Karpathos and Samos islands in the eastern Aegean Sea (<xref ref-type="bibr" rid="B10">Agamennone et al. 2020b</xref>). The authors discussed but declined the possibility that this is a Lessepsian species, but one of us (BS) observed non-distinguishable specimens from the Red Sea and we received reports of further indistinguishable specimens from the Persian (Arabian) Gulf (H. Dekker, pers. comm., November 2020). This is the first record for Israel; all specimens were live collected.</p><fig id="F2" position="float" orientation="portrait"><object-id xmlns:xlink="http://www.w3.org/1999/xlink" content-type="doi" xlink:type="simple">10.3897/zookeys.1010.58759.figure2</object-id><object-id xmlns:xlink="http://www.w3.org/1999/xlink" content-type="arpha" xlink:type="simple">903F7240-3B8A-5591-B3DF-B0DF3A2B23A0</object-id><label>Figure 2.</label><caption><p><italic><tp:taxon-name><tp:taxon-name-part taxon-name-part-type="genus" reg="Dikoleps">Dikoleps</tp:taxon-name-part> <tp:taxon-name-part taxon-name-part-type="species" reg="micalii">micalii</tp:taxon-name-part></tp:taxon-name></italic> Agamennone, Sbrana, Nardi, Siragusa &amp; Germanà, 2020, Haifa Bay, Israel: front (<bold>A</bold>) and apical (<bold>B</bold>) views, umbilicus (<bold>C</bold>), microsculpture of body whorl (<bold>D</bold>), apical view of protoconch (<bold>E</bold>) and microsculpture of the base (<bold>F</bold>). Photograph courtesy A. Bonfitto. Scale bars: 0.2 mm (<bold>A–C</bold>); 0.05 mm (<bold>D–F</bold>).
      </p></caption><graphic xmlns:xlink="http://www.w3.org/1999/xlink" xlink:href="zookeys-1010-001-g002.jpg" position="float" orientation="portrait" xlink:type="simple" id="oo_496955.jpg"><uri content-type="original_file" xlink:type="simple">https://binary.pensoft.net/fig/496955</uri></graphic></fig></tp:treatment-sec><ref-list><ref id="B10"><mixed-citation xmlns:xlink="http://www.w3.org/1999/xlink" xlink:type="simple"><person-group><name name-style="western"><surname>Agamennone</surname><given-names>F</given-names></name><name name-style="western"><surname>Sbrana</surname><given-names>C</given-names></name><name name-style="western"><surname>Nardi</surname><given-names>N</given-names></name><name name-style="western"><surname>Siragusa</surname><given-names>F</given-names></name><name name-style="western"><surname>Germanà</surname><given-names>A</given-names></name></person-group> (<year>2020b</year>) <article-title><italic><tp:taxon-name><tp:taxon-name-part taxon-name-part-type="genus">Dikoleps</tp:taxon-name-part> <tp:taxon-name-part taxon-name-part-type="species">micalii</tp:taxon-name-part></tp:taxon-name></italic> n. sp. (<tp:taxon-name><tp:taxon-name-part taxon-name-part-type="class">Gastropoda</tp:taxon-name-part></tp:taxon-name>: <tp:taxon-name><tp:taxon-name-part taxon-name-part-type="family">Skeneidae</tp:taxon-name-part></tp:taxon-name>) from the Eastern Aegean Sea.</article-title><source>Bollettino Malacologico</source><volume>56</volume>: <fpage>91</fpage>–<lpage>95</lpage>.</mixed-citation></ref></ref-list></tp:taxon-treatment>
