# Supplementary material for: Numerous new records of tropical non-indigenous species in the Eastern Mediterranean highlight the challenges of their recognition and identification
Source: Zookeys. 2021 Jan 13;1010:1–95. doi: 10.3897/zookeys.1010.58759 (PMC7817654; doi:10.3897/zookeys.1010.58759)
Supplement: XML Treatment for Skeneidae [file zookeys.1010.58759-treatment3.xml]

<!DOCTYPE tp:taxon-treatment
  PUBLIC "-//TaxonX//DTD Taxonomic Treatment Publishing DTD v0 20100105//EN" "tax-treatment-NSO.dtd">
<tp:taxon-treatment xmlns:tp="http://www.plazi.org/taxpub"><tp:treatment-meta><kwd-group><label>Taxon classification</label><kwd><named-content xmlns:xlink="http://www.w3.org/1999/xlink" content-type="kingdom">Animalia</named-content></kwd><kwd><named-content xmlns:xlink="http://www.w3.org/1999/xlink" content-type="order">Trochida</named-content></kwd><kwd><named-content xmlns:xlink="http://www.w3.org/1999/xlink" content-type="family">Skeneidae</named-content></kwd></kwd-group><mixed-citation publication-type="journal"><person-group><name><surname>Albano</surname><given-names>Paolo G.</given-names></name><name><surname>Steger</surname><given-names>Jan</given-names></name><name><surname>Bakker</surname><given-names>Piet A.J.</given-names></name><name><surname>Bogi</surname><given-names>Cesare</given-names></name><name><surname>Bošnjak</surname><given-names>Marija</given-names></name><name><surname>Guy-Haim</surname><given-names>Tamar</given-names></name><name><surname>Huseyinoglu</surname><given-names>Mehmet Fatih</given-names></name><name><surname>LaFollette</surname><given-names>Patrick I.</given-names></name><name><surname>Lubinevsky</surname><given-names>Hadas</given-names></name><name><surname>Mulas</surname><given-names>Martina</given-names></name><name><surname>Stockinger</surname><given-names>Martina</given-names></name><name><surname>Azzarone</surname><given-names>Michele</given-names></name><name><surname>Sabelli</surname><given-names>Bruno</given-names></name></person-group><article-title>Numerous new records of tropical non-indigenous species in the Eastern Mediterranean highlight the challenges of their recognition and identification</article-title><source>Zookeys</source><day>13</day><month>1</month><year>2021</year><volume>1010</volume><fpage>1</fpage><lpage>95</lpage><pub-id pub-id-type="doi">10.3897/zookeys.1010.58759</pub-id></mixed-citation></tp:treatment-meta><tp:nomenclature><tp:taxon-name><object-id xmlns:xlink="http://www.w3.org/1999/xlink" content-type="arpha" xlink:type="simple">F39C65A0-5FF0-5091-A565-9ED08620A347</object-id>
                <tp:taxon-name-part taxon-name-part-type="family">Skeneidae</tp:taxon-name-part>
              </tp:taxon-name><tp:taxon-authority>indet.</tp:taxon-authority><xref ref-type="fig" rid="F3">Figure 3</xref></tp:nomenclature><tp:treatment-sec sec-type="New records" id="SECID0EKQBG"><title>New records.</title><p>Israel • 1 <abbrev xmlns:xlink="http://www.w3.org/1999/xlink" xlink:title="empty shell" id="ABBRID0EQQBG" xlink:type="simple">sh</abbrev>; Akko; <named-content xmlns:xlink="http://www.w3.org/1999/xlink" content-type="dwc:verbatimCoordinates" xlink:type="simple"><named-content content-type="geo-json" specific-use="{&#34;type&#34;:&#34;Point&#34;,&#34;coordinates&#34;:[35.070000,32.920000]}" id="NCID0EXQBG" xlink:type="simple">32.92°N, 35.07°E</named-content></named-content>; depth 4 m; 22 Oct. 1998; shell grit sample; size: H 0.6 mm, W 1.0 mm.</p></tp:treatment-sec><tp:treatment-sec sec-type="remarks" id="SECID0E3QBG"><title>Remarks.</title><p>This tiny gastropod (largest diameter 1 mm) is characterized by a small but solid shell, ~ 0.75 whorls of protoconch with axial costae visible near the proto-teleoconch transition (more costae closer to the nucleus may be abraded), and two teleoconch whorls with numerous regular spiral cords. The shoulder is slightly angulated near the lip. Umbilicus open, large. Shell white, slightly translucent. No native Mediterranean species shares these features. Only <italic><tp:taxon-name><tp:taxon-name-part taxon-name-part-type="genus" reg="Skenea">Skenea</tp:taxon-name-part> <tp:taxon-name-part taxon-name-part-type="species" reg="catenoides">catenoides</tp:taxon-name-part></tp:taxon-name></italic> (Monterosato, 1877) has a similarly solid shell with numerous regular spiral cords, but it can be distinguished easily by the three nodulose thicker spiral cords on the base and the lack of angulation at the shoulder. Both Mediterranean (e.g., <italic><tp:taxon-name><tp:taxon-name-part taxon-name-part-type="genus" reg="Circulus">Circulus</tp:taxon-name-part> <tp:taxon-name-part taxon-name-part-type="species" reg="striatus">striatus</tp:taxon-name-part></tp:taxon-name></italic> (Philippi, 1836) and Red Sea <italic><tp:taxon-name><tp:taxon-name-part taxon-name-part-type="genus" reg="Circulus">Circulus</tp:taxon-name-part></tp:taxon-name></italic> (e.g., <italic><tp:taxon-name><tp:taxon-name-part taxon-name-part-type="genus" reg="Circulus">C.</tp:taxon-name-part> <tp:taxon-name-part taxon-name-part-type="species" reg="novemcarinatus">novemcarinatus</tp:taxon-name-part></tp:taxon-name></italic> (Melvill, 1906a)) and <italic><tp:taxon-name><tp:taxon-name-part taxon-name-part-type="genus" reg="Circulus">C.</tp:taxon-name-part> <tp:taxon-name-part taxon-name-part-type="species" reg="octoliratus">octoliratus</tp:taxon-name-part></tp:taxon-name></italic> (Carpenter, 1856)) can be distinguished by the multispiral protoconch and the much more prominent spiral cords. It is most likely a new, probably still unnamed, Indo-Pacific species in the Mediterranean.</p><fig id="F3" position="float" orientation="portrait"><object-id xmlns:xlink="http://www.w3.org/1999/xlink" content-type="doi" xlink:type="simple">10.3897/zookeys.1010.58759.figure3</object-id><object-id xmlns:xlink="http://www.w3.org/1999/xlink" content-type="arpha" xlink:type="simple">324E96C8-6FE5-59DB-88FD-B611EB75760B</object-id><label>Figure 3.</label><caption><p><tp:taxon-name><tp:taxon-name-part taxon-name-part-type="family">Skeneidae</tp:taxon-name-part></tp:taxon-name> indet., Akko, Israel: apical (<bold>A, B</bold>), front (<bold>C, F</bold>), side (<bold>D, E</bold>), umbilical (<bold>G, H</bold>) and back (<bold>I</bold>) views, protoconch (<bold>J</bold>). Scale bars: 0.5 mm (<bold>A–I</bold>); 0.1 mm (<bold>J</bold>).</p></caption><graphic xmlns:xlink="http://www.w3.org/1999/xlink" xlink:href="zookeys-1010-001-g003.jpg" position="float" orientation="portrait" xlink:type="simple" id="oo_496956.jpg"><uri content-type="original_file" xlink:type="simple">https://binary.pensoft.net/fig/496956</uri></graphic></fig></tp:treatment-sec></tp:taxon-treatment>
