# Supplementary material for: Numerous new records of tropical non-indigenous species in the Eastern Mediterranean highlight the challenges of their recognition and identification
Source: Zookeys. 2021 Jan 13;1010:1–95. doi: 10.3897/zookeys.1010.58759 (PMC7817654; doi:10.3897/zookeys.1010.58759)
Supplement: XML Treatment for Fossarus [file zookeys.1010.58759-treatment4.xml]

<!DOCTYPE tp:taxon-treatment
  PUBLIC "-//TaxonX//DTD Taxonomic Treatment Publishing DTD v0 20100105//EN" "tax-treatment-NSO.dtd">
<tp:taxon-treatment xmlns:tp="http://www.plazi.org/taxpub"><tp:treatment-meta><kwd-group><label>Taxon classification</label><kwd><named-content xmlns:xlink="http://www.w3.org/1999/xlink" content-type="kingdom">Animalia</named-content></kwd><kwd><named-content xmlns:xlink="http://www.w3.org/1999/xlink" content-type="family">Planaxidae</named-content></kwd></kwd-group><mixed-citation publication-type="journal"><person-group><name><surname>Albano</surname><given-names>Paolo G.</given-names></name><name><surname>Steger</surname><given-names>Jan</given-names></name><name><surname>Bakker</surname><given-names>Piet A.J.</given-names></name><name><surname>Bogi</surname><given-names>Cesare</given-names></name><name><surname>Bošnjak</surname><given-names>Marija</given-names></name><name><surname>Guy-Haim</surname><given-names>Tamar</given-names></name><name><surname>Huseyinoglu</surname><given-names>Mehmet Fatih</given-names></name><name><surname>LaFollette</surname><given-names>Patrick I.</given-names></name><name><surname>Lubinevsky</surname><given-names>Hadas</given-names></name><name><surname>Mulas</surname><given-names>Martina</given-names></name><name><surname>Stockinger</surname><given-names>Martina</given-names></name><name><surname>Azzarone</surname><given-names>Michele</given-names></name><name><surname>Sabelli</surname><given-names>Bruno</given-names></name></person-group><article-title>Numerous new records of tropical non-indigenous species in the Eastern Mediterranean highlight the challenges of their recognition and identification</article-title><source>Zookeys</source><day>13</day><month>1</month><year>2021</year><volume>1010</volume><fpage>1</fpage><lpage>95</lpage><pub-id pub-id-type="doi">10.3897/zookeys.1010.58759</pub-id></mixed-citation></tp:treatment-meta><tp:nomenclature><tp:taxon-name><object-id xmlns:xlink="http://www.w3.org/1999/xlink" content-type="arpha" xlink:type="simple">474FEED8-3725-513D-A641-24EC79585E6A</object-id>
                <tp:taxon-name-part taxon-name-part-type="genus" reg="Fossarus">Fossarus</tp:taxon-name-part>
              </tp:taxon-name><tp:taxon-authority>sp. (aff. aptus sensu Blatterer 2019)</tp:taxon-authority><xref ref-type="fig" rid="F4">Figure 4</xref></tp:nomenclature><tp:treatment-sec sec-type="New records" id="SECID0EQVBG"><title>New records.</title><p>Israel • 1 <abbrev xmlns:xlink="http://www.w3.org/1999/xlink" xlink:title="empty shell" id="ABBRID0EWVBG" xlink:type="simple">sh</abbrev>; Ashqelon; <named-content xmlns:xlink="http://www.w3.org/1999/xlink" content-type="dwc:verbatimCoordinates" xlink:type="simple"><named-content content-type="geo-json" specific-use="{&#34;type&#34;:&#34;Point&#34;,&#34;coordinates&#34;:[34.551600,31.686800]}" id="NCID0E4VBG" xlink:type="simple">31.6868°N, 34.5516°E</named-content></named-content>; depth 11 m; 31 Oct. 2018; offshore rocky reef; suction sampler; <abbrev xmlns:xlink="http://www.w3.org/1999/xlink" xlink:title="“Historical ecology of Lessepsian migration” project" id="ABBRID0ECWBG" xlink:type="simple">HELM</abbrev> project (sample S58_3M); size: H 3.3 mm, W 2.7 mm.</p></tp:treatment-sec><tp:treatment-sec sec-type="remarks" id="SECID0EGWBG"><title>Remarks.</title><p>We found a single empty shell of this <italic><tp:taxon-name><tp:taxon-name-part taxon-name-part-type="genus" reg="Fossarus">Fossarus</tp:taxon-name-part></tp:taxon-name></italic> that can be readily distinguished from the Mediterranean <italic><tp:taxon-name><tp:taxon-name-part taxon-name-part-type="genus" reg="Fossarus">F.</tp:taxon-name-part> <tp:taxon-name-part taxon-name-part-type="species" reg="ambiguus">ambiguus</tp:taxon-name-part></tp:taxon-name></italic> (Linnaeus, 1758), which bears prominent spiral ridges and has a depressed spire. In contrast, our shell bears numerous spiral cords and has a high spire. This shell is extremely similar to “<tp:taxon-name><tp:taxon-name-part taxon-name-part-type="genus" reg="Fossarus">Fossarus</tp:taxon-name-part> <tp:taxon-name-part taxon-name-part-type="uncertainty-rank">aff.</tp:taxon-name-part> <tp:taxon-name-part taxon-name-part-type="species" reg="aptus">aptus</tp:taxon-name-part></tp:taxon-name> Melvill, 1912” illustrated by <xref ref-type="bibr" rid="B35">Blatterer (2019</xref>: plate 87, fig. 7a–f). Especially the largest specimen (plate 87, fig. 7a, b) bears a sculpture of similarly depressed and closely arranged spiral cords, has a very similar profile and a large elongated umbilical area. Blatterer’s specimen shows, however, more regularly alternated thicker and finer cords, whereas in our specimen this feature is not so evident. Our specimen is almost the double in size and rather worn, which may explain the observed differences in sculpture. The extreme similarity with Blatterer’s Red Sea specimens suggests that this is a new non-indigenous species in the Mediterranean Sea.</p><p>The name <italic><tp:taxon-name><tp:taxon-name-part taxon-name-part-type="genus" reg="Fossarus"/><tp:taxon-name-part taxon-name-part-type="species" reg="aptus">aptus</tp:taxon-name-part></tp:taxon-name></italic> is problematic. Originally introduced by <xref ref-type="bibr" rid="B148">Melvill (1912)</xref> for a species from the Persian (Arabian) Gulf, it is currently considered a synonym of the Atlanto-Mediterranean <italic><tp:taxon-name><tp:taxon-name-part taxon-name-part-type="genus" reg="Fossarus">F.</tp:taxon-name-part> <tp:taxon-name-part taxon-name-part-type="species" reg="ambiguus">ambiguus</tp:taxon-name-part></tp:taxon-name></italic> (<xref ref-type="bibr" rid="B157">MolluscaBase 2020</xref>), but no revision of this genus is available. However, this name fits neither Blatterer’s specimens nor ours because <italic><tp:taxon-name><tp:taxon-name-part taxon-name-part-type="genus" reg="Fossarus">F.</tp:taxon-name-part> <tp:taxon-name-part taxon-name-part-type="species" reg="aptus">aptus</tp:taxon-name-part></tp:taxon-name></italic> is characterized by five strong spiral keels (indeed similar to <italic><tp:taxon-name><tp:taxon-name-part taxon-name-part-type="genus" reg="Fossarus">F.</tp:taxon-name-part> <tp:taxon-name-part taxon-name-part-type="species" reg="ambiguus">ambiguus</tp:taxon-name-part></tp:taxon-name></italic>).</p><fig id="F4" position="float" orientation="portrait"><object-id xmlns:xlink="http://www.w3.org/1999/xlink" content-type="doi" xlink:type="simple">10.3897/zookeys.1010.58759.a</object-id><object-id xmlns:xlink="http://www.w3.org/1999/xlink" content-type="arpha" xlink:type="simple">90F47733-59CF-5BE7-B68E-97225080150F</object-id><label>Figure 4.</label><caption><p><italic><tp:taxon-name><tp:taxon-name-part taxon-name-part-type="genus" reg="Fossarus">Fossarus</tp:taxon-name-part></tp:taxon-name></italic> sp. (<tp:taxon-name><tp:taxon-name-part taxon-name-part-type="genus" reg="Fossarus"/><tp:taxon-name-part taxon-name-part-type="uncertainty-rank">aff.</tp:taxon-name-part> <tp:taxon-name-part taxon-name-part-type="species" reg="aptus">aptus</tp:taxon-name-part></tp:taxon-name> sensu Blatterer, 2019), Ashqelon, Israel, <abbrev xmlns:xlink="http://www.w3.org/1999/xlink" xlink:title="“Historical ecology of Lessepsian migration” project" id="ABBRID0E6ZBG" xlink:type="simple">HELM</abbrev> project (sample S58_3M): front (<bold>A</bold>), side (<bold>B</bold>) and back (<bold>C</bold>) views. Scale bar: 1 mm.
      </p></caption><graphic xmlns:xlink="http://www.w3.org/1999/xlink" xlink:href="zookeys-1010-001-g004.jpg" position="float" orientation="portrait" xlink:type="simple" id="oo_496957.jpg"><uri content-type="original_file" xlink:type="simple">https://binary.pensoft.net/fig/496957</uri></graphic></fig></tp:treatment-sec><ref-list><ref id="B35"><mixed-citation xmlns:xlink="http://www.w3.org/1999/xlink" xlink:type="simple"><person-group><name name-style="western"><surname>Blatterer</surname><given-names>H</given-names></name></person-group> (<year>2019</year>) <article-title><tp:taxon-name><tp:taxon-name-part taxon-name-part-type="phylum">Mollusca</tp:taxon-name-part></tp:taxon-name> of the Dahab region (Gulf of Aqaba, Red Sea).</article-title><source>Denisia</source><volume>43</volume>: <fpage>1</fpage>–<lpage>480</lpage>.</mixed-citation></ref><ref id="B148"><mixed-citation xmlns:xlink="http://www.w3.org/1999/xlink" xlink:type="simple"><person-group><name name-style="western"><surname>Melvill</surname><given-names>JC</given-names></name></person-group> (<year>1912</year>) <article-title>Descriptions of thirty-three new species of <tp:taxon-name><tp:taxon-name-part taxon-name-part-type="class">Gastropoda</tp:taxon-name-part></tp:taxon-name> from the Persian Gulf, Gulf of Oman, and North Arabian Sea.</article-title><source>Proceedings of the Malacological Society of London</source><volume>10</volume>: <fpage>240</fpage>–<lpage>254</lpage>.</mixed-citation></ref><ref id="B157"><mixed-citation xmlns:xlink="http://www.w3.org/1999/xlink" xlink:type="simple"><institution xlink:type="simple">MolluscaBase</institution> (<year>2020</year>) MolluscaBase. <ext-link xlink:type="simple" ext-link-type="uri" xlink:href="http://www.molluscabase.org">http://www.molluscabase.org</ext-link> [March 7, 2020]</mixed-citation></ref></ref-list></tp:taxon-treatment>
