# Supplementary material for: Numerous new records of tropical non-indigenous species in the Eastern Mediterranean highlight the challenges of their recognition and identification
Source: Zookeys. 2021 Jan 13;1010:1–95. doi: 10.3897/zookeys.1010.58759 (PMC7817654; doi:10.3897/zookeys.1010.58759)
Supplement: XML Treatment for Cycloscala hyalina [file zookeys.1010.58759-treatment5.xml]

<!DOCTYPE tp:taxon-treatment
  PUBLIC "-//TaxonX//DTD Taxonomic Treatment Publishing DTD v0 20100105//EN" "tax-treatment-NSO.dtd">
<tp:taxon-treatment xmlns:tp="http://www.plazi.org/taxpub"><tp:treatment-meta><kwd-group><label>Taxon classification</label><kwd><named-content xmlns:xlink="http://www.w3.org/1999/xlink" content-type="kingdom">Animalia</named-content></kwd><kwd><named-content xmlns:xlink="http://www.w3.org/1999/xlink" content-type="family">Epitoniidae</named-content></kwd></kwd-group><mixed-citation publication-type="journal"><person-group><name><surname>Albano</surname><given-names>Paolo G.</given-names></name><name><surname>Steger</surname><given-names>Jan</given-names></name><name><surname>Bakker</surname><given-names>Piet A.J.</given-names></name><name><surname>Bogi</surname><given-names>Cesare</given-names></name><name><surname>Bošnjak</surname><given-names>Marija</given-names></name><name><surname>Guy-Haim</surname><given-names>Tamar</given-names></name><name><surname>Huseyinoglu</surname><given-names>Mehmet Fatih</given-names></name><name><surname>LaFollette</surname><given-names>Patrick I.</given-names></name><name><surname>Lubinevsky</surname><given-names>Hadas</given-names></name><name><surname>Mulas</surname><given-names>Martina</given-names></name><name><surname>Stockinger</surname><given-names>Martina</given-names></name><name><surname>Azzarone</surname><given-names>Michele</given-names></name><name><surname>Sabelli</surname><given-names>Bruno</given-names></name></person-group><article-title>Numerous new records of tropical non-indigenous species in the Eastern Mediterranean highlight the challenges of their recognition and identification</article-title><source>Zookeys</source><day>13</day><month>1</month><year>2021</year><volume>1010</volume><fpage>1</fpage><lpage>95</lpage><pub-id pub-id-type="doi">10.3897/zookeys.1010.58759</pub-id></mixed-citation></tp:treatment-meta><tp:nomenclature><tp:taxon-name><object-id xmlns:xlink="http://www.w3.org/1999/xlink" content-type="arpha" xlink:type="simple">6F09BA9B-8FAD-53EC-99CB-E266B41589B6</object-id>
                <tp:taxon-name-part taxon-name-part-type="genus" reg="Cycloscala">Cycloscala</tp:taxon-name-part>
                <tp:taxon-name-part taxon-name-part-type="species" reg="hyalina">hyalina</tp:taxon-name-part>
              </tp:taxon-name><tp:taxon-authority>(G.B. Sowerby II, 1844)</tp:taxon-authority></tp:nomenclature><tp:treatment-sec sec-type="New records" id="SECID0EV2BG"><title>New records.</title><p>Israel • 2 <abbrev xmlns:xlink="http://www.w3.org/1999/xlink" xlink:title="live collected specimens" id="ABBRID0E22BG" xlink:type="simple">spcms</abbrev>; west of Rosh HaNikra Islands; <named-content xmlns:xlink="http://www.w3.org/1999/xlink" content-type="dwc:verbatimCoordinates" xlink:type="simple"><named-content content-type="geo-json" specific-use="{&#34;type&#34;:&#34;Point&#34;,&#34;coordinates&#34;:[35.092600,33.070400]}" id="NCID0EC3BG" xlink:type="simple">33.0704°N, 35.0926°E</named-content></named-content>; depth 12 m; 29 Oct. 2018; rocky substrate; suction sampler; <abbrev xmlns:xlink="http://www.w3.org/1999/xlink" xlink:title="“Historical ecology of Lessepsian migration” project" id="ABBRID0EH3BG" xlink:type="simple">HELM</abbrev> project (samples S52_1M, S52_2F); size of largest specimen: H 3.7 mm, W 2.0 mm.</p></tp:treatment-sec><tp:treatment-sec sec-type="remarks" id="SECID0EL3BG"><title>Remarks.</title><p>The species has been recently recorded for the Mediterranean Israeli coastline based on empty shells collected off the Soreq desalination plant, ~ 15 km south of Tel Aviv (<xref ref-type="bibr" rid="B205">Scaperrotta et al. 2019</xref>). The species is also known from Cyprus (<xref ref-type="bibr" rid="B55">Cecalupo and Quadri 1994</xref>), Turkey (<xref ref-type="bibr" rid="B91">Giunchi et al. 2001</xref>), and Greece (<xref ref-type="bibr" rid="B205">Scaperrotta et al. 2019</xref>). To our knowledge, this is the first record of living individuals in the Mediterranean Sea.</p></tp:treatment-sec><ref-list><ref id="B205"><mixed-citation xmlns:xlink="http://www.w3.org/1999/xlink" xlink:type="simple"><person-group><name name-style="western"><surname>Scaperrotta</surname><given-names>M</given-names></name><name name-style="western"><surname>Bartolini</surname><given-names>S</given-names></name><name name-style="western"><surname>Bogi</surname><given-names>C</given-names></name></person-group> (<year>2019</year>) Accrescimenti. Stadi di accrescimento dei molluschi marini del Mediterraneo. Volume X. L’Informatore Piceno, 212 pp.</mixed-citation></ref><ref id="B55"><mixed-citation xmlns:xlink="http://www.w3.org/1999/xlink" xlink:type="simple"><person-group><name name-style="western"><surname>Cecalupo</surname><given-names>A</given-names></name><name name-style="western"><surname>Quadri</surname><given-names>P</given-names></name></person-group> (<year>1994</year>) <article-title>Contributo alla conoscenza malacologica per il nord dell’Isola di Cipro (parte I).</article-title><source>Bollettino Malacologico</source><volume>30</volume>: <fpage>5</fpage>–<lpage>16</lpage>.</mixed-citation></ref><ref id="B91"><mixed-citation xmlns:xlink="http://www.w3.org/1999/xlink" xlink:type="simple"><person-group><name name-style="western"><surname>Giunchi</surname><given-names>L</given-names></name><name name-style="western"><surname>Micali</surname><given-names>P</given-names></name><name name-style="western"><surname>Tisselli</surname><given-names>M</given-names></name></person-group> (<year>2001</year>) <article-title>Report of two lessepsian migrants from Turkey.</article-title><source>La Conchiglia</source><volume>33</volume>: <fpage>47</fpage>–<lpage>48</lpage>. <ext-link xlink:type="simple" ext-link-type="doi" xlink:href="10.2307/25304703">https://doi.org/10.2307/25304703</ext-link></mixed-citation></ref></ref-list></tp:taxon-treatment>
