# Supplementary material for: Numerous new records of tropical non-indigenous species in the Eastern Mediterranean highlight the challenges of their recognition and identification
Source: Zookeys. 2021 Jan 13;1010:1–95. doi: 10.3897/zookeys.1010.58759 (PMC7817654; doi:10.3897/zookeys.1010.58759)
Supplement: XML Treatment for Eunaticina papilla [file zookeys.1010.58759-treatment6.xml]

<!DOCTYPE tp:taxon-treatment
  PUBLIC "-//TaxonX//DTD Taxonomic Treatment Publishing DTD v0 20100105//EN" "tax-treatment-NSO.dtd">
<tp:taxon-treatment xmlns:tp="http://www.plazi.org/taxpub"><tp:treatment-meta><kwd-group><label>Taxon classification</label><kwd><named-content xmlns:xlink="http://www.w3.org/1999/xlink" content-type="kingdom">Animalia</named-content></kwd><kwd><named-content xmlns:xlink="http://www.w3.org/1999/xlink" content-type="order">Littorinimorpha</named-content></kwd><kwd><named-content xmlns:xlink="http://www.w3.org/1999/xlink" content-type="family">Naticidae</named-content></kwd></kwd-group><mixed-citation publication-type="journal"><person-group><name><surname>Albano</surname><given-names>Paolo G.</given-names></name><name><surname>Steger</surname><given-names>Jan</given-names></name><name><surname>Bakker</surname><given-names>Piet A.J.</given-names></name><name><surname>Bogi</surname><given-names>Cesare</given-names></name><name><surname>Bošnjak</surname><given-names>Marija</given-names></name><name><surname>Guy-Haim</surname><given-names>Tamar</given-names></name><name><surname>Huseyinoglu</surname><given-names>Mehmet Fatih</given-names></name><name><surname>LaFollette</surname><given-names>Patrick I.</given-names></name><name><surname>Lubinevsky</surname><given-names>Hadas</given-names></name><name><surname>Mulas</surname><given-names>Martina</given-names></name><name><surname>Stockinger</surname><given-names>Martina</given-names></name><name><surname>Azzarone</surname><given-names>Michele</given-names></name><name><surname>Sabelli</surname><given-names>Bruno</given-names></name></person-group><article-title>Numerous new records of tropical non-indigenous species in the Eastern Mediterranean highlight the challenges of their recognition and identification</article-title><source>Zookeys</source><day>13</day><month>1</month><year>2021</year><volume>1010</volume><fpage>1</fpage><lpage>95</lpage><pub-id pub-id-type="doi">10.3897/zookeys.1010.58759</pub-id></mixed-citation></tp:treatment-meta><tp:nomenclature><tp:taxon-name><object-id xmlns:xlink="http://www.w3.org/1999/xlink" content-type="arpha" xlink:type="simple">A323F133-087A-55E9-B9FE-B3904B4FE350</object-id>
                <tp:taxon-name-part taxon-name-part-type="genus" reg="Eunaticina">Eunaticina</tp:taxon-name-part>
                <tp:taxon-name-part taxon-name-part-type="species" reg="papilla">papilla</tp:taxon-name-part>
              </tp:taxon-name><tp:taxon-authority>(Gmelin, 1791)</tp:taxon-authority><xref ref-type="fig" rid="F5">Figure 5</xref></tp:nomenclature><tp:treatment-sec sec-type="New records" id="SECID0ET5BG"><title>New records.</title><p>Israel • 1 <abbrev xmlns:xlink="http://www.w3.org/1999/xlink" xlink:title="live collected specimen" id="ABBRID0EZ5BG" xlink:type="simple">spcm</abbrev>; Ashdod; <named-content xmlns:xlink="http://www.w3.org/1999/xlink" content-type="dwc:verbatimCoordinates" xlink:type="simple"><named-content content-type="geo-json" specific-use="{&#34;type&#34;:&#34;Point&#34;,&#34;coordinates&#34;:[34.646500,31.875800]}" id="NCID0EA6BG" xlink:type="simple">31.8758°N, 34.6465°E</named-content></named-content>; depth 27 m; 17 May 2017; soft substrate; grab; APM DAN project (sample 8C); size: H 1.1 mm, W 1.4 mm (illustrated specimen) • 1 <abbrev xmlns:xlink="http://www.w3.org/1999/xlink" xlink:title="empty shell" id="ABBRID0EF6BG" xlink:type="simple">sh</abbrev>; rocky reef off Sdot Yam; <named-content xmlns:xlink="http://www.w3.org/1999/xlink" content-type="dwc:verbatimCoordinates" xlink:type="simple"><named-content content-type="geo-json" specific-use="{&#34;type&#34;:&#34;Point&#34;,&#34;coordinates&#34;:[34.870200,32.511100]}" id="NCID0EM6BG" xlink:type="simple">32.5111°N, 34.8702°E</named-content></named-content>; depth 28 m; 1 Nov. 2018; hard substrate; suction sampler; <abbrev xmlns:xlink="http://www.w3.org/1999/xlink" xlink:title="“Historical ecology of Lessepsian migration” project" id="ABBRID0ER6BG" xlink:type="simple">HELM</abbrev> project (sample S60_2M).</p></tp:treatment-sec><tp:treatment-sec sec-type="remarks" id="SECID0EV6BG"><title>Remarks.</title><p>We here report the finding of a living individual of <italic><tp:taxon-name><tp:taxon-name-part taxon-name-part-type="genus" reg="Eunaticina">Eunaticina</tp:taxon-name-part> <tp:taxon-name-part taxon-name-part-type="species" reg="papilla">papilla</tp:taxon-name-part></tp:taxon-name></italic> from the Israeli Mediterranean shelf. This juvenile specimen can be assigned to <italic><tp:taxon-name><tp:taxon-name-part taxon-name-part-type="genus" reg="Eunaticina">E.</tp:taxon-name-part> <tp:taxon-name-part taxon-name-part-type="species" reg="papilla">papilla</tp:taxon-name-part></tp:taxon-name></italic> because of its overall shape, the sculpture of fine spiral cords, the large umbilicus and the morphology of the thin corneus operculum (Figure <xref ref-type="fig" rid="F5">5D</xref>).The species has already been reported in the Mediterranean Sea from Iskenderun in eastern Turkey with a living individual (<xref ref-type="bibr" rid="B175">Öztürk and Bitlis Bakir 2013</xref>). An empty shell was collected near Shiqmona, Israel, in November 2019 and reported as <italic><tp:taxon-name><tp:taxon-name-part taxon-name-part-type="genus" reg="Eunaticina">Eunaticina</tp:taxon-name-part> <tp:taxon-name-part taxon-name-part-type="species" reg="linneana">linneana</tp:taxon-name-part></tp:taxon-name></italic> (Récluz, 1843) (<xref ref-type="bibr" rid="B206">Schechter and Mienis 2020</xref>), a name considered a junior synonym of <italic><tp:taxon-name><tp:taxon-name-part taxon-name-part-type="genus" reg="Eunaticina">E.</tp:taxon-name-part> <tp:taxon-name-part taxon-name-part-type="species" reg="papilla">papilla</tp:taxon-name-part></tp:taxon-name></italic> by <xref ref-type="bibr" rid="B34">Beu et al. (2004)</xref>.</p><fig id="F5" position="float" orientation="portrait"><object-id xmlns:xlink="http://www.w3.org/1999/xlink" content-type="doi" xlink:type="simple">10.3897/zookeys.1010.58759.figure5</object-id><object-id xmlns:xlink="http://www.w3.org/1999/xlink" content-type="arpha" xlink:type="simple">264788D2-C5E5-5733-87F0-455ADD8A8EBF</object-id><label>Figure 5.</label><caption><p><italic><tp:taxon-name><tp:taxon-name-part taxon-name-part-type="genus" reg="Eunaticina">Eunaticina</tp:taxon-name-part> <tp:taxon-name-part taxon-name-part-type="species" reg="papilla">papilla</tp:taxon-name-part></tp:taxon-name></italic> (Gmelin, 1791), juvenile, Ashdod, Israel, APM DAN project (sample 8C): front (<bold>A</bold>), side (<bold>B</bold>) and back (<bold>C</bold>) views, operculum (<bold>D</bold>), base (<bold>E</bold>) and apical view (<bold>F</bold>). The pink hue is due to staining with eosin solution. Scale bar: 0.5 mm.
      </p></caption><graphic xmlns:xlink="http://www.w3.org/1999/xlink" xlink:href="zookeys-1010-001-g005.jpg" position="float" orientation="portrait" xlink:type="simple" id="oo_496958.jpg"><uri content-type="original_file" xlink:type="simple">https://binary.pensoft.net/fig/496958</uri></graphic></fig></tp:treatment-sec><ref-list><ref id="B175"><mixed-citation xmlns:xlink="http://www.w3.org/1999/xlink" xlink:type="simple"><person-group><name name-style="western"><surname>Öztürk</surname><given-names>B</given-names></name><name name-style="western"><surname>Bitlis Bakir</surname><given-names>B</given-names></name></person-group> (<year>2013</year>) <article-title><italic><tp:taxon-name><tp:taxon-name-part taxon-name-part-type="genus">Eunaticina</tp:taxon-name-part> <tp:taxon-name-part taxon-name-part-type="species">papilla</tp:taxon-name-part></tp:taxon-name></italic> Gmelin, 1791) (<tp:taxon-name><tp:taxon-name-part taxon-name-part-type="family">Naticidae</tp:taxon-name-part></tp:taxon-name>, <tp:taxon-name><tp:taxon-name-part taxon-name-part-type="class">Gastropoda</tp:taxon-name-part></tp:taxon-name>) a new alien in the eastern Mediterranean.</article-title><source>Triton</source><volume>28</volume>: <fpage>7</fpage>–<lpage>8</lpage>.</mixed-citation></ref><ref id="B206"><mixed-citation xmlns:xlink="http://www.w3.org/1999/xlink" xlink:type="simple"><person-group><name name-style="western"><surname>Schechter</surname><given-names>HC</given-names></name><name name-style="western"><surname>Mienis</surname><given-names>HK</given-names></name></person-group> (<year>2020</year>) <article-title>A first record of <italic><tp:taxon-name><tp:taxon-name-part taxon-name-part-type="genus">Eunaticina</tp:taxon-name-part> <tp:taxon-name-part taxon-name-part-type="species">linneana</tp:taxon-name-part></tp:taxon-name></italic> from the Mediterranean Coast of Israel (<tp:taxon-name><tp:taxon-name-part taxon-name-part-type="class">Gastropoda</tp:taxon-name-part></tp:taxon-name>, <tp:taxon-name><tp:taxon-name-part taxon-name-part-type="family">Naticidae</tp:taxon-name-part></tp:taxon-name>).</article-title><source>Triton</source><volume>40</volume>: <fpage>4</fpage>–<lpage>5</lpage>.</mixed-citation></ref><ref id="B34"><mixed-citation xmlns:xlink="http://www.w3.org/1999/xlink" xlink:type="simple"><person-group><name name-style="western"><surname>Beu</surname><given-names>AG</given-names></name><name name-style="western"><surname>Alloway</surname><given-names>BV</given-names></name><name name-style="western"><surname>Pillans</surname><given-names>BJ</given-names></name><name name-style="western"><surname>Naish</surname><given-names>TR</given-names></name><name name-style="western"><surname>Westgate</surname><given-names>JA</given-names></name></person-group> (<year>2004</year>) <article-title>Marine <tp:taxon-name><tp:taxon-name-part taxon-name-part-type="phylum">Mollusca</tp:taxon-name-part></tp:taxon-name> of oxygen isotope stages of the last 2 million years in New Zealand. Part 1: Revised generic positions and recognition of warm‐water and cool‐water migrants.</article-title><source>Journal of the Royal Society of New Zealand</source><volume>34</volume>: <fpage>111</fpage>–<lpage>265</lpage>. <ext-link xlink:type="simple" ext-link-type="doi" xlink:href="10.1080/03014223.2004.9517766">https://doi.org/10.1080/03014223.2004.9517766</ext-link></mixed-citation></ref></ref-list></tp:taxon-treatment>
