# Supplementary material for: Numerous new records of tropical non-indigenous species in the Eastern Mediterranean highlight the challenges of their recognition and identification
Source: Zookeys. 2021 Jan 13;1010:1–95. doi: 10.3897/zookeys.1010.58759 (PMC7817654; doi:10.3897/zookeys.1010.58759)
Supplement: XML Treatment for Coriophora lessepsiana [file zookeys.1010.58759-treatment7.xml]

<!DOCTYPE tp:taxon-treatment
  PUBLIC "-//TaxonX//DTD Taxonomic Treatment Publishing DTD v0 20100105//EN" "tax-treatment-NSO.dtd">
<tp:taxon-treatment xmlns:tp="http://www.plazi.org/taxpub"><tp:treatment-meta><kwd-group><label>Taxon classification</label><kwd><named-content xmlns:xlink="http://www.w3.org/1999/xlink" content-type="kingdom">Animalia</named-content></kwd><kwd><named-content xmlns:xlink="http://www.w3.org/1999/xlink" content-type="family">Triphoridae</named-content></kwd></kwd-group><mixed-citation publication-type="journal"><person-group><name><surname>Albano</surname><given-names>Paolo G.</given-names></name><name><surname>Steger</surname><given-names>Jan</given-names></name><name><surname>Bakker</surname><given-names>Piet A.J.</given-names></name><name><surname>Bogi</surname><given-names>Cesare</given-names></name><name><surname>Bošnjak</surname><given-names>Marija</given-names></name><name><surname>Guy-Haim</surname><given-names>Tamar</given-names></name><name><surname>Huseyinoglu</surname><given-names>Mehmet Fatih</given-names></name><name><surname>LaFollette</surname><given-names>Patrick I.</given-names></name><name><surname>Lubinevsky</surname><given-names>Hadas</given-names></name><name><surname>Mulas</surname><given-names>Martina</given-names></name><name><surname>Stockinger</surname><given-names>Martina</given-names></name><name><surname>Azzarone</surname><given-names>Michele</given-names></name><name><surname>Sabelli</surname><given-names>Bruno</given-names></name></person-group><article-title>Numerous new records of tropical non-indigenous species in the Eastern Mediterranean highlight the challenges of their recognition and identification</article-title><source>Zookeys</source><day>13</day><month>1</month><year>2021</year><volume>1010</volume><fpage>1</fpage><lpage>95</lpage><pub-id pub-id-type="doi">10.3897/zookeys.1010.58759</pub-id></mixed-citation></tp:treatment-meta><tp:nomenclature><tp:taxon-name><object-id xmlns:xlink="http://www.w3.org/1999/xlink" content-type="arpha" xlink:type="simple">AD8D2C73-23C3-5553-81D4-24D97C663872</object-id>
                <tp:taxon-name-part taxon-name-part-type="genus" reg="Coriophora">Coriophora</tp:taxon-name-part>
                <tp:taxon-name-part taxon-name-part-type="species" reg="lessepsiana">lessepsiana</tp:taxon-name-part>
                <object-id xmlns:xlink="http://www.w3.org/1999/xlink" content-type="zoobank" xlink:type="simple">http://zoobank.org/B6911508-20E6-43B2-A01C-694571AD60FE</object-id>
              </tp:taxon-name><tp:taxon-authority>Albano, Bakker &amp; Sabelli</tp:taxon-authority><tp:taxon-status xmlns:xlink="http://www.w3.org/1999/xlink" xlink:type="simple">sp. nov.</tp:taxon-status><xref ref-type="fig" rid="F6">Figure 6</xref></tp:nomenclature><tp:treatment-sec sec-type="type material" id="SECID0ENEAI"><title>Type material.</title><p><bold><italic>Holotype</italic>.</bold> Egypt • <abbrev xmlns:xlink="http://www.w3.org/1999/xlink" xlink:title="empty shell" id="ABBRID0EYEAI" xlink:type="simple">sh</abbrev>; Sinai (Red Sea), Dahab, dive site “Blue Hole”; <named-content xmlns:xlink="http://www.w3.org/1999/xlink" content-type="dwc:verbatimCoordinates" xlink:type="simple"><named-content content-type="geo-json" specific-use="{&#34;type&#34;:&#34;Point&#34;,&#34;coordinates&#34;:[34.538000,28.572000]}" id="NCID0E6EAI" xlink:type="simple">28.572°N, 34.538°E</named-content></named-content>; depth 4 m; 2017; H. Blatterer leg.; <named-content xmlns:xlink="http://www.w3.org/1999/xlink" content-type="dwc:institutional_code" xlink:type="simple">NHMW</named-content>-MO-113282.</p><p><bold><italic>Paratypes</italic>.</bold> Egypt • <abbrev xmlns:xlink="http://www.w3.org/1999/xlink" xlink:title="empty shell" id="ABBRID0EQFAI" xlink:type="simple">sh</abbrev>; Sinai (Red Sea), Dahab, dive site “Tigerhouse”; <named-content xmlns:xlink="http://www.w3.org/1999/xlink" content-type="dwc:verbatimCoordinates" xlink:type="simple"><named-content content-type="geo-json" specific-use="{&#34;type&#34;:&#34;Point&#34;,&#34;coordinates&#34;:[34.533000,28.567000]}" id="NCID0EXFAI" xlink:type="simple">28.567°N, 34.533°E</named-content></named-content>; depth 7 m; 2015; H. Blatterer leg.; <named-content xmlns:xlink="http://www.w3.org/1999/xlink" content-type="dwc:institutional_code" xlink:type="simple">OLML</named-content> LIEV 2019/70/1 (paratype 1) • <abbrev xmlns:xlink="http://www.w3.org/1999/xlink" xlink:title="empty shell" id="ABBRID0EBGAI" xlink:type="simple">sh</abbrev>; Sinai (Red Sea), Dahab, dive site “Caves”; <named-content xmlns:xlink="http://www.w3.org/1999/xlink" content-type="dwc:verbatimCoordinates" xlink:type="simple"><named-content content-type="geo-json" specific-use="{&#34;type&#34;:&#34;Point&#34;,&#34;coordinates&#34;:[34.456000,28.416000]}" id="NCID0EIGAI" xlink:type="simple">28.416°N, 34.456°E</named-content></named-content>; depth 20 m; 2017; H. Blatterer leg.; <named-content xmlns:xlink="http://www.w3.org/1999/xlink" content-type="dwc:institutional_code" xlink:type="simple">MNHN</named-content>-IM-2014-7546 (paratype 2)</p><p>Sudan • <abbrev xmlns:xlink="http://www.w3.org/1999/xlink" xlink:title="empty shell" id="ABBRID0EUGAI" xlink:type="simple">sh</abbrev>; Arous, ca 30 km N of Port Sudan; <named-content xmlns:xlink="http://www.w3.org/1999/xlink" content-type="dwc:verbatimCoordinates" xlink:type="simple"><named-content content-type="geo-json" specific-use="{&#34;type&#34;:&#34;Point&#34;,&#34;coordinates&#34;:[37.230000,19.900000]}" id="NCID0E2GAI" xlink:type="simple">19.90°N, 37.23°E</named-content></named-content>; depth 25–30 m; 2–8 Apr. 1975; G. Spada leg.; <abbrev xmlns:xlink="http://www.w3.org/1999/xlink" content-type="institution" xlink:title="Museum of Zoology of the University of Bologna, Italy" id="ABBRID0EAHAI" xlink:type="simple">MZUB</abbrev> 60254 (paratype 3).</p></tp:treatment-sec><tp:treatment-sec sec-type="material" id="SECID0EFHAI"><title>Additional material examined.</title><p>Egypt • 1 <abbrev xmlns:xlink="http://www.w3.org/1999/xlink" xlink:title="empty shell" id="ABBRID0ELHAI" xlink:type="simple">sh</abbrev>; Sinai (Red Sea), Dahab, dive site “Caves”; <named-content xmlns:xlink="http://www.w3.org/1999/xlink" content-type="dwc:verbatimCoordinates" xlink:type="simple"><named-content content-type="geo-json" specific-use="{&#34;type&#34;:&#34;Point&#34;,&#34;coordinates&#34;:[34.456000,28.416000]}" id="NCID0ESHAI" xlink:type="simple">28.416°N, 34.456°E</named-content></named-content>; depth unspecified; 2012; H. Blatterer leg. • 1 <abbrev xmlns:xlink="http://www.w3.org/1999/xlink" xlink:title="empty shell" id="ABBRID0EXHAI" xlink:type="simple">sh</abbrev>; same collecting data as for preceding; depth 15 m; 2015 • 1 <abbrev xmlns:xlink="http://www.w3.org/1999/xlink" xlink:title="empty shell" id="ABBRID0E2HAI" xlink:type="simple">sh</abbrev>; same collecting data as for preceding; depth 14 m; 2017 • 1 <abbrev xmlns:xlink="http://www.w3.org/1999/xlink" xlink:title="empty shell" id="ABBRID0E6HAI" xlink:type="simple">sh</abbrev>; same collecting data as for preceding; depth 18 m; 2017 • 1 <abbrev xmlns:xlink="http://www.w3.org/1999/xlink" xlink:title="empty shell" id="ABBRID0EDIAI" xlink:type="simple">sh</abbrev> (juv.); Sinai (Red Sea), Dahab, dive site “Blue Hole”; floor of cave in cliff face; <named-content xmlns:xlink="http://www.w3.org/1999/xlink" content-type="dwc:verbatimCoordinates" xlink:type="simple"><named-content content-type="geo-json" specific-use="{&#34;type&#34;:&#34;Point&#34;,&#34;coordinates&#34;:[34.540000,28.570000]}" id="NCID0EKIAI" xlink:type="simple">28.57°N, 34.54°E</named-content></named-content>; depth 25 m; Oct. 1994; D. Korkos leg.; H. Dekker coll. reg. no. 22017.</p></tp:treatment-sec><tp:treatment-sec sec-type="Records from the Mediterranean Sea" id="SECID0EPIAI"><title>Records from the Mediterranean Sea.</title><p>Israel • 1 <abbrev xmlns:xlink="http://www.w3.org/1999/xlink" xlink:title="empty shell" id="ABBRID0EVIAI" xlink:type="simple">sh</abbrev>; west of Rosh HaNikra Islands; <named-content xmlns:xlink="http://www.w3.org/1999/xlink" content-type="dwc:verbatimCoordinates" xlink:type="simple"><named-content content-type="geo-json" specific-use="{&#34;type&#34;:&#34;Point&#34;,&#34;coordinates&#34;:[35.092600,33.070400]}" id="NCID0E3IAI" xlink:type="simple">33.0704°N, 35.0926°E</named-content></named-content>; depth 12 m; 29 Oct. 2018; <abbrev xmlns:xlink="http://www.w3.org/1999/xlink" xlink:title="“Historical ecology of Lessepsian migration” project" id="ABBRID0EBJAI" xlink:type="simple">HELM</abbrev> project (sample S52_2M); <named-content xmlns:xlink="http://www.w3.org/1999/xlink" content-type="dwc:institutional_code" xlink:type="simple">NHMW</named-content>-MO-112930/LM/0169; size: H 3.1 mm, W 1.2 mm (illustrated shell, Figure <xref ref-type="fig" rid="F6">6N, O</xref>).</p><fig id="F6" position="float" orientation="portrait"><object-id xmlns:xlink="http://www.w3.org/1999/xlink" content-type="doi" xlink:type="simple">10.3897/zookeys.1010.58759.figure6</object-id><object-id xmlns:xlink="http://www.w3.org/1999/xlink" content-type="arpha" xlink:type="simple">0F5F1228-1222-5745-9760-8A7D7475FAF3</object-id><label>Figure 6.</label><caption><p><italic><tp:taxon-name><tp:taxon-name-part taxon-name-part-type="genus" reg="Coriophora">Coriophora</tp:taxon-name-part> <tp:taxon-name-part taxon-name-part-type="species" reg="lessepsiana">lessepsiana</tp:taxon-name-part></tp:taxon-name></italic> Albano, Bakker &amp; Sabelli, sp. nov. <bold>A–J</bold> holotype, <named-content xmlns:xlink="http://www.w3.org/1999/xlink" content-type="dwc:institutional_code" xlink:type="simple">NHMW</named-content>-MO-113282, dive site “Blue Hole”, Dahab, Sinai, Egypt: front (<bold>A, B</bold>), side (<bold>C, D</bold>) and back (<bold>E</bold>) views, nucleus (<bold>F</bold>), protoconch (<bold>G, H</bold>) and peristome (<bold>I, J</bold>) <bold>K, M</bold> paratype 1, <named-content xmlns:xlink="http://www.w3.org/1999/xlink" content-type="dwc:institutional_code" xlink:type="simple">OLML</named-content> LIEV 2019/70/1, dive site “Tigerhouse”, Dahab, Sinai, Egypt: front (<bold>K</bold>), side (<bold>L</bold>) and back (<bold>M</bold>) views. <bold>N, O</bold><named-content xmlns:xlink="http://www.w3.org/1999/xlink" content-type="dwc:institutional_code" xlink:type="simple">NHMW</named-content>-MO-112930/LM/0169, west of Rosh HaNikra Islands, Israel (Mediterranean), <abbrev xmlns:xlink="http://www.w3.org/1999/xlink" xlink:title="“Historical ecology of Lessepsian migration” project" id="ABBRID0EILAI" xlink:type="simple">HELM</abbrev> project (sample S52_2M): front (<bold>N</bold>) and side (<bold>O</bold>) views. Scale bars: 0.5 mm (<bold>A–E, K–O</bold>); 0.1 mm (<bold>F</bold>); 0.2 mm (<bold>G, H</bold>); 0.3 mm (<bold>I, J)</bold>.
      </p></caption><graphic xmlns:xlink="http://www.w3.org/1999/xlink" xlink:href="zookeys-1010-001-g006.jpg" position="float" orientation="portrait" xlink:type="simple" id="oo_496959.jpg"><uri content-type="original_file" xlink:type="simple">https://binary.pensoft.net/fig/496959</uri></graphic></fig></tp:treatment-sec><tp:treatment-sec sec-type="diagnosis" id="SECID0E4LAI"><title>Diagnosis.</title><p>Shell cyrtoconoid of ~ 3 mm with 11 whorls and multispiral protoconch. Nucleus with hemispherical granules. Sculpture of three spiral cords of which two with elevated tubercles larger than their interspaces; second cord appearing later. Peristome apparently without bifurcating spiral cords.</p></tp:treatment-sec><tp:treatment-sec sec-type="description" id="SECID0ECMAI"><title>Description.</title><p><bold><italic>Color</italic></bold>: protoconch light brown; first teleoconch whorls whitish, with the first spiral cord becoming brown after one to three whorls. The second spiral cord acquires this brown color only on the dorsal part of the last whorl. The fourth cord, visible only on the last whorl, is brown. The base is light brown.</p><p><bold><italic>Dimensions</italic></bold>: H 2.6 mm, W 1.0 mm (holotype); H 2.4 mm, W 0.9 mm (paratype 1); H 2.7 mm, W 1.1 mm (paratype 2, without apex); H 3.1 mm, W 1.2 mm (Mediterranean specimen, without apex).</p><p><bold><italic>Protoconch</italic></bold>: multispiral with five whorls, H 530 µm (holotype), 553 µm (paratype 1).</p><p>Protoconch I: 1.5 whorls with hemispherical granules, nucleus height of 114 µm (holotype), 104 µm (paratype 1) and a maximum diameter of 154 µm (holotype), 145 µm (paratype 1).</p><p>Protoconch II: 3.5 monocarinated whorls with axial orthogonal riblets with a maximum diameter of 305 µm (holotype), 311 µm (paratype 1), 323 µm (paratype 2), 268 µm (Mediterranean specimen).</p><p><bold><italic>Teleoconch</italic></bold>: 6 (holotype, paratype 1 and 2), 7.5 (Mediterranean specimen) whorls, height: 2.04 mm (holotype), 1.83 mm (paratype 1), 2.43 mm (paratype 2) and 2.95 mm (Mediterranean specimen).</p><p>The tuberculate first and third spiral cords start simultaneously after the protoconch with the same size, the third later becomes progressively larger and more acute. The second spiral cord appears only on the last whorl and is smaller than the others in front view, becoming of similar size to the first dorsally. In the second half of the last whorl, a very thin smooth suprasutural cord is visible. The base shows a fourth rather smooth cord of the same color as the first, followed by a fifth and sixth cord that are smooth and very pale in color. Anterior siphonal canal short, tubular, and oblique; posterior siphonal canal a simple notch. Peristome without microsculpture and apparently without bifurcating spiral cords.</p><p>The Mediterranean specimen is larger, has three white whorls after the protoconch and the second spiral cord appears on the seventh whorl, remaining still smaller than the others.</p></tp:treatment-sec><tp:treatment-sec sec-type="etymology" id="SECID0ELNAI"><title>Etymology.</title><p>Named after the Lessepsian invasion (<xref ref-type="bibr" rid="B185">Por 1978</xref>), because we first found this Red Sea species on the Mediterranean Israeli shelf. The species epithet is an adjective in nominative singular feminine.</p></tp:treatment-sec><tp:treatment-sec sec-type="remarks" id="SECID0EVNAI"><title>Remarks.</title><p>The Mediterranean specimen is larger and broader than the Red Sea ones. Triphorids do show a morphological dimorphism characterized by smaller and larger morphs and we think that we captured this dimorphism in our samples. See under <italic><tp:taxon-name><tp:taxon-name-part taxon-name-part-type="genus" reg="Opimaphora">Opimaphora</tp:taxon-name-part> <tp:taxon-name-part taxon-name-part-type="species" reg="blattereri">blattereri</tp:taxon-name-part></tp:taxon-name></italic> Albano, Bakker &amp; Sabelli, sp. nov. for a comparison with similar species.</p></tp:treatment-sec><ref-list><ref id="B185"><mixed-citation xmlns:xlink="http://www.w3.org/1999/xlink" xlink:type="simple"><person-group><name name-style="western"><surname>Por</surname><given-names>FD</given-names></name></person-group> (<year>1978</year>) Lessepsian migration: the influx of Red Sea biota into the Mediterranean by way of the Suez Canal. Springer-Verlag, Berlin Heidelberg, VIII + 228 pp.</mixed-citation></ref></ref-list></tp:taxon-treatment>
