# Supplementary material for: Numerous new records of tropical non-indigenous species in the Eastern Mediterranean highlight the challenges of their recognition and identification
Source: Zookeys. 2021 Jan 13;1010:1–95. doi: 10.3897/zookeys.1010.58759 (PMC7817654; doi:10.3897/zookeys.1010.58759)
Supplement: XML Treatment for Opimaphora blattereri [file zookeys.1010.58759-treatment8.xml]

<!DOCTYPE tp:taxon-treatment
  PUBLIC "-//TaxonX//DTD Taxonomic Treatment Publishing DTD v0 20100105//EN" "tax-treatment-NSO.dtd">
<tp:taxon-treatment xmlns:tp="http://www.plazi.org/taxpub"><tp:treatment-meta><kwd-group><label>Taxon classification</label><kwd><named-content xmlns:xlink="http://www.w3.org/1999/xlink" content-type="kingdom">Animalia</named-content></kwd><kwd><named-content xmlns:xlink="http://www.w3.org/1999/xlink" content-type="family">Triphoridae</named-content></kwd></kwd-group><mixed-citation publication-type="journal"><person-group><name><surname>Albano</surname><given-names>Paolo G.</given-names></name><name><surname>Steger</surname><given-names>Jan</given-names></name><name><surname>Bakker</surname><given-names>Piet A.J.</given-names></name><name><surname>Bogi</surname><given-names>Cesare</given-names></name><name><surname>Bošnjak</surname><given-names>Marija</given-names></name><name><surname>Guy-Haim</surname><given-names>Tamar</given-names></name><name><surname>Huseyinoglu</surname><given-names>Mehmet Fatih</given-names></name><name><surname>LaFollette</surname><given-names>Patrick I.</given-names></name><name><surname>Lubinevsky</surname><given-names>Hadas</given-names></name><name><surname>Mulas</surname><given-names>Martina</given-names></name><name><surname>Stockinger</surname><given-names>Martina</given-names></name><name><surname>Azzarone</surname><given-names>Michele</given-names></name><name><surname>Sabelli</surname><given-names>Bruno</given-names></name></person-group><article-title>Numerous new records of tropical non-indigenous species in the Eastern Mediterranean highlight the challenges of their recognition and identification</article-title><source>Zookeys</source><day>13</day><month>1</month><year>2021</year><volume>1010</volume><fpage>1</fpage><lpage>95</lpage><pub-id pub-id-type="doi">10.3897/zookeys.1010.58759</pub-id></mixed-citation></tp:treatment-meta><tp:nomenclature><tp:taxon-name><object-id xmlns:xlink="http://www.w3.org/1999/xlink" content-type="arpha" xlink:type="simple">85FFB108-E2A7-5BE2-B7BC-AD02FE80140C</object-id>
                <tp:taxon-name-part taxon-name-part-type="genus" reg="Opimaphora">Opimaphora</tp:taxon-name-part>
                <tp:taxon-name-part taxon-name-part-type="species" reg="blattereri">blattereri</tp:taxon-name-part>
                <object-id xmlns:xlink="http://www.w3.org/1999/xlink" content-type="zoobank" xlink:type="simple">http://zoobank.org/9133ECDF-5F41-4E68-80C2-D20A74549047</object-id>
              </tp:taxon-name><tp:taxon-authority>Albano, Bakker &amp; Sabelli</tp:taxon-authority><tp:taxon-status xmlns:xlink="http://www.w3.org/1999/xlink" xlink:type="simple">sp. nov.</tp:taxon-status><xref ref-type="fig" rid="F7">Figure 7</xref></tp:nomenclature><tp:treatment-sec sec-type="type material" id="SECID0ENPAI"><title>Type material.</title><p><bold><italic>Holotype</italic>.</bold> Egypt • <abbrev xmlns:xlink="http://www.w3.org/1999/xlink" xlink:title="empty shell" id="ABBRID0EYPAI" xlink:type="simple">sh</abbrev>; Sinai (Red Sea), Dahab, dive site “Islands”; <named-content xmlns:xlink="http://www.w3.org/1999/xlink" content-type="dwc:verbatimCoordinates" xlink:type="simple"><named-content content-type="geo-json" specific-use="{&#34;type&#34;:&#34;Point&#34;,&#34;coordinates&#34;:[34.513000,28.476000]}" id="NCID0E6PAI" xlink:type="simple">28.476°N, 34.513°E</named-content></named-content>; depth 10 m; 2015; H. Blatterer leg.; <named-content xmlns:xlink="http://www.w3.org/1999/xlink" content-type="dwc:institutional_code" xlink:type="simple">NHMW</named-content>-MO-113283.</p><p><bold><italic>Paratypes</italic>.</bold> Egypt • <abbrev xmlns:xlink="http://www.w3.org/1999/xlink" xlink:title="empty shell" id="ABBRID0EQQAI" xlink:type="simple">sh</abbrev>; same collecting data as for holotype; <named-content xmlns:xlink="http://www.w3.org/1999/xlink" content-type="dwc:institutional_code" xlink:type="simple">OLML</named-content> LIEV 2019/70/2 (paratype 1) • <abbrev xmlns:xlink="http://www.w3.org/1999/xlink" xlink:title="empty shell" id="ABBRID0EZQAI" xlink:type="simple">sh</abbrev>; Sinai (Red Sea), Dahab, dive site “Labyrinth”; <named-content xmlns:xlink="http://www.w3.org/1999/xlink" content-type="dwc:verbatimCoordinates" xlink:type="simple"><named-content content-type="geo-json" specific-use="{&#34;type&#34;:&#34;Point&#34;,&#34;coordinates&#34;:[34.514000,28.478000]}" id="NCID0EARAI" xlink:type="simple">28.478°N, 34.514°E</named-content></named-content>; depth unspecified; 2011; H. Blatterer leg.; <named-content xmlns:xlink="http://www.w3.org/1999/xlink" content-type="dwc:institutional_code" xlink:type="simple">MNHN</named-content>-IM-2014-7547 (paratype 2).</p></tp:treatment-sec><tp:treatment-sec sec-type="material" id="SECID0EKRAI"><title>Additional material examined.</title><p>Egypt • 3 <abbrev xmlns:xlink="http://www.w3.org/1999/xlink" xlink:title="empty shells" id="ABBRID0EQRAI" xlink:type="simple">shs</abbrev> (juv. and fragments); same collecting data as for holotype • 9 <abbrev xmlns:xlink="http://www.w3.org/1999/xlink" xlink:title="empty shells" id="ABBRID0EURAI" xlink:type="simple">shs</abbrev> (juv. and fragments); same collecting data as paratype 2 • 1 <abbrev xmlns:xlink="http://www.w3.org/1999/xlink" xlink:title="empty shell" id="ABBRID0EYRAI" xlink:type="simple">sh</abbrev>; Sinai (Red Sea), Dahab, dive site “Rick’s Reef”; <named-content xmlns:xlink="http://www.w3.org/1999/xlink" content-type="dwc:verbatimCoordinates" xlink:type="simple"><named-content content-type="geo-json" specific-use="{&#34;type&#34;:&#34;Point&#34;,&#34;coordinates&#34;:[34.524000,28.557000]}" id="NCID0E6RAI" xlink:type="simple">28.557°N, 34.524°E</named-content></named-content>; 2012; H. Blatterer leg. • 1 <abbrev xmlns:xlink="http://www.w3.org/1999/xlink" xlink:title="empty shell" id="ABBRID0EESAI" xlink:type="simple">sh</abbrev>; Sinai (Red Sea), Dahab, dive site “Caves”; <named-content xmlns:xlink="http://www.w3.org/1999/xlink" content-type="dwc:verbatimCoordinates" xlink:type="simple"><named-content content-type="geo-json" specific-use="{&#34;type&#34;:&#34;Point&#34;,&#34;coordinates&#34;:[34.456000,28.416000]}" id="NCID0ELSAI" xlink:type="simple">28.416°N, 34.456°E</named-content></named-content>; depth 45 m; 2012; H. Blatterer leg. • 3 <abbrev xmlns:xlink="http://www.w3.org/1999/xlink" xlink:title="empty shells" id="ABBRID0EQSAI" xlink:type="simple">shs</abbrev> (juv.); Sinai (Red Sea), Dahab, dive site “Canyon”; <named-content xmlns:xlink="http://www.w3.org/1999/xlink" content-type="dwc:verbatimCoordinates" xlink:type="simple"><named-content content-type="geo-json" specific-use="{&#34;type&#34;:&#34;Point&#34;,&#34;coordinates&#34;:[34.522000,28.553000]}" id="NCID0EXSAI" xlink:type="simple">28.553°N, 34.522°E</named-content></named-content>; depth 29 m; 2012; H. Blatterer leg. • 3 <abbrev xmlns:xlink="http://www.w3.org/1999/xlink" xlink:title="empty shells" id="ABBRID0E3SAI" xlink:type="simple">shs</abbrev> (juv.); Sinai (Red Sea), Dahab, Masbay Bay; <named-content xmlns:xlink="http://www.w3.org/1999/xlink" content-type="dwc:verbatimCoordinates" xlink:type="simple"><named-content content-type="geo-json" specific-use="{&#34;type&#34;:&#34;Point&#34;,&#34;coordinates&#34;:[34.518000,28.497000]}" id="NCID0EDTAI" xlink:type="simple">28.497°N, 34.518°E</named-content></named-content>; depth 5 m; 2015; H. Blatterer leg. • 2 <abbrev xmlns:xlink="http://www.w3.org/1999/xlink" xlink:title="empty shells" id="ABBRID0EITAI" xlink:type="simple">shs</abbrev>; Marsa Abu Makhadiq (Makadi Bay), SW side of bay, station 03; <named-content xmlns:xlink="http://www.w3.org/1999/xlink" content-type="dwc:verbatimCoordinates" xlink:type="simple"><named-content content-type="geo-json" specific-use="{&#34;type&#34;:&#34;Point&#34;,&#34;coordinates&#34;:[33.903600,26.988900]}" id="NCID0EPTAI" xlink:type="simple">26.9889°N, 33.9036°E</named-content></named-content>; beached shell grit; 24 Sep. – 4 Oct. 1999; H. Dekker leg.; H. Dekker coll. reg. nos. 37192 and 37201).</p><fig id="F7" position="float" orientation="portrait"><object-id xmlns:xlink="http://www.w3.org/1999/xlink" content-type="doi" xlink:type="simple">10.3897/zookeys.1010.58759.figure7</object-id><object-id xmlns:xlink="http://www.w3.org/1999/xlink" content-type="arpha" xlink:type="simple">947C00C8-5CCB-51A7-9137-5A16CA9D0BDE</object-id><label>Figure 7.</label><caption><p><italic><tp:taxon-name><tp:taxon-name-part taxon-name-part-type="genus" reg="Opimaphora">Opimaphora</tp:taxon-name-part> <tp:taxon-name-part taxon-name-part-type="species" reg="blattereri">blattereri</tp:taxon-name-part></tp:taxon-name></italic> Albano, Bakker &amp; Sabelli, sp. nov., dive site “Islands”, Dahab, Sinai, Egypt <bold>A–J</bold> holotype, <named-content xmlns:xlink="http://www.w3.org/1999/xlink" content-type="dwc:institutional_code" xlink:type="simple">NHMW</named-content>-MO-113283: front (<bold>A, B</bold>), side (<bold>C, D</bold>) and back (<bold>E</bold>) views, nucleus (<bold>F</bold>), protoconch (<bold>G, H</bold>) and peristome (<bold>I, J</bold>) <bold>K–M</bold> paratype 1, LIEV 2019/70/2: front (<bold>K</bold>), side (<bold>L</bold>) and back (<bold>M</bold>) views. Scale bars: 0.5 mm (<bold>A–E, K–M</bold>), 0.1 mm (<bold>F</bold>); 0.2 mm (<bold>G, H</bold>); 0.3 mm (<bold>I, J</bold>).
      </p></caption><graphic xmlns:xlink="http://www.w3.org/1999/xlink" xlink:href="zookeys-1010-001-g007.jpg" position="float" orientation="portrait" xlink:type="simple" id="oo_496960.jpg"><uri content-type="original_file" xlink:type="simple">https://binary.pensoft.net/fig/496960</uri></graphic></fig></tp:treatment-sec><tp:treatment-sec sec-type="diagnosis" id="SECID0EPVAI"><title>Diagnosis.</title><p>Shell cyrtoconoid of less than 3 mm with 11 (holotype) or 12 (paratype 2) whorls and multispiral protoconch. Nucleus with hemispherical granules. Sculpture of three spiral cords with round tubercles larger than their interspaces; the second cord appears only on the fourth whorl, initially as a thin smooth thread. Microsculpture absent on the teleoconch whorls, present on the peristome, which bears bifurcating spiral cords.</p></tp:treatment-sec><tp:treatment-sec sec-type="description" id="SECID0EUVAI"><title>Description.</title><p><bold><italic>Color</italic></bold>: protoconch brown; whitish first teleoconch whorls with the first spiral cord becoming brown after two whorls. Light brown irregular patches are randomly distributed on the teleoconch, usually covering one or, more frequently, two tubercles. The base background is white, with the color patches of the last whorl extending onto it. The tip of the anterior siphon is brown.</p><p><bold><italic>Dimensions</italic></bold>: H 2.7 mm, W 0.9 mm (holotype); H 2.6 mm, W 1.0 mm (paratype 1, without apex); H 3.0 mm, W 1.0 (paratype 2).</p><p><bold><italic>Protoconch</italic></bold>: multispiral with 5.5 whorls (holotype), 5 (paratype 2, but first whorl worn); height: 566 µm (holotype), 644 µm (paratype 2).</p><p>Protoconch I: 1.5 whorls with hemispherical granules, nucleus with a height of 109 µm (holotype), 122 µm (paratype 2), and a maximum diameter of 371 µm (holotype), 380 µm (paratype 2).</p><p>Protoconch II: 3.5 whorls with axial orthogonal riblets with a maximum diameter of 371 µm (holotype), 380 µm (paratype 2). First two whorls monocarinated, then bicarinated.</p><p><bold><italic>Teleoconch</italic></bold>: 6 (holotype), 7.5 (paratype 1), 7 (paratype 2) whorls, height: 2.24 mm (holotype), 2.43 mm (paratype 1), 2.50 mm (paratype 2).</p><p>The tuberculate first and third spiral cords start simultaneously after the protoconch with the same size, whereas the second cord appears from the fourth to the seventh teleoconch whorl, depending on shell size. This cord is initially thin and closer to the first one, it progressively increases its size until reaching that of the other two cords on the last whorl. On the second half of the shell, a very thin smooth suprasutural cord is visible. The second cord bifurcates on the peristome. The base shows a fourth rather smooth cord, and a fifth and sixth smooth ones; these cords become towards the peristome more granulated. On the peristome, below the third spiral thread, microsculpture is visible as fine spiral lines. Anterior siphonal canal tubular, short and oblique; posterior siphonal canal a simple notch.</p></tp:treatment-sec><tp:treatment-sec sec-type="etymology" id="SECID0E3WAI"><title>Etymology.</title><p>This species is named after Hubert Blatterer, Austrian conchologist, in recognition of his work on Red Sea mollusks. Moreover, he contributed to our work on Lessepsian species by granting us access to the material he collected in the Red Sea and by donating the type series of <italic><tp:taxon-name><tp:taxon-name-part taxon-name-part-type="genus" reg="Opimaphora">O.</tp:taxon-name-part> <tp:taxon-name-part taxon-name-part-type="species" reg="blattereri">blattereri</tp:taxon-name-part></tp:taxon-name></italic> and <italic><tp:taxon-name><tp:taxon-name-part taxon-name-part-type="genus" reg="Coriophora">Coriophora</tp:taxon-name-part> <tp:taxon-name-part taxon-name-part-type="species" reg="lessepsiana">lessepsiana</tp:taxon-name-part></tp:taxon-name></italic>. The species epithet is a noun in the genitive case.</p></tp:treatment-sec><tp:treatment-sec sec-type="remarks" id="SECID0EYXAI"><title>Remarks.</title><p>We describe <italic><tp:taxon-name><tp:taxon-name-part taxon-name-part-type="genus" reg="Opimaphora">O.</tp:taxon-name-part> <tp:taxon-name-part taxon-name-part-type="species" reg="blattereri">blattereri</tp:taxon-name-part></tp:taxon-name></italic> as new because of the similar color pattern to <italic><tp:taxon-name><tp:taxon-name-part taxon-name-part-type="genus" reg="Coriophora">C.</tp:taxon-name-part> <tp:taxon-name-part taxon-name-part-type="species" reg="lessepsiana">lessepsiana</tp:taxon-name-part></tp:taxon-name></italic> Albano, Bakker &amp; Sabelli, sp. nov., even if it has not been reported from the Mediterranean Sea. The two species can be easily distinguished because <italic><tp:taxon-name><tp:taxon-name-part taxon-name-part-type="genus" reg="Coriophora">C.</tp:taxon-name-part> <tp:taxon-name-part taxon-name-part-type="species" reg="lessepsiana">lessepsiana</tp:taxon-name-part></tp:taxon-name></italic> has an monocarinated protoconch while <italic><tp:taxon-name><tp:taxon-name-part taxon-name-part-type="genus" reg="Opimaphora">O.</tp:taxon-name-part> <tp:taxon-name-part taxon-name-part-type="species" reg="blattereri">blattereri</tp:taxon-name-part></tp:taxon-name></italic> has a bicarinated one; the second spiral cord of <italic><tp:taxon-name><tp:taxon-name-part taxon-name-part-type="genus" reg="Opimaphora">O.</tp:taxon-name-part> <tp:taxon-name-part taxon-name-part-type="species" reg="blattereri">blattereri</tp:taxon-name-part></tp:taxon-name></italic> never becomes brownish as in <italic><tp:taxon-name><tp:taxon-name-part taxon-name-part-type="genus" reg="Coriophora">C.</tp:taxon-name-part> <tp:taxon-name-part taxon-name-part-type="species" reg="lessepsiana">lessepsiana</tp:taxon-name-part></tp:taxon-name></italic>; <italic><tp:taxon-name><tp:taxon-name-part taxon-name-part-type="genus" reg="Opimaphora">O.</tp:taxon-name-part> <tp:taxon-name-part taxon-name-part-type="species" reg="blattereri">blattereri</tp:taxon-name-part></tp:taxon-name></italic> has a white background on the base and a distinct brown end of the anterior siphonal canal, whereas <italic><tp:taxon-name><tp:taxon-name-part taxon-name-part-type="genus" reg="Coriophora">C.</tp:taxon-name-part> <tp:taxon-name-part taxon-name-part-type="species" reg="lessepsiana">lessepsiana</tp:taxon-name-part></tp:taxon-name></italic> has a light brown base and the anterior siphon has not a colored end; the teleoconch of <italic><tp:taxon-name><tp:taxon-name-part taxon-name-part-type="genus" reg="Opimaphora">O.</tp:taxon-name-part> <tp:taxon-name-part taxon-name-part-type="species" reg="blattereri">blattereri</tp:taxon-name-part></tp:taxon-name></italic> has irregular light brown patches, particularly evident on fresh specimens; this feature is totally absent in <italic><tp:taxon-name><tp:taxon-name-part taxon-name-part-type="genus" reg="Coriophora">C.</tp:taxon-name-part> <tp:taxon-name-part taxon-name-part-type="species" reg="lessepsiana">lessepsiana</tp:taxon-name-part></tp:taxon-name></italic>.</p><p>We have seen specimens very similar to <italic><tp:taxon-name><tp:taxon-name-part taxon-name-part-type="genus" reg="Opimaphora">O.</tp:taxon-name-part> <tp:taxon-name-part taxon-name-part-type="species" reg="blattereri">blattereri</tp:taxon-name-part></tp:taxon-name></italic> collected in Madagascar, New Caledonia, and French Polynesia. A revision of the group in the Indo-Pacific province is beyond the scope of this paper; however, this species likely has a broad distribution.</p><p><italic><tp:taxon-name><tp:taxon-name-part taxon-name-part-type="genus" reg="Opimaphora">Opimaphora</tp:taxon-name-part> <tp:taxon-name-part taxon-name-part-type="species" reg="blattereri">blattereri</tp:taxon-name-part></tp:taxon-name></italic> and <italic><tp:taxon-name><tp:taxon-name-part taxon-name-part-type="genus" reg="Coriophora">C.</tp:taxon-name-part> <tp:taxon-name-part taxon-name-part-type="species" reg="lessepsiana">lessepsiana</tp:taxon-name-part></tp:taxon-name></italic> share their color pattern of brown to orange spiral cords on a white background with other Indo-Pacific species. <italic><tp:taxon-name><tp:taxon-name-part taxon-name-part-type="genus" reg="Litharium">Litharium</tp:taxon-name-part> <tp:taxon-name-part taxon-name-part-type="species" reg="bilineatum">bilineatum</tp:taxon-name-part></tp:taxon-name></italic> (Kosuge, 1962) (holotype illustrated by <xref ref-type="bibr" rid="B103">Higo et al. (2001)</xref>), <italic><tp:taxon-name><tp:taxon-name-part taxon-name-part-type="genus" reg="Costatophora">Costatophora</tp:taxon-name-part> <tp:taxon-name-part taxon-name-part-type="species" reg="iniqua">iniqua</tp:taxon-name-part></tp:taxon-name></italic> (<xref ref-type="bibr" rid="B118">Jousseaume 1898</xref>) (= <italic><tp:taxon-name><tp:taxon-name-part taxon-name-part-type="genus" reg="Notosinister">Notosinister</tp:taxon-name-part> <tp:taxon-name-part taxon-name-part-type="species" reg="kawamurai">kawamurai</tp:taxon-name-part></tp:taxon-name></italic> Kosuge, 1962, type material illustrated by <xref ref-type="bibr" rid="B103">Higo et al. (2001)</xref> and <xref ref-type="bibr" rid="B16">Albano et al. (2019)</xref>) and <italic><tp:taxon-name><tp:taxon-name-part taxon-name-part-type="genus" reg="Aclophora">Aclophora</tp:taxon-name-part> <tp:taxon-name-part taxon-name-part-type="species" reg="albozonata">albozonata</tp:taxon-name-part></tp:taxon-name></italic> Laseron, 1958 can be easily distinguished by having three fully developed spiral cords since the early teleoconch. <italic><tp:taxon-name><tp:taxon-name-part taxon-name-part-type="genus" reg="Iniforis">Iniforis</tp:taxon-name-part> <tp:taxon-name-part taxon-name-part-type="species" reg="formosula">formosula</tp:taxon-name-part></tp:taxon-name></italic> (Hervier, 1898) and <italic><tp:taxon-name><tp:taxon-name-part taxon-name-part-type="genus" reg="Mastonia">Mastonia</tp:taxon-name-part> <tp:taxon-name-part taxon-name-part-type="species" reg="peanites">peanites</tp:taxon-name-part></tp:taxon-name></italic> Jousseaume, 1898 (= <italic><tp:taxon-name><tp:taxon-name-part taxon-name-part-type="genus" reg="Mastonia">Mastonia</tp:taxon-name-part> <tp:taxon-name-part taxon-name-part-type="species" reg="squamosa">squamosa</tp:taxon-name-part></tp:taxon-name></italic> Kosuge, 1962, type material again illustrated by <xref ref-type="bibr" rid="B103">Higo et al. (2001)</xref> and <xref ref-type="bibr" rid="B16">Albano et al. (2019)</xref>) have only two spiral cords, but the former has three or four dark brown lines on the last whorl, whereas the latter has a dark brown last whorl with lighter tubercles. <italic><tp:taxon-name><tp:taxon-name-part taxon-name-part-type="genus" reg="Triphora">Triphora</tp:taxon-name-part> <tp:taxon-name-part taxon-name-part-type="species" reg="fulvescens">fulvescens</tp:taxon-name-part></tp:taxon-name></italic> Hervier, 1898 also has a similar color pattern, but the second spiral cord remains a very fine thread even on the last whorl and the tubercles are whitish even on the first cord (on an orange background). Some species show a delayed appearance of the second spiral cord: <italic><tp:taxon-name><tp:taxon-name-part taxon-name-part-type="genus" reg="Nototriphora">Nototriphora</tp:taxon-name-part> <tp:taxon-name-part taxon-name-part-type="species" reg="regina">regina</tp:taxon-name-part></tp:taxon-name></italic> (Hedley, 1903) has a brown tip of the anterior siphonal canal similarly to <italic><tp:taxon-name><tp:taxon-name-part taxon-name-part-type="genus" reg="Opimaphora">O.</tp:taxon-name-part> <tp:taxon-name-part taxon-name-part-type="species" reg="blattereri">blattereri</tp:taxon-name-part></tp:taxon-name></italic>, but lacks the patches on the whorls and has an orange line on the third spiral cord on the last whorl; <italic><tp:taxon-name><tp:taxon-name-part taxon-name-part-type="genus" reg="Coriophora">Coriophora</tp:taxon-name-part> <tp:taxon-name-part taxon-name-part-type="species" reg="tigris">tigris</tp:taxon-name-part></tp:taxon-name></italic> Laseron, 1958 has a paucispiral protoconch; <italic><tp:taxon-name><tp:taxon-name-part taxon-name-part-type="genus" reg="Cautor">Cautor</tp:taxon-name-part> <tp:taxon-name-part taxon-name-part-type="species" reg="similis">similis</tp:taxon-name-part></tp:taxon-name></italic> (Pease, 1871) has larger and more densely arranged tubercles, a brown fourth spiral cord and white base. Last, a few species have a similar color pattern, but with an inverted pattern: the first spiral cord is white and the third orange to brown, like <italic><tp:taxon-name><tp:taxon-name-part taxon-name-part-type="genus" reg="Mastonia">Mastonia</tp:taxon-name-part> <tp:taxon-name-part taxon-name-part-type="species" reg="cingulifera">cingulifera</tp:taxon-name-part></tp:taxon-name></italic> (Pease, 1861), which also has a dark yellow teleoconch, <italic><tp:taxon-name><tp:taxon-name-part taxon-name-part-type="genus" reg="Mastonia">Mastonia</tp:taxon-name-part> <tp:taxon-name-part taxon-name-part-type="species" reg="funebris">funebris</tp:taxon-name-part></tp:taxon-name></italic> Jousseaume, 1884 and <italic><tp:taxon-name><tp:taxon-name-part taxon-name-part-type="genus" reg="Mastonia">Mastonia</tp:taxon-name-part> <tp:taxon-name-part taxon-name-part-type="species" reg="tulipa">tulipa</tp:taxon-name-part></tp:taxon-name></italic> Jousseaume, 1898 with a brown and white base, respectively.</p></tp:treatment-sec><ref-list><ref id="B103"><mixed-citation xmlns:xlink="http://www.w3.org/1999/xlink" xlink:type="simple"><person-group><name name-style="western"><surname>Higo</surname><given-names>S</given-names></name><name name-style="western"><surname>Callomon</surname><given-names>P</given-names></name><name name-style="western"><surname>Goto</surname><given-names>Y</given-names></name></person-group> (<year>2001</year>) <source>Catalogue and bibliography of the marine shell-bearing <tp:taxon-name><tp:taxon-name-part taxon-name-part-type="phylum">Mollusca</tp:taxon-name-part></tp:taxon-name> of Japan. <tp:taxon-name><tp:taxon-name-part taxon-name-part-type="class">Gastropoda</tp:taxon-name-part></tp:taxon-name>. <tp:taxon-name><tp:taxon-name-part taxon-name-part-type="class">Bivalvia</tp:taxon-name-part></tp:taxon-name>. <tp:taxon-name><tp:taxon-name-part taxon-name-part-type="class">Polyplacophora</tp:taxon-name-part></tp:taxon-name>. <tp:taxon-name><tp:taxon-name-part taxon-name-part-type="class">Scaphopoda</tp:taxon-name-part></tp:taxon-name>. Type figures.</source><publisher-name>Elle Scientific Publications</publisher-name>, <publisher-loc>Osaka</publisher-loc>, <size units="page">196 pp</size>.</mixed-citation></ref><ref id="B118"><mixed-citation xmlns:xlink="http://www.w3.org/1999/xlink" xlink:type="simple"><person-group><name name-style="western"><surname>Jousseaume</surname><given-names>FP</given-names></name></person-group> (<year>1898</year>) <tp:taxon-name><tp:taxon-name-part taxon-name-part-type="family">Triphoridae</tp:taxon-name-part></tp:taxon-name> de la Mer Rouge. Bulletin de la Société Philomathique ser. 8, 9: 71–77.</mixed-citation></ref><ref id="B16"><mixed-citation xmlns:xlink="http://www.w3.org/1999/xlink" xlink:type="simple"><person-group><name name-style="western"><surname>Albano</surname><given-names>PG</given-names></name><name name-style="western"><surname>Bakker</surname><given-names>PAJ</given-names></name><name name-style="western"><surname>Sabelli</surname><given-names>B</given-names></name></person-group> (<year>2019</year>) <article-title>Annotated catalogue of the types of <tp:taxon-name><tp:taxon-name-part taxon-name-part-type="family">Triphoridae</tp:taxon-name-part></tp:taxon-name> (<tp:taxon-name><tp:taxon-name-part taxon-name-part-type="phylum">Mollusca</tp:taxon-name-part></tp:taxon-name>, <tp:taxon-name><tp:taxon-name-part taxon-name-part-type="class">Gastropoda</tp:taxon-name-part></tp:taxon-name>) in the Natural History Museum of the United Kingdom, London.</article-title><source>Zoosystematics and Evolution</source><volume>95</volume>: <fpage>161</fpage>–<lpage>308</lpage>. <ext-link xlink:type="simple" ext-link-type="doi" xlink:href="10.3897/zse.95.32803">https://doi.org/10.3897/zse.95.32803</ext-link></mixed-citation></ref></ref-list></tp:taxon-treatment>
