# Supplementary material for: Numerous new records of tropical non-indigenous species in the Eastern Mediterranean highlight the challenges of their recognition and identification
Source: Zookeys. 2021 Jan 13;1010:1–95. doi: 10.3897/zookeys.1010.58759 (PMC7817654; doi:10.3897/zookeys.1010.58759)
Supplement: XML Treatment for Viriola cf. bayani [file zookeys.1010.58759-treatment10.xml]

<!DOCTYPE tp:taxon-treatment
  PUBLIC "-//TaxonX//DTD Taxonomic Treatment Publishing DTD v0 20100105//EN" "tax-treatment-NSO.dtd">
<tp:taxon-treatment xmlns:tp="http://www.plazi.org/taxpub"><tp:treatment-meta><kwd-group><label>Taxon classification</label><kwd><named-content xmlns:xlink="http://www.w3.org/1999/xlink" content-type="kingdom">Animalia</named-content></kwd><kwd><named-content xmlns:xlink="http://www.w3.org/1999/xlink" content-type="family">Triphoridae</named-content></kwd></kwd-group><mixed-citation publication-type="journal"><person-group><name><surname>Albano</surname><given-names>Paolo G.</given-names></name><name><surname>Steger</surname><given-names>Jan</given-names></name><name><surname>Bakker</surname><given-names>Piet A.J.</given-names></name><name><surname>Bogi</surname><given-names>Cesare</given-names></name><name><surname>Bošnjak</surname><given-names>Marija</given-names></name><name><surname>Guy-Haim</surname><given-names>Tamar</given-names></name><name><surname>Huseyinoglu</surname><given-names>Mehmet Fatih</given-names></name><name><surname>LaFollette</surname><given-names>Patrick I.</given-names></name><name><surname>Lubinevsky</surname><given-names>Hadas</given-names></name><name><surname>Mulas</surname><given-names>Martina</given-names></name><name><surname>Stockinger</surname><given-names>Martina</given-names></name><name><surname>Azzarone</surname><given-names>Michele</given-names></name><name><surname>Sabelli</surname><given-names>Bruno</given-names></name></person-group><article-title>Numerous new records of tropical non-indigenous species in the Eastern Mediterranean highlight the challenges of their recognition and identification</article-title><source>Zookeys</source><day>13</day><month>1</month><year>2021</year><volume>1010</volume><fpage>1</fpage><lpage>95</lpage><pub-id pub-id-type="doi">10.3897/zookeys.1010.58759</pub-id></mixed-citation></tp:treatment-meta><tp:nomenclature><tp:taxon-name><object-id xmlns:xlink="http://www.w3.org/1999/xlink" content-type="arpha" xlink:type="simple">21005B41-6C3F-5976-B9FC-B8E324B56A91</object-id>
                <tp:taxon-name-part taxon-name-part-type="genus" reg="Viriola">Viriola</tp:taxon-name-part>
                <tp:taxon-name-part taxon-name-part-type="uncertainty-rank">cf.</tp:taxon-name-part>
                <tp:taxon-name-part taxon-name-part-type="species" reg="bayani">bayani</tp:taxon-name-part>
              </tp:taxon-name><tp:taxon-authority>Jousseaume, 1884</tp:taxon-authority></tp:nomenclature><tp:treatment-sec sec-type="New records" id="SECID0EVGBI"><title>New records.</title><p>Israel • 3 <abbrev xmlns:xlink="http://www.w3.org/1999/xlink" xlink:title="live collected specimens" id="ABBRID0E2GBI" xlink:type="simple">spcms</abbrev>; Ashqelon; <named-content xmlns:xlink="http://www.w3.org/1999/xlink" content-type="dwc:verbatimCoordinates" xlink:type="simple"><named-content content-type="geo-json" specific-use="{&#34;type&#34;:&#34;Point&#34;,&#34;coordinates&#34;:[34.551600,31.686800]}" id="NCID0ECHBI" xlink:type="simple">31.6868°N, 34.5516°E</named-content></named-content>; depth 11 m; 31 Oct. 2018; offshore rocky reef; suction sampler; <abbrev xmlns:xlink="http://www.w3.org/1999/xlink" xlink:title="“Historical ecology of Lessepsian migration” project" id="ABBRID0EHHBI" xlink:type="simple">HELM</abbrev> project (samples S58_1M, S58_2F, S58_2M) • 3 <abbrev xmlns:xlink="http://www.w3.org/1999/xlink" xlink:title="live collected specimens" id="ABBRID0ELHBI" xlink:type="simple">spcms</abbrev>; off Tel Aviv Marina; <named-content xmlns:xlink="http://www.w3.org/1999/xlink" content-type="dwc:verbatimCoordinates" xlink:type="simple"><named-content content-type="geo-json" specific-use="{&#34;type&#34;:&#34;Point&#34;,&#34;coordinates&#34;:[34.763500,32.087100]}" id="NCID0ESHBI" xlink:type="simple">32.0871°N, 34.7635°E</named-content></named-content>; depth 7 m; 8 Nov. 2018; rocky reef, suction sampler; <abbrev xmlns:xlink="http://www.w3.org/1999/xlink" xlink:title="“Historical ecology of Lessepsian migration” project" id="ABBRID0EXHBI" xlink:type="simple">HELM</abbrev> project (sample S67_1M) • 7 <abbrev xmlns:xlink="http://www.w3.org/1999/xlink" xlink:title="live collected specimens" id="ABBRID0E2HBI" xlink:type="simple">spcms</abbrev>; west of Rosh HaNikra Islands; <named-content xmlns:xlink="http://www.w3.org/1999/xlink" content-type="dwc:verbatimCoordinates" xlink:type="simple"><named-content content-type="geo-json" specific-use="{&#34;type&#34;:&#34;Point&#34;,&#34;coordinates&#34;:[35.092600,33.070400]}" id="NCID0ECIBI" xlink:type="simple">33.0704°N, 35.0926°E</named-content></named-content>; depth 12 m; rocky substrate; suction sampler; 29 Oct. 2018; <abbrev xmlns:xlink="http://www.w3.org/1999/xlink" xlink:title="“Historical ecology of Lessepsian migration” project" id="ABBRID0EHIBI" xlink:type="simple">HELM</abbrev> project (samples S52_1M, S52_3F) • 1 <abbrev xmlns:xlink="http://www.w3.org/1999/xlink" xlink:title="live collected specimen" id="ABBRID0ELIBI" xlink:type="simple">spcm</abbrev>; west of Rosh HaNikra Islands; <named-content xmlns:xlink="http://www.w3.org/1999/xlink" content-type="dwc:verbatimCoordinates" xlink:type="simple"><named-content content-type="geo-json" specific-use="{&#34;type&#34;:&#34;Point&#34;,&#34;coordinates&#34;:[35.092300,33.072500]}" id="NCID0ESIBI" xlink:type="simple">33.0725°N, 35.0923°E</named-content></named-content>; depth 20 m; 1 May 2018; rocky substrate; suction sampler; <abbrev xmlns:xlink="http://www.w3.org/1999/xlink" xlink:title="“Historical ecology of Lessepsian migration” project" id="ABBRID0EXIBI" xlink:type="simple">HELM</abbrev> project (sample S13_3M) • 9 <abbrev xmlns:xlink="http://www.w3.org/1999/xlink" xlink:title="live collected specimens" id="ABBRID0E2IBI" xlink:type="simple">spcms</abbrev>; same collecting data as for preceding; depth 19 m; 29 Oct. 2018; <abbrev xmlns:xlink="http://www.w3.org/1999/xlink" xlink:title="“Historical ecology of Lessepsian migration” project" id="ABBRID0E6IBI" xlink:type="simple">HELM</abbrev> project (samples S53_1M, S53_2F, S53_2M, S53_3F, S53_3M); size of largest specimen: H 11.6 mm, W 2.7 mm.</p></tp:treatment-sec><tp:treatment-sec sec-type="remarks" id="SECID0EDJBI"><title>Remarks.</title><p>This species was first recorded from Israel by <xref ref-type="bibr" rid="B213">Steger et al. (2018)</xref> based on three living individuals from Palmachim, southern Israel. We here report multiple living individuals all along the Israeli coast, confirming its establishment. The species shows a broad distribution in the Eastern Mediterranean ranging from Greece to Turkey and Cyprus (<xref ref-type="bibr" rid="B151">Micali et al. 2017</xref>; <xref ref-type="bibr" rid="B212">Stamouli et al. 2017</xref>; <xref ref-type="bibr" rid="B23">Angelidis and Polyzoulis 2018</xref>; <xref ref-type="bibr" rid="B68">Chartosia et al. 2018</xref>). Its final taxonomic assignment requires the clarification of the relation between several other <italic><tp:taxon-name><tp:taxon-name-part taxon-name-part-type="genus" reg="Viriola">Viriola</tp:taxon-name-part></tp:taxon-name></italic> such as <italic><tp:taxon-name><tp:taxon-name-part taxon-name-part-type="genus" reg="Viriola">V.</tp:taxon-name-part> <tp:taxon-name-part taxon-name-part-type="species" reg="corrugata">corrugata</tp:taxon-name-part></tp:taxon-name></italic> (Hinds, 1843), <italic><tp:taxon-name><tp:taxon-name-part taxon-name-part-type="genus" reg="Viriola">V.</tp:taxon-name-part> <tp:taxon-name-part taxon-name-part-type="species" reg="senafirensis">senafirensis</tp:taxon-name-part></tp:taxon-name></italic> (Sturany, 1903), and <italic><tp:taxon-name><tp:taxon-name-part taxon-name-part-type="genus" reg="Viriola">V.</tp:taxon-name-part> <tp:taxon-name-part taxon-name-part-type="species" reg="tricincta">tricincta</tp:taxon-name-part></tp:taxon-name></italic> (Dunker, 1882) (<xref ref-type="bibr" rid="B13">Albano and Bakker 2016</xref>; <xref ref-type="bibr" rid="B18">Albano et al. 2017</xref>, <xref ref-type="bibr" rid="B16">2019</xref>).</p></tp:treatment-sec><ref-list><ref id="B213"><mixed-citation xmlns:xlink="http://www.w3.org/1999/xlink" xlink:type="simple"><person-group><name name-style="western"><surname>Steger</surname><given-names>J</given-names></name><name name-style="western"><surname>Stockinger</surname><given-names>M</given-names></name><name name-style="western"><surname>Ivkić</surname><given-names>A</given-names></name><name name-style="western"><surname>Galil</surname><given-names>B</given-names></name><name name-style="western"><surname>Albano</surname><given-names>PG</given-names></name></person-group> (<year>2018</year>) <article-title>New records of non-indigenous molluscs from the eastern Mediterranean Sea.</article-title><source>BioInvasions Records</source><volume>7</volume>: <fpage>245</fpage>–<lpage>257</lpage>. <ext-link xlink:type="simple" ext-link-type="doi" xlink:href="10.3391/bir.2018.7.3.05">https://doi.org/10.3391/bir.2018.7.3.05</ext-link></mixed-citation></ref><ref id="B151"><mixed-citation xmlns:xlink="http://www.w3.org/1999/xlink" xlink:type="simple"><person-group><name name-style="western"><surname>Micali</surname><given-names>P</given-names></name><name name-style="western"><surname>Siragusa</surname><given-names>F</given-names></name><name name-style="western"><surname>Agamennone</surname><given-names>F</given-names></name><name name-style="western"><surname>Germanà</surname><given-names>A</given-names></name><name name-style="western"><surname>Sbrana</surname><given-names>C</given-names></name></person-group> (<year>2017</year>) <article-title>Karpathos Island (Greece) and its Indo-Pacific alien species, Part 1.</article-title><source>Bollettino Malacologico</source><volume>53</volume>: <fpage>40</fpage>–<lpage>49</lpage>.</mixed-citation></ref><ref id="B212"><mixed-citation xmlns:xlink="http://www.w3.org/1999/xlink" xlink:type="simple"><person-group><name name-style="western"><surname>Stamouli</surname><given-names>C</given-names></name><name name-style="western"><surname>Akel</surname><given-names>EHK</given-names></name><name name-style="western"><surname>Azzurro</surname><given-names>E</given-names></name><name name-style="western"><surname>Bakiu</surname><given-names>R</given-names></name><name name-style="western"><surname>Bas</surname><given-names>AA</given-names></name><name name-style="western"><surname>Bitar</surname><given-names>G</given-names></name><name name-style="western"><surname>Boyaci</surname><given-names>Y</given-names></name><name name-style="western"><surname>Cakalli</surname><given-names>M</given-names></name><name name-style="western"><surname>Corsini-Foka</surname><given-names>M</given-names></name><name name-style="western"><surname>Crocetta</surname><given-names>F</given-names></name><name name-style="western"><surname>Dragičević</surname><given-names>B</given-names></name><name name-style="western"><surname>Dulčić</surname><given-names>J</given-names></name><name name-style="western"><surname>Durucan</surname><given-names>F</given-names></name><name name-style="western"><surname>El</surname><given-names>Z</given-names></name><name name-style="western"><surname>Erguden</surname><given-names>D</given-names></name><name name-style="western"><surname>Filiz</surname><given-names>H</given-names></name><name name-style="western"><surname>Giardina</surname><given-names>F</given-names></name><name name-style="western"><surname>Giovos</surname><given-names>I</given-names></name><name name-style="western"><surname>Gönülal</surname><given-names>O</given-names></name><name name-style="western"><surname>Hemida</surname><given-names>F</given-names></name><name name-style="western"><surname>Kassar</surname><given-names>A</given-names></name><name name-style="western"><surname>Kondylatos</surname><given-names>G</given-names></name><name name-style="western"><surname>Macali</surname><given-names>A</given-names></name><name name-style="western"><surname>Mancini</surname><given-names>E</given-names></name><name name-style="western"><surname>Ovalis</surname><given-names>P</given-names></name><name name-style="western"><surname>De M</surname><given-names>Pavičić M</given-names></name><name name-style="western"><surname>Rabaoui</surname><given-names>L</given-names></name><name name-style="western"><surname>Rizkalla</surname><given-names>SI</given-names></name><name name-style="western"><surname>Tiralongo</surname><given-names>F</given-names></name><name name-style="western"><surname>Turan</surname><given-names>C</given-names></name><name name-style="western"><surname>Vrdoljak</surname><given-names>D</given-names></name><name name-style="western"><surname>Yapici</surname><given-names>S</given-names></name><name name-style="western"><surname>Zenetos</surname><given-names>A</given-names></name></person-group> (<year>2017</year>) <article-title>New Mediterranean biodiversity records (December 2017).</article-title><source>Mediterranean Marine Science</source><volume>18</volume>: <fpage>534</fpage>–<lpage>556</lpage>.</mixed-citation></ref><ref id="B23"><mixed-citation xmlns:xlink="http://www.w3.org/1999/xlink" xlink:type="simple"><person-group><name name-style="western"><surname>Angelidis</surname><given-names>A</given-names></name><name name-style="western"><surname>Polyzoulis</surname><given-names>G</given-names></name></person-group> (<year>2018</year>) <article-title>New distributional records of four Indo-Pacific species from Astypalaia Island, South Aegean Sea, Greece.</article-title><source>Xenophora Taxonomy</source><volume>21</volume>: <fpage>3</fpage>–<lpage>10</lpage>.</mixed-citation></ref><ref id="B68"><mixed-citation xmlns:xlink="http://www.w3.org/1999/xlink" xlink:type="simple"><person-group><name name-style="western"><surname>Chartosia</surname><given-names>N</given-names></name><name name-style="western"><surname>Anastasiadis</surname><given-names>D</given-names></name><name name-style="western"><surname>Bazairi</surname><given-names>H</given-names></name><name name-style="western"><surname>Crocetta</surname><given-names>F</given-names></name><name name-style="western"><surname>Deidun</surname><given-names>A</given-names></name><name name-style="western"><surname>Despalatović</surname><given-names>M</given-names></name><name name-style="western"><surname>Martino</surname><given-names>VD</given-names></name><name name-style="western"><surname>Dimitriou</surname><given-names>N</given-names></name><name name-style="western"><surname>Dragičević</surname><given-names>B</given-names></name><name name-style="western"><surname>Dulčić</surname><given-names>J</given-names></name><name name-style="western"><surname>Durucan</surname><given-names>F</given-names></name><name name-style="western"><surname>Hasbek</surname><given-names>D</given-names></name><name name-style="western"><surname>Ketsilis-Rinis</surname><given-names>V</given-names></name><name name-style="western"><surname>Kleitou</surname><given-names>P</given-names></name><name name-style="western"><surname>Lipej</surname><given-names>L</given-names></name><name name-style="western"><surname>Macali</surname><given-names>A</given-names></name><name name-style="western"><surname>Marchini</surname><given-names>A</given-names></name><name name-style="western"><surname>Ousselam</surname><given-names>M</given-names></name><name name-style="western"><surname>Piraino</surname><given-names>S</given-names></name><name name-style="western"><surname>Stancanelli</surname><given-names>B</given-names></name><name name-style="western"><surname>Theodosiou</surname><given-names>M</given-names></name><name name-style="western"><surname>Tiralongo</surname><given-names>F</given-names></name><name name-style="western"><surname>Todorova</surname><given-names>V</given-names></name><name name-style="western"><surname>Trkov</surname><given-names>D</given-names></name><name name-style="western"><surname>Yapici</surname><given-names>S</given-names></name></person-group> (<year>2018</year>) <article-title>New Mediterranean Biodiversity Records (July 2018).</article-title><source>Mediterranean Marine Science</source><volume>19</volume>: <fpage>398</fpage>–<lpage>415</lpage>. <ext-link xlink:type="simple" ext-link-type="doi" xlink:href="10.12681/mms.18099">https://doi.org/10.12681/mms.18099</ext-link></mixed-citation></ref><ref id="B13"><mixed-citation xmlns:xlink="http://www.w3.org/1999/xlink" xlink:type="simple"><person-group><name name-style="western"><surname>Albano</surname><given-names>PG</given-names></name><name name-style="western"><surname>Bakker</surname><given-names>PAJ</given-names></name></person-group> (<year>2016</year>) <article-title>Annotated catalogue of the types of <tp:taxon-name><tp:taxon-name-part taxon-name-part-type="family">Triphoridae</tp:taxon-name-part></tp:taxon-name> (<tp:taxon-name><tp:taxon-name-part taxon-name-part-type="phylum">Mollusca</tp:taxon-name-part></tp:taxon-name>, <tp:taxon-name><tp:taxon-name-part taxon-name-part-type="class">Gastropoda</tp:taxon-name-part></tp:taxon-name>) in the Museum für Naturkunde, Berlin, with lectotype designations.</article-title><source>Zoosystematics and Evolution</source><volume>92</volume>: <fpage>33</fpage>–<lpage>78</lpage>. <ext-link xlink:type="simple" ext-link-type="doi" xlink:href="10.3897/zse.92.5936">https://doi.org/10.3897/zse.92.5936</ext-link></mixed-citation></ref><ref id="B18"><mixed-citation xmlns:xlink="http://www.w3.org/1999/xlink" xlink:type="simple"><person-group><name name-style="western"><surname>Albano</surname><given-names>PG</given-names></name><name name-style="western"><surname>Bakker</surname><given-names>PAJ</given-names></name><name name-style="western"><surname>Janssen</surname><given-names>R</given-names></name><name name-style="western"><surname>Eschner</surname><given-names>A</given-names></name></person-group> (<year>2017</year>) <article-title>An illustrated catalogue of Rudolf Sturany’s type specimens in the Naturhistorisches Museum Wien, Austria (NHMW): Red Sea gastropods.</article-title><source>Zoosystematics and Evolution</source><volume>93</volume>: <fpage>45</fpage>–<lpage>94</lpage>. <ext-link xlink:type="simple" ext-link-type="doi" xlink:href="10.3897/zse.93.10039">https://doi.org/10.3897/zse.93.10039</ext-link></mixed-citation></ref><ref id="B16"><mixed-citation xmlns:xlink="http://www.w3.org/1999/xlink" xlink:type="simple"><person-group><name name-style="western"><surname>Albano</surname><given-names>PG</given-names></name><name name-style="western"><surname>Bakker</surname><given-names>PAJ</given-names></name><name name-style="western"><surname>Sabelli</surname><given-names>B</given-names></name></person-group> (<year>2019</year>) <article-title>Annotated catalogue of the types of <tp:taxon-name><tp:taxon-name-part taxon-name-part-type="family">Triphoridae</tp:taxon-name-part></tp:taxon-name> (<tp:taxon-name><tp:taxon-name-part taxon-name-part-type="phylum">Mollusca</tp:taxon-name-part></tp:taxon-name>, <tp:taxon-name><tp:taxon-name-part taxon-name-part-type="class">Gastropoda</tp:taxon-name-part></tp:taxon-name>) in the Natural History Museum of the United Kingdom, London.</article-title><source>Zoosystematics and Evolution</source><volume>95</volume>: <fpage>161</fpage>–<lpage>308</lpage>. <ext-link xlink:type="simple" ext-link-type="doi" xlink:href="10.3897/zse.95.32803">https://doi.org/10.3897/zse.95.32803</ext-link></mixed-citation></ref></ref-list></tp:taxon-treatment>
