# Supplementary material for: Numerous new records of tropical non-indigenous species in the Eastern Mediterranean highlight the challenges of their recognition and identification
Source: Zookeys. 2021 Jan 13;1010:1–95. doi: 10.3897/zookeys.1010.58759 (PMC7817654; doi:10.3897/zookeys.1010.58759)
Supplement: XML Treatment for Cerithiopsis sp. aff. pulvis [file zookeys.1010.58759-treatment11.xml]

<!DOCTYPE tp:taxon-treatment
  PUBLIC "-//TaxonX//DTD Taxonomic Treatment Publishing DTD v0 20100105//EN" "tax-treatment-NSO.dtd">
<tp:taxon-treatment xmlns:tp="http://www.plazi.org/taxpub"><tp:treatment-meta><kwd-group><label>Taxon classification</label><kwd><named-content xmlns:xlink="http://www.w3.org/1999/xlink" content-type="kingdom">Animalia</named-content></kwd><kwd><named-content xmlns:xlink="http://www.w3.org/1999/xlink" content-type="family">Cerithiopsidae</named-content></kwd></kwd-group><mixed-citation publication-type="journal"><person-group><name><surname>Albano</surname><given-names>Paolo G.</given-names></name><name><surname>Steger</surname><given-names>Jan</given-names></name><name><surname>Bakker</surname><given-names>Piet A.J.</given-names></name><name><surname>Bogi</surname><given-names>Cesare</given-names></name><name><surname>Bošnjak</surname><given-names>Marija</given-names></name><name><surname>Guy-Haim</surname><given-names>Tamar</given-names></name><name><surname>Huseyinoglu</surname><given-names>Mehmet Fatih</given-names></name><name><surname>LaFollette</surname><given-names>Patrick I.</given-names></name><name><surname>Lubinevsky</surname><given-names>Hadas</given-names></name><name><surname>Mulas</surname><given-names>Martina</given-names></name><name><surname>Stockinger</surname><given-names>Martina</given-names></name><name><surname>Azzarone</surname><given-names>Michele</given-names></name><name><surname>Sabelli</surname><given-names>Bruno</given-names></name></person-group><article-title>Numerous new records of tropical non-indigenous species in the Eastern Mediterranean highlight the challenges of their recognition and identification</article-title><source>Zookeys</source><day>13</day><month>1</month><year>2021</year><volume>1010</volume><fpage>1</fpage><lpage>95</lpage><pub-id pub-id-type="doi">10.3897/zookeys.1010.58759</pub-id></mixed-citation></tp:treatment-meta><tp:nomenclature><tp:taxon-name><object-id xmlns:xlink="http://www.w3.org/1999/xlink" content-type="arpha" xlink:type="simple">36E8B960-BB9B-5AE0-A472-1239BF4BFC21</object-id>
                <tp:taxon-name-part taxon-name-part-type="genus" reg="Cerithiopsis">Cerithiopsis</tp:taxon-name-part>
                <tp:taxon-name-part taxon-name-part-type="uncertainty-rank">sp. aff.</tp:taxon-name-part>
                <tp:taxon-name-part taxon-name-part-type="species" reg="pulvis">pulvis</tp:taxon-name-part>
              </tp:taxon-name><tp:taxon-authority>(Issel, 1869)</tp:taxon-authority><xref ref-type="fig" rid="F9">Figure 9D–F</xref></tp:nomenclature><tp:treatment-sec sec-type="New records" id="SECID0EANBI"><title>New records.</title><p>Israel • 1 <abbrev xmlns:xlink="http://www.w3.org/1999/xlink" xlink:title="empty shell" id="ABBRID0EGNBI" xlink:type="simple">sh</abbrev>; Ashqelon; <named-content xmlns:xlink="http://www.w3.org/1999/xlink" content-type="dwc:verbatimCoordinates" xlink:type="simple"><named-content content-type="geo-json" specific-use="{&#34;type&#34;:&#34;Point&#34;,&#34;coordinates&#34;:[34.551600,31.686800]}" id="NCID0ENNBI" xlink:type="simple">31.6868°N, 34.5516°E</named-content></named-content>; depth 11 m; 31 Oct. 2018; offshore rocky reef; suction sampler; <abbrev xmlns:xlink="http://www.w3.org/1999/xlink" xlink:title="“Historical ecology of Lessepsian migration” project" id="ABBRID0ESNBI" xlink:type="simple">HELM</abbrev> project (sample S58_1F) • 1 <abbrev xmlns:xlink="http://www.w3.org/1999/xlink" xlink:title="live collected specimen" id="ABBRID0EWNBI" xlink:type="simple">spcm</abbrev>; Ashqelon; <named-content xmlns:xlink="http://www.w3.org/1999/xlink" content-type="dwc:verbatimCoordinates" xlink:type="simple"><named-content content-type="geo-json" specific-use="{&#34;type&#34;:&#34;Point&#34;,&#34;coordinates&#34;:[34.525700,31.689100]}" id="NCID0E4NBI" xlink:type="simple">31.6891°N, 34.5257°E</named-content></named-content>; depth 28 m; 31 Oct. 2018; offshore rocky reef; suction sampler; <abbrev xmlns:xlink="http://www.w3.org/1999/xlink" xlink:title="“Historical ecology of Lessepsian migration” project" id="ABBRID0ECOBI" xlink:type="simple">HELM</abbrev> project (sample S59_3F); <named-content xmlns:xlink="http://www.w3.org/1999/xlink" content-type="dwc:institutional_code" xlink:type="simple">NHMW</named-content>-MO-112930/LM/0174; size: H 1.8 mm, W 0.7 mm (illustrated specimen).</p></tp:treatment-sec><tp:treatment-sec sec-type="material" id="SECID0ELOBI"><title>Additional material examined.</title><p><italic><tp:taxon-name><tp:taxon-name-part taxon-name-part-type="genus" reg="Cerithiopsis">Cerithiopsis</tp:taxon-name-part> <tp:taxon-name-part taxon-name-part-type="species" reg="pulvis">pulvis</tp:taxon-name-part></tp:taxon-name></italic> (Issel, 1869): Israel • 2 <abbrev xmlns:xlink="http://www.w3.org/1999/xlink" xlink:title="live collected specimens" id="ABBRID0E3OBI" xlink:type="simple">spcms</abbrev>, 1 <abbrev xmlns:xlink="http://www.w3.org/1999/xlink" xlink:title="empty shell" id="ABBRID0EAPBI" xlink:type="simple">sh</abbrev>; Ashqelon; <named-content xmlns:xlink="http://www.w3.org/1999/xlink" content-type="dwc:verbatimCoordinates" xlink:type="simple"><named-content content-type="geo-json" specific-use="{&#34;type&#34;:&#34;Point&#34;,&#34;coordinates&#34;:[34.551600,31.686800]}" id="NCID0EHPBI" xlink:type="simple">31.6868°N, 34.5516°E</named-content></named-content>; depth 12 m; 30 Apr. 2018; offshore rocky reef; suction sampler; <abbrev xmlns:xlink="http://www.w3.org/1999/xlink" xlink:title="“Historical ecology of Lessepsian migration” project" id="ABBRID0EMPBI" xlink:type="simple">HELM</abbrev> project (sample S12_1F) • 5 <abbrev xmlns:xlink="http://www.w3.org/1999/xlink" xlink:title="live collected specimens" id="ABBRID0EQPBI" xlink:type="simple">spcms</abbrev>; same collecting data as for preceding; depth 11 m; 31 Oct. 2018; <abbrev xmlns:xlink="http://www.w3.org/1999/xlink" xlink:title="“Historical ecology of Lessepsian migration” project" id="ABBRID0EUPBI" xlink:type="simple">HELM</abbrev> project (samples S58_1F, S58_1M, S58_2F) • 5 <abbrev xmlns:xlink="http://www.w3.org/1999/xlink" xlink:title="live collected specimens" id="ABBRID0EYPBI" xlink:type="simple">spcms</abbrev>, 2 <abbrev xmlns:xlink="http://www.w3.org/1999/xlink" xlink:title="empty shells" id="ABBRID0E3PBI" xlink:type="simple">shs</abbrev>; Ashqelon; <named-content xmlns:xlink="http://www.w3.org/1999/xlink" content-type="dwc:verbatimCoordinates" xlink:type="simple"><named-content content-type="geo-json" specific-use="{&#34;type&#34;:&#34;Point&#34;,&#34;coordinates&#34;:[34.525700,31.689100]}" id="NCID0EDQBI" xlink:type="simple">31.6891°N, 34.5257°E</named-content></named-content>; depth 25 m; 2 May 2018; offshore rocky reef; suction sampler; <abbrev xmlns:xlink="http://www.w3.org/1999/xlink" xlink:title="“Historical ecology of Lessepsian migration” project" id="ABBRID0EIQBI" xlink:type="simple">HELM</abbrev> project (samples S16_1F, S16_2F, S16_2M) • 19 <abbrev xmlns:xlink="http://www.w3.org/1999/xlink" xlink:title="live collected specimens" id="ABBRID0EMQBI" xlink:type="simple">spcms</abbrev>; same collecting data as for preceding; depth 28 m; 31 Oct. 2018; <abbrev xmlns:xlink="http://www.w3.org/1999/xlink" xlink:title="“Historical ecology of Lessepsian migration” project" id="ABBRID0EQQBI" xlink:type="simple">HELM</abbrev> project (samples S59_1F, S59_1M, S59_2F, S59_3F) • 8 <abbrev xmlns:xlink="http://www.w3.org/1999/xlink" xlink:title="live collected specimens" id="ABBRID0EUQBI" xlink:type="simple">spcms</abbrev>; west of Rosh HaNikra Islands; <named-content xmlns:xlink="http://www.w3.org/1999/xlink" content-type="dwc:verbatimCoordinates" xlink:type="simple"><named-content content-type="geo-json" specific-use="{&#34;type&#34;:&#34;Point&#34;,&#34;coordinates&#34;:[35.092600,33.070400]}" id="NCID0E2QBI" xlink:type="simple">33.0704°N, 35.0926°E</named-content></named-content>; depth 12 m; 29 Oct. 2018; rocky substrate; suction sampler; <abbrev xmlns:xlink="http://www.w3.org/1999/xlink" xlink:title="“Historical ecology of Lessepsian migration” project" id="ABBRID0EARBI" xlink:type="simple">HELM</abbrev> project (samples S52_2F, S52_2M, S52_3M) • 1 <abbrev xmlns:xlink="http://www.w3.org/1999/xlink" xlink:title="live collected specimen" id="ABBRID0EERBI" xlink:type="simple">spcm</abbrev>; west of Rosh HaNikra Islands; <named-content xmlns:xlink="http://www.w3.org/1999/xlink" content-type="dwc:verbatimCoordinates" xlink:type="simple"><named-content content-type="geo-json" specific-use="{&#34;type&#34;:&#34;Point&#34;,&#34;coordinates&#34;:[35.092300,33.072500]}" id="NCID0ELRBI" xlink:type="simple">33.0725°N, 35.0923°E</named-content></named-content>; depth 20 m; 1 May 2018; rocky substrate; suction sampler; <abbrev xmlns:xlink="http://www.w3.org/1999/xlink" xlink:title="“Historical ecology of Lessepsian migration” project" id="ABBRID0EQRBI" xlink:type="simple">HELM</abbrev> project (sample S13_1M) • 6 <abbrev xmlns:xlink="http://www.w3.org/1999/xlink" xlink:title="live collected specimens" id="ABBRID0EURBI" xlink:type="simple">spcms</abbrev>; same collecting data as for preceding; depth 19 m; 29 Oct. 2018; <abbrev xmlns:xlink="http://www.w3.org/1999/xlink" xlink:title="“Historical ecology of Lessepsian migration” project" id="ABBRID0EYRBI" xlink:type="simple">HELM</abbrev> project (samples S53_1F, S53_1M, S53_3F).</p></tp:treatment-sec><tp:treatment-sec sec-type="remarks" id="SECID0E3RBI"><title>Remarks.</title><p>This species superficially resembles the Lessepsian <italic><tp:taxon-name><tp:taxon-name-part taxon-name-part-type="genus" reg="Cerithiopsis">Cerithiopsis</tp:taxon-name-part> <tp:taxon-name-part taxon-name-part-type="species" reg="pulvis">pulvis</tp:taxon-name-part></tp:taxon-name></italic> but has a more cyrtoconoid shape and a greater ratio between the height of the last whorl and that of the shell. The base is not concave as in <italic><tp:taxon-name><tp:taxon-name-part taxon-name-part-type="genus" reg="Cerithiopsis">C.</tp:taxon-name-part> <tp:taxon-name-part taxon-name-part-type="species" reg="pulvis">pulvis</tp:taxon-name-part></tp:taxon-name></italic>, bears a fourth spiral cord which is more prominently tuberculate, and an additional fifth tuberculate cord that is not present in typical <italic><tp:taxon-name><tp:taxon-name-part taxon-name-part-type="genus" reg="Cerithiopsis">C.</tp:taxon-name-part> <tp:taxon-name-part taxon-name-part-type="species" reg="pulvis">pulvis</tp:taxon-name-part></tp:taxon-name></italic>. Additionally, the siphonal canal bears numerous fine cords. The color pattern is similar to <italic><tp:taxon-name><tp:taxon-name-part taxon-name-part-type="genus" reg="Cerithiopsis">C.</tp:taxon-name-part> <tp:taxon-name-part taxon-name-part-type="species" reg="pulvis">pulvis</tp:taxon-name-part></tp:taxon-name></italic> which has orange bands on white background; in contrast, in <tp:taxon-name><tp:taxon-name-part taxon-name-part-type="genus" reg="Cerithiopsis">C.</tp:taxon-name-part> <tp:taxon-name-part taxon-name-part-type="uncertainty-rank">aff.</tp:taxon-name-part> <tp:taxon-name-part taxon-name-part-type="species" reg="pulvis">pulvis</tp:taxon-name-part></tp:taxon-name> these are brown and yellowish, respectively. It is distinct from any native Mediterranean species and clearly belongs to an Indo-Pacific clade. It is here considered a new non-indigenous species.</p><fig id="F9" position="float" orientation="portrait"><object-id xmlns:xlink="http://www.w3.org/1999/xlink" content-type="doi" xlink:type="simple">10.3897/zookeys.1010.58759.figure9</object-id><object-id xmlns:xlink="http://www.w3.org/1999/xlink" content-type="arpha" xlink:type="simple">3F9E4494-122B-586D-850F-D8F02E9696C0</object-id><label>Figure 9.</label><caption><p>Comparison between <italic><tp:taxon-name><tp:taxon-name-part taxon-name-part-type="genus" reg="Cerithiopsis">Cerithiopsis</tp:taxon-name-part> <tp:taxon-name-part taxon-name-part-type="species" reg="pulvis">pulvis</tp:taxon-name-part></tp:taxon-name></italic> (Issel, 1869) and <tp:taxon-name><tp:taxon-name-part taxon-name-part-type="genus" reg="Cerithiopsis">Cerithiopsis</tp:taxon-name-part> <tp:taxon-name-part taxon-name-part-type="uncertainty-rank">sp. aff.</tp:taxon-name-part> <tp:taxon-name-part taxon-name-part-type="species" reg="pulvis">pulvis</tp:taxon-name-part></tp:taxon-name>. <bold>A–C</bold><italic><tp:taxon-name><tp:taxon-name-part taxon-name-part-type="genus" reg="Cerithiopsis">Cerithiopsis</tp:taxon-name-part> <tp:taxon-name-part taxon-name-part-type="species" reg="pulvis">pulvis</tp:taxon-name-part></tp:taxon-name></italic>, Ashqelon, Israel, <abbrev xmlns:xlink="http://www.w3.org/1999/xlink" xlink:title="“Historical ecology of Lessepsian migration” project" id="ABBRID0EIVBI" xlink:type="simple">HELM</abbrev> project (sample S16_1F): front (<bold>A</bold>), side (<bold>B</bold>) and back (<bold>C</bold>) views. <bold>D–F</bold><tp:taxon-name><tp:taxon-name-part taxon-name-part-type="genus" reg="Cerithiopsis">Cerithiopsis</tp:taxon-name-part> <tp:taxon-name-part taxon-name-part-type="uncertainty-rank">sp. aff.</tp:taxon-name-part> <tp:taxon-name-part taxon-name-part-type="species" reg="pulvis">pulvis</tp:taxon-name-part></tp:taxon-name>, <named-content xmlns:xlink="http://www.w3.org/1999/xlink" content-type="dwc:institutional_code" xlink:type="simple">NHMW</named-content>-MO-112930/LM/0174, Ashqelon, Israel, <abbrev xmlns:xlink="http://www.w3.org/1999/xlink" xlink:title="“Historical ecology of Lessepsian migration” project" id="ABBRID0EGWBI" xlink:type="simple">HELM</abbrev> project (sample S59_3F): front (<bold>D</bold>), side (<bold>E</bold>) and back (<bold>F</bold>) views. Scale bars: 0.5 mm.
      </p></caption><graphic xmlns:xlink="http://www.w3.org/1999/xlink" xlink:href="zookeys-1010-001-g009.jpg" position="float" orientation="portrait" xlink:type="simple" id="oo_496962.jpg"><uri content-type="original_file" xlink:type="simple">https://binary.pensoft.net/fig/496962</uri></graphic></fig></tp:treatment-sec></tp:taxon-treatment>
