# Supplementary material for: Numerous new records of tropical non-indigenous species in the Eastern Mediterranean highlight the challenges of their recognition and identification
Source: Zookeys. 2021 Jan 13;1010:1–95. doi: 10.3897/zookeys.1010.58759 (PMC7817654; doi:10.3897/zookeys.1010.58759)
Supplement: XML Treatment for Cerithiopsis [file zookeys.1010.58759-treatment12.xml]

<!DOCTYPE tp:taxon-treatment
  PUBLIC "-//TaxonX//DTD Taxonomic Treatment Publishing DTD v0 20100105//EN" "tax-treatment-NSO.dtd">
<tp:taxon-treatment xmlns:tp="http://www.plazi.org/taxpub"><tp:treatment-meta><kwd-group><label>Taxon classification</label><kwd><named-content xmlns:xlink="http://www.w3.org/1999/xlink" content-type="kingdom">Animalia</named-content></kwd><kwd><named-content xmlns:xlink="http://www.w3.org/1999/xlink" content-type="family">Cerithiopsidae</named-content></kwd></kwd-group><mixed-citation publication-type="journal"><person-group><name><surname>Albano</surname><given-names>Paolo G.</given-names></name><name><surname>Steger</surname><given-names>Jan</given-names></name><name><surname>Bakker</surname><given-names>Piet A.J.</given-names></name><name><surname>Bogi</surname><given-names>Cesare</given-names></name><name><surname>Bošnjak</surname><given-names>Marija</given-names></name><name><surname>Guy-Haim</surname><given-names>Tamar</given-names></name><name><surname>Huseyinoglu</surname><given-names>Mehmet Fatih</given-names></name><name><surname>LaFollette</surname><given-names>Patrick I.</given-names></name><name><surname>Lubinevsky</surname><given-names>Hadas</given-names></name><name><surname>Mulas</surname><given-names>Martina</given-names></name><name><surname>Stockinger</surname><given-names>Martina</given-names></name><name><surname>Azzarone</surname><given-names>Michele</given-names></name><name><surname>Sabelli</surname><given-names>Bruno</given-names></name></person-group><article-title>Numerous new records of tropical non-indigenous species in the Eastern Mediterranean highlight the challenges of their recognition and identification</article-title><source>Zookeys</source><day>13</day><month>1</month><year>2021</year><volume>1010</volume><fpage>1</fpage><lpage>95</lpage><pub-id pub-id-type="doi">10.3897/zookeys.1010.58759</pub-id></mixed-citation></tp:treatment-meta><tp:nomenclature><tp:taxon-name><object-id xmlns:xlink="http://www.w3.org/1999/xlink" content-type="arpha" xlink:type="simple">52CDA653-5BBA-502A-A88F-5E839FA47CA0</object-id>
                <tp:taxon-name-part taxon-name-part-type="genus" reg="Cerithiopsis">Cerithiopsis</tp:taxon-name-part>
              </tp:taxon-name><tp:taxon-authority>sp.</tp:taxon-authority><xref ref-type="fig" rid="F10">Figure 10</xref></tp:nomenclature><tp:treatment-sec sec-type="New records" id="SECID0ETXBI"><title>New records.</title><p>Israel • 1 <abbrev xmlns:xlink="http://www.w3.org/1999/xlink" xlink:title="empty shell" id="ABBRID0EZXBI" xlink:type="simple">sh</abbrev>; Shiqmona Beach; <named-content xmlns:xlink="http://www.w3.org/1999/xlink" content-type="dwc:verbatimCoordinates" xlink:type="simple"><named-content content-type="geo-json" specific-use="{&#34;type&#34;:&#34;Point&#34;,&#34;coordinates&#34;:[34.955500,32.825900]}" id="NCID0EAYBI" xlink:type="simple">32.8259°N, 34.9555°E</named-content></named-content>; beached; 4 Jan. 2008; size: H 3.5 mm, W 1.2 mm.</p></tp:treatment-sec><tp:treatment-sec sec-type="remarks" id="SECID0EFYBI"><title>Remarks.</title><p>This beautiful species has almost eight teleoconch whorls bearing two strong spiral cords with oblong tubercles at the intersection with prosocline axial ribs. Interspaces between spiral cords are approximately as large as the cords themselves, and interspaces between the axial ribs are double the size of the ribs. A third smooth thick cord delimits the rather flat base and is visible above the suture throughout most of the teleoconch. The protoconch is smooth with very fine and extremely short axial riblets just below the suture; it is multispiral but broken in our specimen in which only the last two whorls are preserved. The slender shape, the two strong spiral cords and the smooth flat base distinguish it at once from all native Mediterranean species suggesting it is a new non-indigenous species in the basin.</p><p>Among Indo-Pacific cerithiopsids, <italic><tp:taxon-name><tp:taxon-name-part taxon-name-part-type="genus" reg="Synthopsis">Synthopsis</tp:taxon-name-part> <tp:taxon-name-part taxon-name-part-type="species" reg="lauta">lauta</tp:taxon-name-part></tp:taxon-name></italic> Cecalupo &amp; Perugia, 2013, described from Vanuatu, is among the few similar species we were able to trace. However, the interspace between the spiral cords is broader, the tubercles on the first spiral cord of the last whorl are larger than those on the second cord, and the teleoconch is shorter with just six whorls. Additionally, the color pattern with white tubercles, yellowish interspaces, deep brown suture and violet protoconch is strikingly different from the one of our shell. We have some reservations that <italic><tp:taxon-name><tp:taxon-name-part taxon-name-part-type="genus" reg="Synthopsis">S.</tp:taxon-name-part> <tp:taxon-name-part taxon-name-part-type="species" reg="lauta">lauta</tp:taxon-name-part></tp:taxon-name></italic>, as well as our specimen, belong to the genus <italic><tp:taxon-name><tp:taxon-name-part taxon-name-part-type="genus" reg="Synthopsis">Synthopsis</tp:taxon-name-part></tp:taxon-name></italic> Laseron, 1956 that was described as bearing three tuberculate spiral cords on the whole teleoconch (<xref ref-type="bibr" rid="B127">Laseron 1956</xref>). Pending a molecular phylogeny of the family, we consider this feature important at the genus level. Therefore, we assign our specimen to the nominotypical genus <italic><tp:taxon-name><tp:taxon-name-part taxon-name-part-type="genus" reg="Cerithiopsis">Cerithiopsis</tp:taxon-name-part></tp:taxon-name></italic>, in the wait of a better understanding of cerithiopsid systematics. The specimen identified as <italic><tp:taxon-name><tp:taxon-name-part taxon-name-part-type="genus" reg="Horologica">Horologica</tp:taxon-name-part> <tp:taxon-name-part taxon-name-part-type="species" reg="gregaria">gregaria</tp:taxon-name-part></tp:taxon-name></italic> Cecalupo &amp; Perugia, 2012 and illustrated in the recent revision of <tp:taxon-name><tp:taxon-name-part taxon-name-part-type="family">Cerithiopsidae</tp:taxon-name-part></tp:taxon-name> from South Madagascar (<xref ref-type="bibr" rid="B60">Cecalupo and Perugia 2014b</xref>: fig. 8G) is also similar to ours; that specimen, however, has a distinct basal spiral cord which is absent in our specimen. The latter character, the prominence of the tuberculate spiral cords and the evident but rather flat third cord also raise some doubts that the specimen from South Madagascar is conspecific with the <italic><tp:taxon-name><tp:taxon-name-part taxon-name-part-type="genus" reg="Horologica">H.</tp:taxon-name-part> <tp:taxon-name-part taxon-name-part-type="species" reg="gregaria">gregaria</tp:taxon-name-part></tp:taxon-name></italic> originally described from the Central Philippines (<xref ref-type="bibr" rid="B57">Cecalupo and Perugia 2011</xref>). Last, the Sudanese specimen of <tp:taxon-name><tp:taxon-name-part taxon-name-part-type="genus" reg="Horologica">Horologica</tp:taxon-name-part> <tp:taxon-name-part taxon-name-part-type="uncertainty-rank">cf.</tp:taxon-name-part> <tp:taxon-name-part taxon-name-part-type="species" reg="taeniata">taeniata</tp:taxon-name-part></tp:taxon-name> Cecalupo &amp; Perugia, 2013 illustrated by <xref ref-type="bibr" rid="B61">Cecalupo and Perugia (2016</xref>: fig. 1P–S) shares the general features of our shell but can be distinguished by the first spiral cord that tends to split into two separate cords, and by the color pattern of white teleoconch and orange base.</p><fig id="F10" position="float" orientation="portrait"><object-id xmlns:xlink="http://www.w3.org/1999/xlink" content-type="doi" xlink:type="simple">10.3897/zookeys.1010.58759.figure10</object-id><object-id xmlns:xlink="http://www.w3.org/1999/xlink" content-type="arpha" xlink:type="simple">4D839E60-49B6-582E-BF41-7A2D1FA226CB</object-id><label>Figure 10.</label><caption><p><italic><tp:taxon-name><tp:taxon-name-part taxon-name-part-type="genus" reg="Cerithiopsis">Cerithiopsis</tp:taxon-name-part></tp:taxon-name></italic> sp., Shiqmona Beach, Israel: front (<bold>A, B</bold>), side (<bold>C</bold>) and back (<bold>D</bold>) views, protoconch oriented to highlight the transition to the teleoconch (<bold>E, F</bold>), microsculpture (<bold>G</bold>). Scale bars: 1 mm (<bold>A–D</bold>); 0.2 mm (<bold>E, F</bold>); 0.4 mm (<bold>G</bold>).
      </p></caption><graphic xmlns:xlink="http://www.w3.org/1999/xlink" xlink:href="zookeys-1010-001-g010.jpg" position="float" orientation="portrait" xlink:type="simple" id="oo_496963.jpg"><uri content-type="original_file" xlink:type="simple">https://binary.pensoft.net/fig/496963</uri></graphic></fig></tp:treatment-sec><ref-list><ref id="B127"><mixed-citation xmlns:xlink="http://www.w3.org/1999/xlink" xlink:type="simple"><person-group><name name-style="western"><surname>Laseron</surname><given-names>CF</given-names></name></person-group> (<year>1956</year>) <article-title>The family <tp:taxon-name><tp:taxon-name-part taxon-name-part-type="family">Cerithiopsidae</tp:taxon-name-part></tp:taxon-name> (<tp:taxon-name><tp:taxon-name-part taxon-name-part-type="phylum">Mollusca</tp:taxon-name-part></tp:taxon-name>) from the Solanderian and Dampierian zoogeographical provinces.</article-title><source>Australian Journal of Marine and Freshwater Research</source><volume>7</volume>: <fpage>151</fpage>–<lpage>182</lpage>. <ext-link xlink:type="simple" ext-link-type="doi" xlink:href="10.1071/MF9560151">https://doi.org/10.1071/MF9560151</ext-link></mixed-citation></ref><ref id="B60"><mixed-citation xmlns:xlink="http://www.w3.org/1999/xlink" xlink:type="simple"><person-group><name name-style="western"><surname>Cecalupo</surname><given-names>A</given-names></name><name name-style="western"><surname>Perugia</surname><given-names>I</given-names></name></person-group> (<year>2014b</year>) <article-title>The <tp:taxon-name><tp:taxon-name-part taxon-name-part-type="family">Cerithiopsidae</tp:taxon-name-part></tp:taxon-name> (<tp:taxon-name><tp:taxon-name-part taxon-name-part-type="subclass">Caenogastropoda</tp:taxon-name-part></tp:taxon-name>: <tp:taxon-name><tp:taxon-name-part taxon-name-part-type="superfamily">Triphoroidea</tp:taxon-name-part></tp:taxon-name>) of South Madagascar (Indian Ocean).</article-title><source>Bollettino Malacologico</source><volume>50</volume>: <fpage>75</fpage>–<lpage>126</lpage>.</mixed-citation></ref><ref id="B57"><mixed-citation xmlns:xlink="http://www.w3.org/1999/xlink" xlink:type="simple"><person-group><name name-style="western"><surname>Cecalupo</surname><given-names>A</given-names></name><name name-style="western"><surname>Perugia</surname><given-names>I</given-names></name></person-group> (<year>2011</year>) <article-title>The family <tp:taxon-name><tp:taxon-name-part taxon-name-part-type="family">Cerithiopsidae</tp:taxon-name-part></tp:taxon-name> H. Adams &amp; A. Adams, 1853 in the Central Philippines (<tp:taxon-name><tp:taxon-name-part taxon-name-part-type="subclass">Caenogastropoda</tp:taxon-name-part></tp:taxon-name>: <tp:taxon-name><tp:taxon-name-part taxon-name-part-type="superfamily">Triphoroidea</tp:taxon-name-part></tp:taxon-name>).</article-title><source>Quaderni della Civica Stazione Idrobiologica di Milano</source><volume>30</volume>: <fpage>5</fpage>–<lpage>262</lpage>.</mixed-citation></ref><ref id="B61"><mixed-citation xmlns:xlink="http://www.w3.org/1999/xlink" xlink:type="simple"><person-group><name name-style="western"><surname>Cecalupo</surname><given-names>A</given-names></name><name name-style="western"><surname>Perugia</surname><given-names>I</given-names></name></person-group> (<year>2016</year>) <article-title>Report on some <tp:taxon-name><tp:taxon-name-part taxon-name-part-type="family">Cerithiopsidae</tp:taxon-name-part></tp:taxon-name> from Indo-Pacific area (<tp:taxon-name><tp:taxon-name-part taxon-name-part-type="subclass">Caenogastropoda</tp:taxon-name-part></tp:taxon-name>: <tp:taxon-name><tp:taxon-name-part taxon-name-part-type="superfamily">Triphoroidea</tp:taxon-name-part></tp:taxon-name>).</article-title><source>Bollettino Malacologico</source><volume>52</volume>: <fpage>98</fpage>–<lpage>109</lpage>.</mixed-citation></ref></ref-list></tp:taxon-treatment>
