# Supplementary material for: Numerous new records of tropical non-indigenous species in the Eastern Mediterranean highlight the challenges of their recognition and identification
Source: Zookeys. 2021 Jan 13;1010:1–95. doi: 10.3897/zookeys.1010.58759 (PMC7817654; doi:10.3897/zookeys.1010.58759)
Supplement: XML Treatment for Joculator problematicus [file zookeys.1010.58759-treatment13.xml]

<!DOCTYPE tp:taxon-treatment
  PUBLIC "-//TaxonX//DTD Taxonomic Treatment Publishing DTD v0 20100105//EN" "tax-treatment-NSO.dtd">
<tp:taxon-treatment xmlns:tp="http://www.plazi.org/taxpub"><tp:treatment-meta><kwd-group><label>Taxon classification</label><kwd><named-content xmlns:xlink="http://www.w3.org/1999/xlink" content-type="kingdom">Animalia</named-content></kwd><kwd><named-content xmlns:xlink="http://www.w3.org/1999/xlink" content-type="family">Cerithiopsidae</named-content></kwd></kwd-group><mixed-citation publication-type="journal"><person-group><name><surname>Albano</surname><given-names>Paolo G.</given-names></name><name><surname>Steger</surname><given-names>Jan</given-names></name><name><surname>Bakker</surname><given-names>Piet A.J.</given-names></name><name><surname>Bogi</surname><given-names>Cesare</given-names></name><name><surname>Bošnjak</surname><given-names>Marija</given-names></name><name><surname>Guy-Haim</surname><given-names>Tamar</given-names></name><name><surname>Huseyinoglu</surname><given-names>Mehmet Fatih</given-names></name><name><surname>LaFollette</surname><given-names>Patrick I.</given-names></name><name><surname>Lubinevsky</surname><given-names>Hadas</given-names></name><name><surname>Mulas</surname><given-names>Martina</given-names></name><name><surname>Stockinger</surname><given-names>Martina</given-names></name><name><surname>Azzarone</surname><given-names>Michele</given-names></name><name><surname>Sabelli</surname><given-names>Bruno</given-names></name></person-group><article-title>Numerous new records of tropical non-indigenous species in the Eastern Mediterranean highlight the challenges of their recognition and identification</article-title><source>Zookeys</source><day>13</day><month>1</month><year>2021</year><volume>1010</volume><fpage>1</fpage><lpage>95</lpage><pub-id pub-id-type="doi">10.3897/zookeys.1010.58759</pub-id></mixed-citation></tp:treatment-meta><tp:nomenclature><tp:taxon-name><object-id xmlns:xlink="http://www.w3.org/1999/xlink" content-type="arpha" xlink:type="simple">393126D6-44DA-58D3-A51E-AFDC55B446C7</object-id>
                <tp:taxon-name-part taxon-name-part-type="genus" reg="Joculator">Joculator</tp:taxon-name-part>
                <tp:taxon-name-part taxon-name-part-type="species" reg="problematicus">problematicus</tp:taxon-name-part>
                <object-id xmlns:xlink="http://www.w3.org/1999/xlink" content-type="zoobank" xlink:type="simple">http://zoobank.org/1D9DDB2C-99D0-40A6-824A-93F4149B3550</object-id>
              </tp:taxon-name><tp:taxon-authority>Albano &amp; Steger</tp:taxon-authority><tp:taxon-status xmlns:xlink="http://www.w3.org/1999/xlink" xlink:type="simple">sp. nov.</tp:taxon-status><xref ref-type="fig" rid="F11">Figure 11</xref></tp:nomenclature><tp:treatment-sec sec-type="type material" id="SECID0ET4BI"><title>Type material.</title><p><bold><italic>Holotype</italic>.</bold> Israel • <abbrev xmlns:xlink="http://www.w3.org/1999/xlink" xlink:title="live collected specimen" id="ABBRID0E54BI" xlink:type="simple">spcm</abbrev>; Ashqelon; <named-content xmlns:xlink="http://www.w3.org/1999/xlink" content-type="dwc:verbatimCoordinates" xlink:type="simple"><named-content content-type="geo-json" specific-use="{&#34;type&#34;:&#34;Point&#34;,&#34;coordinates&#34;:[34.551600,31.686800]}" id="NCID0EF5BI" xlink:type="simple">31.6868°N, 34.5516°E</named-content></named-content>; depth 11 m; 31 Oct. 2018; offshore rocky reef; suction sampler; <abbrev xmlns:xlink="http://www.w3.org/1999/xlink" xlink:title="“Historical ecology of Lessepsian migration” project" id="ABBRID0EK5BI" xlink:type="simple">HELM</abbrev> project (sample S58_3F); <named-content xmlns:xlink="http://www.w3.org/1999/xlink" content-type="dwc:institutional_code" xlink:type="simple">NHMW</named-content>-MO-113580.</p><p><bold><italic>Paratypes</italic>.</bold> Israel • <abbrev xmlns:xlink="http://www.w3.org/1999/xlink" xlink:title="live collected specimen" id="ABBRID0E15BI" xlink:type="simple">spcm</abbrev>; west of Rosh HaNikra Islands; <named-content xmlns:xlink="http://www.w3.org/1999/xlink" content-type="dwc:verbatimCoordinates" xlink:type="simple"><named-content content-type="geo-json" specific-use="{&#34;type&#34;:&#34;Point&#34;,&#34;coordinates&#34;:[35.092600,33.070400]}" id="NCID0EB6BI" xlink:type="simple">33.0704°N, 35.0926°E</named-content></named-content>; depth 12 m; 1 May 2018; rocky substrate; suction sampler; <abbrev xmlns:xlink="http://www.w3.org/1999/xlink" xlink:title="“Historical ecology of Lessepsian migration” project" id="ABBRID0EG6BI" xlink:type="simple">HELM</abbrev> project (sample S14_2F); <named-content xmlns:xlink="http://www.w3.org/1999/xlink" content-type="dwc:institutional_code" xlink:type="simple">MNHN</named-content>-IM-2012-25505 (paratype 1) • <abbrev xmlns:xlink="http://www.w3.org/1999/xlink" xlink:title="live collected specimen" id="ABBRID0EP6BI" xlink:type="simple">spcm</abbrev>; same collecting data as for paratype 1; <abbrev xmlns:xlink="http://www.w3.org/1999/xlink" xlink:title="“Historical ecology of Lessepsian migration” project" id="ABBRID0ET6BI" xlink:type="simple">HELM</abbrev> project (sample S14_4F); <abbrev xmlns:xlink="http://www.w3.org/1999/xlink" content-type="institution" xlink:title="Museum of Zoology of the University of Bologna, Italy" id="ABBRID0EX6BI" xlink:type="simple">MZUB</abbrev> 60400 (paratype 2) • <abbrev xmlns:xlink="http://www.w3.org/1999/xlink" xlink:title="live collected specimen" id="ABBRID0E36BI" xlink:type="simple">spcm</abbrev>; same collecting data as for paratype 1; 29 Oct. 2018; <abbrev xmlns:xlink="http://www.w3.org/1999/xlink" xlink:title="“Historical ecology of Lessepsian migration” project" id="ABBRID0EAACI" xlink:type="simple">HELM</abbrev> project (sample S52_3F); <named-content xmlns:xlink="http://www.w3.org/1999/xlink" content-type="dwc:institutional_code" xlink:type="simple">SMF</named-content> 360591 (paratype 3) • <abbrev xmlns:xlink="http://www.w3.org/1999/xlink" xlink:title="live collected specimen" id="ABBRID0EJACI" xlink:type="simple">spcm</abbrev>; same collecting data as for paratype 1; <abbrev xmlns:xlink="http://www.w3.org/1999/xlink" xlink:title="“Historical ecology of Lessepsian migration” project" id="ABBRID0ENACI" xlink:type="simple">HELM</abbrev> project (sample S14_2F); <abbrev xmlns:xlink="http://www.w3.org/1999/xlink" content-type="institution" xlink:title="Steinhardt Museum of Natural History, Tel Aviv, Israel" id="ABBRID0ERACI" xlink:type="simple">SMNH</abbrev> MO 99705 (paratype 4).</p></tp:treatment-sec><tp:treatment-sec sec-type="material" id="SECID0EWACI"><title>Additional material examined.</title><p>Israel • 5 <abbrev xmlns:xlink="http://www.w3.org/1999/xlink" xlink:title="live collected specimens" id="ABBRID0E3ACI" xlink:type="simple">spcms</abbrev>; Ashqelon; <named-content xmlns:xlink="http://www.w3.org/1999/xlink" content-type="dwc:verbatimCoordinates" xlink:type="simple"><named-content content-type="geo-json" specific-use="{&#34;type&#34;:&#34;Point&#34;,&#34;coordinates&#34;:[34.551600,31.686800]}" id="NCID0EDBCI" xlink:type="simple">31.6868°N, 34.5516°E</named-content></named-content>; depth 12 m; 30 Apr. 2018; offshore rocky reef; suction sampler; <abbrev xmlns:xlink="http://www.w3.org/1999/xlink" xlink:title="“Historical ecology of Lessepsian migration” project" id="ABBRID0EIBCI" xlink:type="simple">HELM</abbrev> project (samples S12_1F, S12_2F, S12_3F) • 6 <abbrev xmlns:xlink="http://www.w3.org/1999/xlink" xlink:title="live collected specimens" id="ABBRID0EMBCI" xlink:type="simple">spcms</abbrev>; same collecting data as for preceding; depth 11 m; 31 Oct. 2018; <abbrev xmlns:xlink="http://www.w3.org/1999/xlink" xlink:title="“Historical ecology of Lessepsian migration” project" id="ABBRID0EQBCI" xlink:type="simple">HELM</abbrev> project (samples S58_1F, S58_2F, S58_3F) • 1 <abbrev xmlns:xlink="http://www.w3.org/1999/xlink" xlink:title="live collected specimen" id="ABBRID0EUBCI" xlink:type="simple">spcm</abbrev>; Ashqelon; <named-content xmlns:xlink="http://www.w3.org/1999/xlink" content-type="dwc:verbatimCoordinates" xlink:type="simple"><named-content content-type="geo-json" specific-use="{&#34;type&#34;:&#34;Point&#34;,&#34;coordinates&#34;:[34.525700,31.689100]}" id="NCID0E2BCI" xlink:type="simple">31.6891°N, 34.5257°E</named-content></named-content>; depth 25 m; 2 May 2018; offshore rocky reef; suction sampler; <abbrev xmlns:xlink="http://www.w3.org/1999/xlink" xlink:title="“Historical ecology of Lessepsian migration” project" id="ABBRID0EACCI" xlink:type="simple">HELM</abbrev> project (sample S16_2F) • 2 <abbrev xmlns:xlink="http://www.w3.org/1999/xlink" xlink:title="live collected specimens" id="ABBRID0EECCI" xlink:type="simple">spcms</abbrev>; same collecting data as for preceding; depth 28 m; 31 Oct. 2018; <abbrev xmlns:xlink="http://www.w3.org/1999/xlink" xlink:title="“Historical ecology of Lessepsian migration” project" id="ABBRID0EICCI" xlink:type="simple">HELM</abbrev> project (samples S59_3F, S59_3M) • 1 <abbrev xmlns:xlink="http://www.w3.org/1999/xlink" xlink:title="empty shell" id="ABBRID0EMCCI" xlink:type="simple">sh</abbrev>; Sdot Yam; <named-content xmlns:xlink="http://www.w3.org/1999/xlink" content-type="dwc:verbatimCoordinates" xlink:type="simple"><named-content content-type="geo-json" specific-use="{&#34;type&#34;:&#34;Point&#34;,&#34;coordinates&#34;:[34.859900,32.529900]}" id="NCID0ETCCI" xlink:type="simple">32.5299°N, 34.8599°E</named-content></named-content>; depth 24 m; 3 May 2018; rocky substrate; suction sampler; <abbrev xmlns:xlink="http://www.w3.org/1999/xlink" xlink:title="“Historical ecology of Lessepsian migration” project" id="ABBRID0EYCCI" xlink:type="simple">HELM</abbrev> project (sample S17_1F) • 3 <abbrev xmlns:xlink="http://www.w3.org/1999/xlink" xlink:title="live collected specimens" id="ABBRID0E3CCI" xlink:type="simple">spcms</abbrev>; west of Rosh HaNikra Islands; <named-content xmlns:xlink="http://www.w3.org/1999/xlink" content-type="dwc:verbatimCoordinates" xlink:type="simple"><named-content content-type="geo-json" specific-use="{&#34;type&#34;:&#34;Point&#34;,&#34;coordinates&#34;:[35.092600,33.070400]}" id="NCID0EDDCI" xlink:type="simple">33.0704°N, 35.0926°E</named-content></named-content>; depth 12 m; 1 May 2018; rocky substrate; suction sampler; <abbrev xmlns:xlink="http://www.w3.org/1999/xlink" xlink:title="“Historical ecology of Lessepsian migration” project" id="ABBRID0EIDCI" xlink:type="simple">HELM</abbrev> project (samples S14_2F, S14_4F) • 16 <abbrev xmlns:xlink="http://www.w3.org/1999/xlink" xlink:title="live collected specimens" id="ABBRID0EMDCI" xlink:type="simple">spcms</abbrev>; same collecting data as for preceding; 29 Oct. 2018; <abbrev xmlns:xlink="http://www.w3.org/1999/xlink" xlink:title="“Historical ecology of Lessepsian migration” project" id="ABBRID0EQDCI" xlink:type="simple">HELM</abbrev> project (samples S52_1F, S52_1M, S52_2F, S52_3F) • 2 <abbrev xmlns:xlink="http://www.w3.org/1999/xlink" xlink:title="live collected specimens" id="ABBRID0EUDCI" xlink:type="simple">spcms</abbrev>; west of Rosh HaNikra Islands; <named-content xmlns:xlink="http://www.w3.org/1999/xlink" content-type="dwc:verbatimCoordinates" xlink:type="simple"><named-content content-type="geo-json" specific-use="{&#34;type&#34;:&#34;Point&#34;,&#34;coordinates&#34;:[35.092300,33.072500]}" id="NCID0E2DCI" xlink:type="simple">33.0725°N, 35.0923°E</named-content></named-content>; depth 20 m; 1 May 2018; rocky substrate; suction sampler; <abbrev xmlns:xlink="http://www.w3.org/1999/xlink" xlink:title="“Historical ecology of Lessepsian migration” project" id="ABBRID0EAECI" xlink:type="simple">HELM</abbrev> project (sample S13_1F) • 9 <abbrev xmlns:xlink="http://www.w3.org/1999/xlink" xlink:title="live collected specimens" id="ABBRID0EEECI" xlink:type="simple">spcms</abbrev>; same collecting data as for preceding; depth 19 m; 29 Oct. 2018; <abbrev xmlns:xlink="http://www.w3.org/1999/xlink" xlink:title="“Historical ecology of Lessepsian migration” project" id="ABBRID0EIECI" xlink:type="simple">HELM</abbrev> project (samples S53_1F, S53_2F, S53_3F, S53_3M).</p><fig id="F11" position="float" orientation="portrait"><object-id xmlns:xlink="http://www.w3.org/1999/xlink" content-type="doi" xlink:type="simple">10.3897/zookeys.1010.58759.figure11</object-id><object-id xmlns:xlink="http://www.w3.org/1999/xlink" content-type="arpha" xlink:type="simple">8DD50255-B126-5A0A-9C25-30E984D446BB</object-id><label>Figure 11.</label><caption><p><italic><tp:taxon-name><tp:taxon-name-part taxon-name-part-type="genus" reg="Joculator">Joculator</tp:taxon-name-part> <tp:taxon-name-part taxon-name-part-type="species" reg="problematicus">problematicus</tp:taxon-name-part></tp:taxon-name></italic> Albano &amp; Steger, sp. nov., holotype, <named-content xmlns:xlink="http://www.w3.org/1999/xlink" content-type="dwc:institutional_code" xlink:type="simple">NHMW</named-content>-MO-113580, Ashqelon, Israel, <abbrev xmlns:xlink="http://www.w3.org/1999/xlink" xlink:title="“Historical ecology of Lessepsian migration” project" id="ABBRID0EEFCI" xlink:type="simple">HELM</abbrev> project (sample S58_3F): front (<bold>A, B</bold>), left side (<bold>C</bold>), right side (<bold>D, E</bold>) and back (<bold>F</bold>) views, protoconch (<bold>G, H</bold>), microsculpture (<bold>I</bold>) and base and siphonal canal (<bold>J</bold>). Scale bars: 0.5 mm (<bold>A–F</bold>); 0.2 mm (<bold>G, H</bold>); 0.3 mm (<bold>I</bold>); 0.4 mm (<bold>J</bold>).
      </p></caption><graphic xmlns:xlink="http://www.w3.org/1999/xlink" xlink:href="zookeys-1010-001-g011.jpg" position="float" orientation="portrait" xlink:type="simple" id="oo_496964.jpg"><uri content-type="original_file" xlink:type="simple">https://binary.pensoft.net/fig/496964</uri></graphic></fig></tp:treatment-sec><tp:treatment-sec sec-type="diagnosis" id="SECID0EDGCI"><title>Diagnosis.</title><p>Very small bulbous brown shell, of ~ 1.5 mm in height and &lt; 1 mm in width, with a relatively short, almost smooth protoconch.</p></tp:treatment-sec><tp:treatment-sec sec-type="description" id="SECID0EIGCI"><title>Description.</title><p><bold><italic>Color</italic></bold>: Protoconch white, teleoconch brown with white outer lip margin.</p><p><bold><italic>Dimensions</italic></bold>: H 1.6 mm, W 0.7 mm (holotype), H 1.4 mm, W 0.7 mm (paratype 1), H 1.5 mm, W 0.7 mm (paratype 2), H 1.5 mm, W 0.7 mm (paratype 3), H 1.6 mm, W 0.8 mm (paratype 4).</p><p><bold><italic>Protoconch</italic></bold>: composed of 3.5 whorls with no clear demarcation between protoconchs I and II, height: ~ 300 µm, width ~ 200 µm (holotype), but accurate measurement hampered by the last protoconch whorl being covered by the first teleoconch whorl. It appears smooth except for growth lines and fine pustules covering the lower half of the first whorl and sparsely present apically and abapically on the following whorls (only visible with scanning electron microscopy at high magnification).</p><p><bold><italic>Teleoconch</italic></bold>: 4 whorls (holotype), height: 1.4 mm (holotype). It bears three spiral cords of equal size, with tubercles at the intersection of orthocline axial ribs. The base is contracted and has two additional tuberculate spiral cords. Tubercles become oblong near the lip. Anterior siphonal canal short, reverted upwards, formed by a prong-like protrusion of the anterior outer lip (Figure <xref ref-type="fig" rid="F11">11A</xref>); posterior siphonal canal notch-like.</p></tp:treatment-sec><tp:treatment-sec sec-type="etymology" id="SECID0ERHCI"><title>Etymology.</title><p>The name <italic><tp:taxon-name><tp:taxon-name-part taxon-name-part-type="genus" reg="Joculator"/><tp:taxon-name-part taxon-name-part-type="species" reg="problematicus">problematicus</tp:taxon-name-part></tp:taxon-name></italic> refers to the difficult task of recognizing and identifying non-indigenous species belonging to groups whose taxonomy in the tropical seas is poorly known (see Discussion). The species epithet is an adjective in nominative singular masculine.</p></tp:treatment-sec><tp:treatment-sec sec-type="remarks" id="SECID0EBICI"><title>Remarks.</title><p>This species is characterized by its bulbous contour and constricted last whorl which justify its inclusion in the genus <italic><tp:taxon-name><tp:taxon-name-part taxon-name-part-type="genus" reg="Joculator">Joculator</tp:taxon-name-part></tp:taxon-name></italic> Hedley, 1909 (<xref ref-type="bibr" rid="B101">Hedley 1909</xref>; <xref ref-type="bibr" rid="B139">Marshall 1978</xref>).</p><p>The <tp:taxon-name><tp:taxon-name-part taxon-name-part-type="family">Cerithiopsidae</tp:taxon-name-part></tp:taxon-name> of the Indo-Pacific have been subject to numerous in-depth studies (<xref ref-type="bibr" rid="B57">Cecalupo and Perugia 2011</xref>, <xref ref-type="bibr" rid="B58">2013</xref>, <xref ref-type="bibr" rid="B59">2014a</xref>, <xref ref-type="bibr" rid="B60">b</xref>, <xref ref-type="bibr" rid="B61">2016</xref>, <xref ref-type="bibr" rid="B62">2017a</xref>, <xref ref-type="bibr" rid="B63">b</xref>, <xref ref-type="bibr" rid="B64">2018</xref>, <xref ref-type="bibr" rid="B65">2019a</xref>, <xref ref-type="bibr" rid="B66">b</xref>, <xref ref-type="bibr" rid="B67">c</xref>). Still, this species does not fit any of the known species. Among the most similar species in terms of shell shape and ornamentation, <italic><tp:taxon-name><tp:taxon-name-part taxon-name-part-type="genus" reg="Joculator">Joculator</tp:taxon-name-part> <tp:taxon-name-part taxon-name-part-type="species" reg="itiensis">itiensis</tp:taxon-name-part></tp:taxon-name></italic> Cecalupo &amp; Perugia, 2014 has one teleoconch whorl more and a different color pattern characterized by light brown first whorl and base, <italic><tp:taxon-name><tp:taxon-name-part taxon-name-part-type="genus" reg="Joculator">J.</tp:taxon-name-part> <tp:taxon-name-part taxon-name-part-type="species" reg="olivoideus">olivoideus</tp:taxon-name-part></tp:taxon-name></italic> Cecalupo &amp; Perugia, 2018 can be distinguished by its clearly prosocline axial ribs and greyish tubercles, and <italic><tp:taxon-name><tp:taxon-name-part taxon-name-part-type="genus" reg="Joculator">J.</tp:taxon-name-part> <tp:taxon-name-part taxon-name-part-type="species" reg="sekensis">sekensis</tp:taxon-name-part></tp:taxon-name></italic> Cecalupo &amp; Perugia, 2018 has only two spiral cords and blunter axial ribs on the first teleoconch whorl, in addition to a blunter siphonal canal.</p><p>There are several more species of small brown bulbous <italic><tp:taxon-name><tp:taxon-name-part taxon-name-part-type="genus" reg="Joculator">Joculator</tp:taxon-name-part></tp:taxon-name></italic> often distinguishable only by subtle character differences. <italic><tp:taxon-name><tp:taxon-name-part taxon-name-part-type="genus" reg="Joculator">Joculator</tp:taxon-name-part> <tp:taxon-name-part taxon-name-part-type="species" reg="priorai">priorai</tp:taxon-name-part></tp:taxon-name></italic> Cecalupo &amp; Perugia, 2012 is corneous in color and has a pointed protoconch with one additional whorl; moreover, in our specimens the interspaces between the spiral cords are smaller. <italic><tp:taxon-name><tp:taxon-name-part taxon-name-part-type="genus" reg="Joculator">Joculator</tp:taxon-name-part> <tp:taxon-name-part taxon-name-part-type="species" reg="pupiformis">pupiformis</tp:taxon-name-part></tp:taxon-name></italic> Cecalupo &amp; Perugia, 2012 has one protoconch and one teleoconch whorl more, the tubercles are oblong, and the base lacks a clearly visible fifth tuberculate spiral cord. <italic><tp:taxon-name><tp:taxon-name-part taxon-name-part-type="genus" reg="Joculator">Joculator</tp:taxon-name-part> <tp:taxon-name-part taxon-name-part-type="species" reg="fuscus">fuscus</tp:taxon-name-part></tp:taxon-name></italic> Cecalupo &amp; Perugia, 2012 has much broader interspaces between cords and a wide subquadrangular aperture which is, in contrast, quite small in our specimens. <italic><tp:taxon-name><tp:taxon-name-part taxon-name-part-type="genus" reg="Joculator">Joculator</tp:taxon-name-part> <tp:taxon-name-part taxon-name-part-type="species" reg="furvus">furvus</tp:taxon-name-part></tp:taxon-name></italic> Cecalupo &amp; Perugia, 2012 has a neat abapical smooth cord on the protoconch, one teleoconch whorl less and a broader aperture. <italic><tp:taxon-name><tp:taxon-name-part taxon-name-part-type="genus" reg="Joculator">Joculator</tp:taxon-name-part> <tp:taxon-name-part taxon-name-part-type="species" reg="carpatinus">carpatinus</tp:taxon-name-part></tp:taxon-name></italic> Cecalupo &amp; Perugia, 2012 has one protoconch whorl more, one teleoconch whorl less, a broader aperture and a fine abapical thread on the protoconch. <italic><tp:taxon-name><tp:taxon-name-part taxon-name-part-type="genus" reg="Joculator">Joculator</tp:taxon-name-part> <tp:taxon-name-part taxon-name-part-type="species" reg="caliginosus">caliginosus</tp:taxon-name-part></tp:taxon-name></italic> Cecalupo &amp; Perugia, 2012 has one protoconch whorl more and one teleoconch whorl less, the basal fourth and fifth cords are only weakly tuberculate whereas they are neatly tuberculate in our specimens. <italic><tp:taxon-name><tp:taxon-name-part taxon-name-part-type="genus" reg="Joculator">Joculator</tp:taxon-name-part> <tp:taxon-name-part taxon-name-part-type="species" reg="coffeus">coffeus</tp:taxon-name-part></tp:taxon-name></italic> and <italic><tp:taxon-name><tp:taxon-name-part taxon-name-part-type="genus" reg="Joculator">J.</tp:taxon-name-part> <tp:taxon-name-part taxon-name-part-type="species" reg="subglobosus">subglobosus</tp:taxon-name-part></tp:taxon-name></italic>, both Cecalupo &amp; Perugia, 2013, have one clear abapical thread on the protoconch, one teleoconch whorl less, the shell has a more roundish shape and the lip does not reach anteriorly the siphonal canal, almost covering it, like in our specimens. The other representatives of <italic><tp:taxon-name><tp:taxon-name-part taxon-name-part-type="genus" reg="Joculator">Joculator</tp:taxon-name-part></tp:taxon-name></italic> include also other more elongated species that can be easily distinguished from our specimens.</p><p>This species is superficially similar to the native Mediterranean <italic><tp:taxon-name><tp:taxon-name-part taxon-name-part-type="genus" reg="Cerithiopsis">Cerithiopsis</tp:taxon-name-part> <tp:taxon-name-part taxon-name-part-type="species" reg="ladae">ladae</tp:taxon-name-part></tp:taxon-name></italic> Prkić &amp; Buzzurro, 2007, which, however, can be distinguished at once for not having the last protoconch whorl partially covered by the first teleoconch whorl and lacking the prong-like process of the anterior outer lip. Additionally, tubercles in <italic><tp:taxon-name><tp:taxon-name-part taxon-name-part-type="genus" reg="Cerithiopsis">C.</tp:taxon-name-part> <tp:taxon-name-part taxon-name-part-type="species" reg="ladae">ladae</tp:taxon-name-part></tp:taxon-name></italic> on the last whorl are more elongated, subrectangular, and the shell profile is less bulbous. <italic><tp:taxon-name><tp:taxon-name-part taxon-name-part-type="genus" reg="Cerithiopsis">Cerithiopsis</tp:taxon-name-part> <tp:taxon-name-part taxon-name-part-type="species" reg="greppii">greppii</tp:taxon-name-part></tp:taxon-name></italic> Buzzurro and Cecalupo, 2005, described from Turkey, has a rather oval profile, but not as bulbous as in our species; additionally, it has a paucispiral protoconch. <italic><tp:taxon-name><tp:taxon-name-part taxon-name-part-type="genus" reg="Cerithiopsis">Cerithiopsis</tp:taxon-name-part> <tp:taxon-name-part taxon-name-part-type="species" reg="micalii">micalii</tp:taxon-name-part></tp:taxon-name></italic> (Cecalupo and Villari, 1997), which also has a somewhat oval shell profile, can be quickly distinguished by its protoconch whose last two whorls bear strong axial ribs.</p><p>Unfortunately, a revision of Red Sea <tp:taxon-name><tp:taxon-name-part taxon-name-part-type="family">Cerithiopsidae</tp:taxon-name-part></tp:taxon-name> is lacking, but given that <italic><tp:taxon-name><tp:taxon-name-part taxon-name-part-type="genus" reg="Joculator">Joculator</tp:taxon-name-part></tp:taxon-name></italic> is a broadly distributed genus in the Indo-Pacific province, we consider <italic><tp:taxon-name><tp:taxon-name-part taxon-name-part-type="genus" reg="Joculator">J.</tp:taxon-name-part> <tp:taxon-name-part taxon-name-part-type="species" reg="problematicus">problematicus</tp:taxon-name-part></tp:taxon-name></italic> another previously undescribed Indo-Pacific species recently introduced to the Mediterranean Sea.</p></tp:treatment-sec><ref-list><ref id="B101"><mixed-citation xmlns:xlink="http://www.w3.org/1999/xlink" xlink:type="simple"><person-group><name name-style="western"><surname>Hedley</surname><given-names>C</given-names></name></person-group> (<year>1909</year>) <article-title><tp:taxon-name><tp:taxon-name-part taxon-name-part-type="phylum">Mollusca</tp:taxon-name-part></tp:taxon-name> from the Hope Islands, north Queensland.</article-title><source>Proceedings of the Linnean Society of New South Wales</source><volume>34</volume>: <fpage>420</fpage>–<lpage>466</lpage>.</mixed-citation></ref><ref id="B139"><mixed-citation xmlns:xlink="http://www.w3.org/1999/xlink" xlink:type="simple"><person-group><name name-style="western"><surname>Marshall</surname><given-names>BA</given-names></name></person-group> (<year>1978</year>) <article-title><tp:taxon-name><tp:taxon-name-part taxon-name-part-type="family">Cerithiopsidae</tp:taxon-name-part></tp:taxon-name> (<tp:taxon-name><tp:taxon-name-part taxon-name-part-type="phylum">Mollusca</tp:taxon-name-part></tp:taxon-name>: <tp:taxon-name><tp:taxon-name-part taxon-name-part-type="class">Gastropoda</tp:taxon-name-part></tp:taxon-name>) of New Zealand, and a provisional classification of the family.</article-title><source>New Zealand Journal of Zoology</source><volume>5</volume>: <fpage>47</fpage>–<lpage>120</lpage>. <ext-link xlink:type="simple" ext-link-type="doi" xlink:href="10.1080/03014223.1978.10423744">https://doi.org/10.1080/03014223.1978.10423744</ext-link></mixed-citation></ref><ref id="B57"><mixed-citation xmlns:xlink="http://www.w3.org/1999/xlink" xlink:type="simple"><person-group><name name-style="western"><surname>Cecalupo</surname><given-names>A</given-names></name><name name-style="western"><surname>Perugia</surname><given-names>I</given-names></name></person-group> (<year>2011</year>) <article-title>The family <tp:taxon-name><tp:taxon-name-part taxon-name-part-type="family">Cerithiopsidae</tp:taxon-name-part></tp:taxon-name> H. Adams &amp; A. Adams, 1853 in the Central Philippines (<tp:taxon-name><tp:taxon-name-part taxon-name-part-type="subclass">Caenogastropoda</tp:taxon-name-part></tp:taxon-name>: <tp:taxon-name><tp:taxon-name-part taxon-name-part-type="superfamily">Triphoroidea</tp:taxon-name-part></tp:taxon-name>).</article-title><source>Quaderni della Civica Stazione Idrobiologica di Milano</source><volume>30</volume>: <fpage>5</fpage>–<lpage>262</lpage>.</mixed-citation></ref><ref id="B58"><mixed-citation xmlns:xlink="http://www.w3.org/1999/xlink" xlink:type="simple"><person-group><name name-style="western"><surname>Cecalupo</surname><given-names>A</given-names></name><name name-style="western"><surname>Perugia</surname><given-names>I</given-names></name></person-group> (<year>2013</year>) The <tp:taxon-name><tp:taxon-name-part taxon-name-part-type="family">Cerithiopsidae</tp:taxon-name-part></tp:taxon-name> (<tp:taxon-name><tp:taxon-name-part taxon-name-part-type="subclass">Caenogastropoda</tp:taxon-name-part></tp:taxon-name>: <tp:taxon-name><tp:taxon-name-part taxon-name-part-type="superfamily">Triphoroidea</tp:taxon-name-part></tp:taxon-name>) of Espiritu Santo - Vanuatu (South Pacific Ocean). Published by the Authors, 253 pp.</mixed-citation></ref><ref id="B59"><mixed-citation xmlns:xlink="http://www.w3.org/1999/xlink" xlink:type="simple"><person-group><name name-style="western"><surname>Cecalupo</surname><given-names>A</given-names></name><name name-style="western"><surname>Perugia</surname><given-names>I</given-names></name></person-group> (<year>2014a</year>) <article-title><tp:taxon-name><tp:taxon-name-part taxon-name-part-type="family">Cerithiopsidae</tp:taxon-name-part></tp:taxon-name> and <tp:taxon-name><tp:taxon-name-part taxon-name-part-type="family">Newtoniellidae</tp:taxon-name-part></tp:taxon-name> (<tp:taxon-name><tp:taxon-name-part taxon-name-part-type="class">Gastropoda</tp:taxon-name-part></tp:taxon-name>: <tp:taxon-name><tp:taxon-name-part taxon-name-part-type="superfamily">Triphoroidea</tp:taxon-name-part></tp:taxon-name> Gray) from French Polynesia area (South Pacific Ocean).</article-title><source>Novapex</source><volume>15</volume>: <fpage>1</fpage>–<lpage>22</lpage>.</mixed-citation></ref><ref id="B60"><mixed-citation xmlns:xlink="http://www.w3.org/1999/xlink" xlink:type="simple"><person-group><name name-style="western"><surname>Cecalupo</surname><given-names>A</given-names></name><name name-style="western"><surname>Perugia</surname><given-names>I</given-names></name></person-group> (<year>2014b</year>) <article-title>The <tp:taxon-name><tp:taxon-name-part taxon-name-part-type="family">Cerithiopsidae</tp:taxon-name-part></tp:taxon-name> (<tp:taxon-name><tp:taxon-name-part taxon-name-part-type="subclass">Caenogastropoda</tp:taxon-name-part></tp:taxon-name>: <tp:taxon-name><tp:taxon-name-part taxon-name-part-type="superfamily">Triphoroidea</tp:taxon-name-part></tp:taxon-name>) of South Madagascar (Indian Ocean).</article-title><source>Bollettino Malacologico</source><volume>50</volume>: <fpage>75</fpage>–<lpage>126</lpage>.</mixed-citation></ref><ref id="B61"><mixed-citation xmlns:xlink="http://www.w3.org/1999/xlink" xlink:type="simple"><person-group><name name-style="western"><surname>Cecalupo</surname><given-names>A</given-names></name><name name-style="western"><surname>Perugia</surname><given-names>I</given-names></name></person-group> (<year>2016</year>) <article-title>Report on some <tp:taxon-name><tp:taxon-name-part taxon-name-part-type="family">Cerithiopsidae</tp:taxon-name-part></tp:taxon-name> from Indo-Pacific area (<tp:taxon-name><tp:taxon-name-part taxon-name-part-type="subclass">Caenogastropoda</tp:taxon-name-part></tp:taxon-name>: <tp:taxon-name><tp:taxon-name-part taxon-name-part-type="superfamily">Triphoroidea</tp:taxon-name-part></tp:taxon-name>).</article-title><source>Bollettino Malacologico</source><volume>52</volume>: <fpage>98</fpage>–<lpage>109</lpage>.</mixed-citation></ref><ref id="B62"><mixed-citation xmlns:xlink="http://www.w3.org/1999/xlink" xlink:type="simple"><person-group><name name-style="western"><surname>Cecalupo</surname><given-names>A</given-names></name><name name-style="western"><surname>Perugia</surname><given-names>I</given-names></name></person-group> (<year>2017a</year>) <article-title>A new species of <tp:taxon-name><tp:taxon-name-part taxon-name-part-type="family">Cerithiopsidae</tp:taxon-name-part></tp:taxon-name> (<tp:taxon-name><tp:taxon-name-part taxon-name-part-type="class">Gastropoda</tp:taxon-name-part></tp:taxon-name>: <tp:taxon-name><tp:taxon-name-part taxon-name-part-type="superfamily">Triphoroidea</tp:taxon-name-part></tp:taxon-name>) from the East China Sea.</article-title><source>Bollettino Malacologico</source><volume>53</volume>: <fpage>30</fpage>–<lpage>32</lpage>.</mixed-citation></ref><ref id="B63"><mixed-citation xmlns:xlink="http://www.w3.org/1999/xlink" xlink:type="simple"><person-group><name name-style="western"><surname>Cecalupo</surname><given-names>A</given-names></name><name name-style="western"><surname>Perugia</surname><given-names>I</given-names></name></person-group> (<year>2017b</year>) <article-title><tp:taxon-name><tp:taxon-name-part taxon-name-part-type="family">Cerithiopsidae</tp:taxon-name-part></tp:taxon-name> and <tp:taxon-name><tp:taxon-name-part taxon-name-part-type="family">Newtoniellidae</tp:taxon-name-part></tp:taxon-name> (<tp:taxon-name><tp:taxon-name-part taxon-name-part-type="class">Gastropoda</tp:taxon-name-part></tp:taxon-name>: <tp:taxon-name><tp:taxon-name-part taxon-name-part-type="superfamily">Triphoroidea</tp:taxon-name-part></tp:taxon-name>) from New Caledonia, Western Pacific. Visaya Suppl.</article-title><volume>7</volume>: <fpage>5</fpage>–<lpage>175</lpage>.</mixed-citation></ref><ref id="B64"><mixed-citation xmlns:xlink="http://www.w3.org/1999/xlink" xlink:type="simple"><person-group><name name-style="western"><surname>Cecalupo</surname><given-names>A</given-names></name><name name-style="western"><surname>Perugia</surname><given-names>I</given-names></name></person-group> (<year>2018</year>) <article-title>New species of <tp:taxon-name><tp:taxon-name-part taxon-name-part-type="family">Cerithiopsidae</tp:taxon-name-part></tp:taxon-name> (<tp:taxon-name><tp:taxon-name-part taxon-name-part-type="class">Gastropoda</tp:taxon-name-part></tp:taxon-name>: <tp:taxon-name><tp:taxon-name-part taxon-name-part-type="superfamily">Triphoroidea</tp:taxon-name-part></tp:taxon-name>) from Papua New Guinea (Pacific Ocean). Visaya Suppl.</article-title><volume>11</volume>: <fpage>4</fpage>–<lpage>187</lpage>.</mixed-citation></ref><ref id="B65"><mixed-citation xmlns:xlink="http://www.w3.org/1999/xlink" xlink:type="simple"><person-group><name name-style="western"><surname>Cecalupo</surname><given-names>A</given-names></name><name name-style="western"><surname>Perugia</surname><given-names>I</given-names></name></person-group> (<year>2019a</year>) <article-title>New species of <tp:taxon-name><tp:taxon-name-part taxon-name-part-type="family">Cerithiopsidae</tp:taxon-name-part></tp:taxon-name> and <tp:taxon-name><tp:taxon-name-part taxon-name-part-type="family">Newtoniellidae</tp:taxon-name-part></tp:taxon-name> from Okinawa (Japan - Pacific Ocean). Visaya Suppl.</article-title><volume>12</volume>: <fpage>4</fpage>–<lpage>84</lpage>.</mixed-citation></ref><ref id="B66"><mixed-citation xmlns:xlink="http://www.w3.org/1999/xlink" xlink:type="simple"><person-group><name name-style="western"><surname>Cecalupo</surname><given-names>A</given-names></name><name name-style="western"><surname>Perugia</surname><given-names>I</given-names></name></person-group> (<year>2019b</year>) <article-title>New species of <tp:taxon-name><tp:taxon-name-part taxon-name-part-type="family">Cerithiopsidae</tp:taxon-name-part></tp:taxon-name> the Philippines and Samoa Islands (<tp:taxon-name><tp:taxon-name-part taxon-name-part-type="subclass">Caenogastropoda</tp:taxon-name-part></tp:taxon-name>: <tp:taxon-name><tp:taxon-name-part taxon-name-part-type="superfamily">Triphoroidea</tp:taxon-name-part></tp:taxon-name>).</article-title><source>Visaya</source><volume>5</volume>: <fpage>19</fpage>–<lpage>34</lpage>.</mixed-citation></ref><ref id="B67"><mixed-citation xmlns:xlink="http://www.w3.org/1999/xlink" xlink:type="simple"><person-group><name name-style="western"><surname>Cecalupo</surname><given-names>A</given-names></name><name name-style="western"><surname>Perugia</surname><given-names>I</given-names></name></person-group> (<year>2019c</year>) <article-title>Report from Bangka Pulau (Indonesia): <tp:taxon-name><tp:taxon-name-part taxon-name-part-type="family">Cerithiopsidae</tp:taxon-name-part></tp:taxon-name>.</article-title><source>Bollettino Malacologico</source><volume>55</volume>: <fpage>11</fpage>–<lpage>22</lpage>.</mixed-citation></ref></ref-list></tp:taxon-treatment>
