# Supplementary material for: Numerous new records of tropical non-indigenous species in the Eastern Mediterranean highlight the challenges of their recognition and identification
Source: Zookeys. 2021 Jan 13;1010:1–95. doi: 10.3897/zookeys.1010.58759 (PMC7817654; doi:10.3897/zookeys.1010.58759)
Supplement: XML Treatment for Elachisina [file zookeys.1010.58759-treatment14.xml]

<!DOCTYPE tp:taxon-treatment
  PUBLIC "-//TaxonX//DTD Taxonomic Treatment Publishing DTD v0 20100105//EN" "tax-treatment-NSO.dtd">
<tp:taxon-treatment xmlns:tp="http://www.plazi.org/taxpub"><tp:treatment-meta><kwd-group><label>Taxon classification</label><kwd><named-content xmlns:xlink="http://www.w3.org/1999/xlink" content-type="kingdom">Animalia</named-content></kwd><kwd><named-content xmlns:xlink="http://www.w3.org/1999/xlink" content-type="order">Littorinimorpha</named-content></kwd><kwd><named-content xmlns:xlink="http://www.w3.org/1999/xlink" content-type="family">Elachisinidae</named-content></kwd></kwd-group><mixed-citation publication-type="journal"><person-group><name><surname>Albano</surname><given-names>Paolo G.</given-names></name><name><surname>Steger</surname><given-names>Jan</given-names></name><name><surname>Bakker</surname><given-names>Piet A.J.</given-names></name><name><surname>Bogi</surname><given-names>Cesare</given-names></name><name><surname>Bošnjak</surname><given-names>Marija</given-names></name><name><surname>Guy-Haim</surname><given-names>Tamar</given-names></name><name><surname>Huseyinoglu</surname><given-names>Mehmet Fatih</given-names></name><name><surname>LaFollette</surname><given-names>Patrick I.</given-names></name><name><surname>Lubinevsky</surname><given-names>Hadas</given-names></name><name><surname>Mulas</surname><given-names>Martina</given-names></name><name><surname>Stockinger</surname><given-names>Martina</given-names></name><name><surname>Azzarone</surname><given-names>Michele</given-names></name><name><surname>Sabelli</surname><given-names>Bruno</given-names></name></person-group><article-title>Numerous new records of tropical non-indigenous species in the Eastern Mediterranean highlight the challenges of their recognition and identification</article-title><source>Zookeys</source><day>13</day><month>1</month><year>2021</year><volume>1010</volume><fpage>1</fpage><lpage>95</lpage><pub-id pub-id-type="doi">10.3897/zookeys.1010.58759</pub-id></mixed-citation></tp:treatment-meta><tp:nomenclature><tp:taxon-name><object-id xmlns:xlink="http://www.w3.org/1999/xlink" content-type="arpha" xlink:type="simple">5ED182D4-D891-570A-9C63-AF53C4867A6F</object-id>
                <tp:taxon-name-part taxon-name-part-type="genus" reg="Elachisina">Elachisina</tp:taxon-name-part>
              </tp:taxon-name><tp:taxon-authority>sp.</tp:taxon-authority><xref ref-type="fig" rid="F12">Figure 12A–E</xref></tp:nomenclature><tp:treatment-sec sec-type="New records" id="SECID0EHSCI"><title>New records.</title><p>Israel • 1 <abbrev xmlns:xlink="http://www.w3.org/1999/xlink" xlink:title="live collected specimen" id="ABBRID0ENSCI" xlink:type="simple">spcm</abbrev>; north of Atlit; <named-content xmlns:xlink="http://www.w3.org/1999/xlink" content-type="dwc:verbatimCoordinates" xlink:type="simple"><named-content content-type="geo-json" specific-use="{&#34;type&#34;:&#34;Point&#34;,&#34;coordinates&#34;:[34.917700,32.741700]}" id="NCID0EUSCI" xlink:type="simple">32.7417°N, 34.9177°E</named-content></named-content>; depth 31 m; 25 Apr. 2017; sand; grab; <abbrev xmlns:xlink="http://www.w3.org/1999/xlink" xlink:title="“Historical ecology of Lessepsian migration” project" id="ABBRID0EZSCI" xlink:type="simple">HELM</abbrev> project (sample NG30_8M) • 14 <abbrev xmlns:xlink="http://www.w3.org/1999/xlink" xlink:title="live collected specimens" id="ABBRID0E4SCI" xlink:type="simple">spcms</abbrev>, 1 <abbrev xmlns:xlink="http://www.w3.org/1999/xlink" xlink:title="empty shell" id="ABBRID0EBTCI" xlink:type="simple">sh</abbrev>; west of Rosh HaNikra Islands; <named-content xmlns:xlink="http://www.w3.org/1999/xlink" content-type="dwc:verbatimCoordinates" xlink:type="simple"><named-content content-type="geo-json" specific-use="{&#34;type&#34;:&#34;Point&#34;,&#34;coordinates&#34;:[35.092300,33.072500]}" id="NCID0EITCI" xlink:type="simple">33.0725°N, 35.0923°E</named-content></named-content>; depth 20 m; 1 May 2018; rocky substrate; suction sampler; <abbrev xmlns:xlink="http://www.w3.org/1999/xlink" xlink:title="“Historical ecology of Lessepsian migration” project" id="ABBRID0ENTCI" xlink:type="simple">HELM</abbrev> project (samples S13_1F, S13_1M, S13_2F, S13_3L); size of largest specimen: H 1.6 mm, W 1.3 mm • 9 <abbrev xmlns:xlink="http://www.w3.org/1999/xlink" xlink:title="live collected specimens" id="ABBRID0ERTCI" xlink:type="simple">spcms</abbrev>; same collecting data as for preceding; depth 19 m; 29 Oct. 2018; <abbrev xmlns:xlink="http://www.w3.org/1999/xlink" xlink:title="“Historical ecology of Lessepsian migration” project" id="ABBRID0EVTCI" xlink:type="simple">HELM</abbrev> project (samples S53_1F, S53_2F, S53_3F).</p></tp:treatment-sec><tp:treatment-sec sec-type="material" id="SECID0EZTCI"><title>Additional material examined.</title><p><italic><tp:taxon-name><tp:taxon-name-part taxon-name-part-type="genus" reg="Elachisina">Elachisina</tp:taxon-name-part> <tp:taxon-name-part taxon-name-part-type="species" reg="robertsoni">robertsoni</tp:taxon-name-part></tp:taxon-name></italic> Kay, 1979: United States • 1 <abbrev xmlns:xlink="http://www.w3.org/1999/xlink" xlink:title="empty shell" id="ABBRID0EKUCI" xlink:type="simple">sh</abbrev>; Hawaii, Oahu, Maunalua Bay; <named-content xmlns:xlink="http://www.w3.org/1999/xlink" content-type="dwc:institutional_code" xlink:type="simple">BPBM</named-content> 9754 (holotype).</p></tp:treatment-sec><tp:treatment-sec sec-type="remarks" id="SECID0ETUCI"><title>Remarks.</title><p>The morphology of this species is unique among the native mollusks of the Mediterranean, which does not host any shallow water <tp:taxon-name><tp:taxon-name-part taxon-name-part-type="family">Elachisinidae</tp:taxon-name-part></tp:taxon-name>. Therefore, we consider it a new non-indigenous species in the basin.</p><p>The only Indo-Pacific <italic><tp:taxon-name><tp:taxon-name-part taxon-name-part-type="genus" reg="Elachisina">Elachisina</tp:taxon-name-part></tp:taxon-name></italic> we are aware of is <italic><tp:taxon-name><tp:taxon-name-part taxon-name-part-type="genus" reg="Elachisina">E.</tp:taxon-name-part> <tp:taxon-name-part taxon-name-part-type="species" reg="robertsoni">robertsoni</tp:taxon-name-part></tp:taxon-name></italic> Kay, 1979, which indeed shares the general characters of our species. However, it can be readily distinguished by the thicker and fewer spiral cords, less rounded whorls and sigmoid, rather than strongly prosocline, aperture profile. <italic><tp:taxon-name><tp:taxon-name-part taxon-name-part-type="genus" reg="Elachisina">Elachisina</tp:taxon-name-part></tp:taxon-name></italic> sp. is more similar to the West-African <italic><tp:taxon-name><tp:taxon-name-part taxon-name-part-type="genus" reg="Elachisina">E.</tp:taxon-name-part> <tp:taxon-name-part taxon-name-part-type="species" reg="tenuisculpta">tenuisculpta</tp:taxon-name-part></tp:taxon-name></italic> (<xref ref-type="bibr" rid="B198">Rolán and Gofas 2003</xref>), but the Israeli shells have more rounded whorls, a greater height/width ratio and smaller ratio between aperture and shell height.</p><fig id="F12" position="float" orientation="portrait"><object-id xmlns:xlink="http://www.w3.org/1999/xlink" content-type="doi" xlink:type="simple">10.3897/zookeys.1010.58759.figure12</object-id><object-id xmlns:xlink="http://www.w3.org/1999/xlink" content-type="arpha" xlink:type="simple">C402E860-8A6D-5E0B-9675-83DB23C36AAC</object-id><label>Figure 12.</label><caption><p>Comparison between <italic><tp:taxon-name><tp:taxon-name-part taxon-name-part-type="genus" reg="Elachisina">Elachisina</tp:taxon-name-part></tp:taxon-name></italic> sp. and <italic><tp:taxon-name><tp:taxon-name-part taxon-name-part-type="genus" reg="Elachisina">Elachisina</tp:taxon-name-part> <tp:taxon-name-part taxon-name-part-type="species" reg="robertsoni">robertsoni</tp:taxon-name-part></tp:taxon-name></italic> Kay, 1979 <bold>A–E</bold><italic><tp:taxon-name><tp:taxon-name-part taxon-name-part-type="genus" reg="Elachisina">Elachisina</tp:taxon-name-part></tp:taxon-name></italic> sp., west of Rosh HaNikra Islands, Israel, <abbrev xmlns:xlink="http://www.w3.org/1999/xlink" xlink:title="“Historical ecology of Lessepsian migration” project" id="ABBRID0ELXCI" xlink:type="simple">HELM</abbrev> project (sample S13_3L): front (<bold>A, B</bold>), side (<bold>C</bold>) and back (<bold>D, E</bold>) views <bold>F–H</bold><italic><tp:taxon-name><tp:taxon-name-part taxon-name-part-type="genus" reg="Elachisina">Elachisina</tp:taxon-name-part> <tp:taxon-name-part taxon-name-part-type="species" reg="robertsoni">robertsoni</tp:taxon-name-part></tp:taxon-name></italic>, <named-content xmlns:xlink="http://www.w3.org/1999/xlink" content-type="dwc:institutional_code" xlink:type="simple">BPBM</named-content> 9754 (holotype), Maunalua Bay, Oahu, Hawaii: front (<bold>F</bold>), side (<bold>G</bold>) and back (<bold>H</bold>) views (photograph courtesy N. Young). Scale bars: 0.5 mm.
      </p></caption><graphic xmlns:xlink="http://www.w3.org/1999/xlink" xlink:href="zookeys-1010-001-g012.jpg" position="float" orientation="portrait" xlink:type="simple" id="oo_496965.jpg"><uri content-type="original_file" xlink:type="simple">https://binary.pensoft.net/fig/496965</uri></graphic></fig></tp:treatment-sec><ref-list><ref id="B198"><mixed-citation xmlns:xlink="http://www.w3.org/1999/xlink" xlink:type="simple"><person-group><name name-style="western"><surname>Rolán</surname><given-names>E</given-names></name><name name-style="western"><surname>Gofas</surname><given-names>S</given-names></name></person-group> (<year>2003</year>) <article-title>The family <tp:taxon-name><tp:taxon-name-part taxon-name-part-type="family">Elachisinidae</tp:taxon-name-part></tp:taxon-name> (<tp:taxon-name><tp:taxon-name-part taxon-name-part-type="phylum">Mollusca</tp:taxon-name-part></tp:taxon-name>, <tp:taxon-name><tp:taxon-name-part taxon-name-part-type="superfamily">Rissooidea</tp:taxon-name-part></tp:taxon-name>) in the temperate and tropical Atlantic.</article-title><source>Iberus</source><volume>21</volume>: <fpage>67</fpage>–<lpage>90</lpage>.</mixed-citation></ref></ref-list></tp:taxon-treatment>
