# Supplementary material for: Numerous new records of tropical non-indigenous species in the Eastern Mediterranean highlight the challenges of their recognition and identification
Source: Zookeys. 2021 Jan 13;1010:1–95. doi: 10.3897/zookeys.1010.58759 (PMC7817654; doi:10.3897/zookeys.1010.58759)
Supplement: XML Treatment for Iravadia aff. elongata [file zookeys.1010.58759-treatment15.xml]

<!DOCTYPE tp:taxon-treatment
  PUBLIC "-//TaxonX//DTD Taxonomic Treatment Publishing DTD v0 20100105//EN" "tax-treatment-NSO.dtd">
<tp:taxon-treatment xmlns:tp="http://www.plazi.org/taxpub"><tp:treatment-meta><kwd-group><label>Taxon classification</label><kwd><named-content xmlns:xlink="http://www.w3.org/1999/xlink" content-type="kingdom">Animalia</named-content></kwd><kwd><named-content xmlns:xlink="http://www.w3.org/1999/xlink" content-type="order">Iravadiidae</named-content></kwd><kwd><named-content xmlns:xlink="http://www.w3.org/1999/xlink" content-type="family">Iravadiidae</named-content></kwd></kwd-group><mixed-citation publication-type="journal"><person-group><name><surname>Albano</surname><given-names>Paolo G.</given-names></name><name><surname>Steger</surname><given-names>Jan</given-names></name><name><surname>Bakker</surname><given-names>Piet A.J.</given-names></name><name><surname>Bogi</surname><given-names>Cesare</given-names></name><name><surname>Bošnjak</surname><given-names>Marija</given-names></name><name><surname>Guy-Haim</surname><given-names>Tamar</given-names></name><name><surname>Huseyinoglu</surname><given-names>Mehmet Fatih</given-names></name><name><surname>LaFollette</surname><given-names>Patrick I.</given-names></name><name><surname>Lubinevsky</surname><given-names>Hadas</given-names></name><name><surname>Mulas</surname><given-names>Martina</given-names></name><name><surname>Stockinger</surname><given-names>Martina</given-names></name><name><surname>Azzarone</surname><given-names>Michele</given-names></name><name><surname>Sabelli</surname><given-names>Bruno</given-names></name></person-group><article-title>Numerous new records of tropical non-indigenous species in the Eastern Mediterranean highlight the challenges of their recognition and identification</article-title><source>Zookeys</source><day>13</day><month>1</month><year>2021</year><volume>1010</volume><fpage>1</fpage><lpage>95</lpage><pub-id pub-id-type="doi">10.3897/zookeys.1010.58759</pub-id></mixed-citation></tp:treatment-meta><tp:nomenclature><tp:taxon-name><object-id xmlns:xlink="http://www.w3.org/1999/xlink" content-type="arpha" xlink:type="simple">FE1FFC38-E077-57C4-A7E0-D91D240FFC63</object-id>
                <tp:taxon-name-part taxon-name-part-type="genus" reg="Iravadia">Iravadia</tp:taxon-name-part>
                <tp:taxon-name-part taxon-name-part-type="uncertainty-rank">aff.</tp:taxon-name-part>
                <tp:taxon-name-part taxon-name-part-type="species" reg="elongata">elongata</tp:taxon-name-part>
              </tp:taxon-name><tp:taxon-authority>(Hornung &amp; Mermod, 1928)</tp:taxon-authority><xref ref-type="fig" rid="F13">Figure 13</xref></tp:nomenclature><tp:treatment-sec sec-type="New records" id="SECID0EH1CI"><title>New records.</title><p>Israel • 1 <abbrev xmlns:xlink="http://www.w3.org/1999/xlink" xlink:title="live collected specimen" id="ABBRID0EN1CI" xlink:type="simple">spcm</abbrev>; Ashqelon; <named-content xmlns:xlink="http://www.w3.org/1999/xlink" content-type="dwc:verbatimCoordinates" xlink:type="simple"><named-content content-type="geo-json" specific-use="{&#34;type&#34;:&#34;Point&#34;,&#34;coordinates&#34;:[34.551600,31.686800]}" id="NCID0EU1CI" xlink:type="simple">31.6868°N, 34.5516°E</named-content></named-content>; depth 12 m; 30 Apr. 2018; offshore rocky reef; suction sampler; <abbrev xmlns:xlink="http://www.w3.org/1999/xlink" xlink:title="“Historical ecology of Lessepsian migration” project" id="ABBRID0EZ1CI" xlink:type="simple">HELM</abbrev> project (sample S12_1F) • 5 <abbrev xmlns:xlink="http://www.w3.org/1999/xlink" xlink:title="empty shells" id="ABBRID0E41CI" xlink:type="simple">shs</abbrev>; same collecting data as for preceding; depth 11 m; 31 Oct 2018; <abbrev xmlns:xlink="http://www.w3.org/1999/xlink" xlink:title="“Historical ecology of Lessepsian migration” project" id="ABBRID0EB2CI" xlink:type="simple">HELM</abbrev> project (sample S58_2F); size: H 2.8 mm, W 1.1 mm (largest (illustrated) shell).</p></tp:treatment-sec><tp:treatment-sec sec-type="material" id="SECID0EF2CI"><title>Additional material examined.</title><p><tp:taxon-name><tp:taxon-name-part taxon-name-part-type="genus" reg="Iravadia">Iravadia</tp:taxon-name-part> <tp:taxon-name-part taxon-name-part-type="uncertainty-rank">aff.</tp:taxon-name-part> <tp:taxon-name-part taxon-name-part-type="species" reg="elongata">elongata</tp:taxon-name-part></tp:taxon-name>: Sudan • 2 <abbrev xmlns:xlink="http://www.w3.org/1999/xlink" xlink:title="empty shells" id="ABBRID0EY2CI" xlink:type="simple">shs</abbrev>; Arusa (near Port Sudan); <named-content xmlns:xlink="http://www.w3.org/1999/xlink" content-type="dwc:verbatimCoordinates" xlink:type="simple"><named-content content-type="geo-json" specific-use="{&#34;type&#34;:&#34;Point&#34;,&#34;coordinates&#34;:[37.230000,19.900000]}" id="NCID0E62CI" xlink:type="simple">19.90°N, 37.23°E</named-content></named-content>; shallow water; 1975; shell-grit; G. Spada leg.; <abbrev xmlns:xlink="http://www.w3.org/1999/xlink" content-type="institution" xlink:title="Museum of Zoology of the University of Bologna, Italy" id="ABBRID0EE3CI" xlink:type="simple">MZUB</abbrev>.</p><p><italic><tp:taxon-name><tp:taxon-name-part taxon-name-part-type="genus" reg="Iravadia">Iravadia</tp:taxon-name-part> <tp:taxon-name-part taxon-name-part-type="species" reg="elongata">elongata</tp:taxon-name-part></tp:taxon-name></italic> (Hornung &amp; Mermod, 1928): Eritrea • 1 <abbrev xmlns:xlink="http://www.w3.org/1999/xlink" xlink:title="empty shell" id="ABBRID0EW3CI" xlink:type="simple">sh</abbrev>; Massawa; depth 30 m; 1870; A. Issel leg.; syntype in <named-content xmlns:xlink="http://www.w3.org/1999/xlink" content-type="dwc:institutional_code" xlink:type="simple">MSNG</named-content>; size: H 3.9 mm, W 1.4 mm.</p></tp:treatment-sec><tp:treatment-sec sec-type="remarks" id="SECID0E63CI"><title>Remarks.</title><p>This species is characterized by a turriform shell with up to five convex whorls, separated by a marked suture and a blunt, flat, and smooth protoconch. The sculpture consists of flat spiral ridges (12–14 on the penultimate whorl) that become more raised at both the adapical and abapical parts of the whorls, and which overlie numerous axial lines (Figure <xref ref-type="fig" rid="F13">13F</xref>), resulting in a reticulate surface.</p><p>The closest match to our specimens is <italic><tp:taxon-name><tp:taxon-name-part taxon-name-part-type="genus" reg="Iravadia">Iravadia</tp:taxon-name-part> <tp:taxon-name-part taxon-name-part-type="species" reg="elongata">elongata</tp:taxon-name-part></tp:taxon-name></italic> (Hornung &amp; Mermod, 1928) which was described from material collected by Arturo Issel in the Red Sea off Massawa, Eritrea, at 30 m depth (<xref ref-type="bibr" rid="B109">Hornung and Mermod 1928</xref>). Compared to our material, however, the syntype of <italic><tp:taxon-name><tp:taxon-name-part taxon-name-part-type="genus" reg="Iravadia">I.</tp:taxon-name-part> <tp:taxon-name-part taxon-name-part-type="species" reg="elongata">elongata</tp:taxon-name-part></tp:taxon-name></italic> is larger (height 3.9 mm vs. 2.8 mm in our largest shell) and has seven less convex whorls. Further, the apical part of its spire has a slightly concave profile and thus appears more tapered. According to Issel’s description, the sculpture of <italic><tp:taxon-name><tp:taxon-name-part taxon-name-part-type="genus" reg="Iravadia">I.</tp:taxon-name-part> <tp:taxon-name-part taxon-name-part-type="species" reg="elongata">elongata</tp:taxon-name-part></tp:taxon-name></italic> consists of spiral ridges (12 on the penultimate and 22 on the last whorl) as well as growth lines, although the latter are not indicated in the accompanying line drawing. This suggests that the axial component might be less evident in <italic><tp:taxon-name><tp:taxon-name-part taxon-name-part-type="genus" reg="Iravadia">I.</tp:taxon-name-part> <tp:taxon-name-part taxon-name-part-type="species" reg="elongata">elongata</tp:taxon-name-part></tp:taxon-name></italic> than in our specimens, however, the poor preservation of the shell surface of the syntype of <italic><tp:taxon-name><tp:taxon-name-part taxon-name-part-type="genus" reg="Iravadia">I.</tp:taxon-name-part> <tp:taxon-name-part taxon-name-part-type="species" reg="elongata">elongata</tp:taxon-name-part></tp:taxon-name></italic> did not allow a reliable comparison with our material. Slightly eroded shells very similar to our specimens have been collected from the Sudanese Red Sea (Figure <xref ref-type="fig" rid="F13">13G, H</xref>), confirming that the material from Israel indeed represents an Indo-Pacific species rather than an undescribed Mediterranean taxon.</p><p>Among Mediterranean iravadiids, our specimens superficially resemble only <italic><tp:taxon-name><tp:taxon-name-part taxon-name-part-type="genus" reg="Ceratia">Ceratia</tp:taxon-name-part> <tp:taxon-name-part taxon-name-part-type="species" reg="proxima">proxima</tp:taxon-name-part></tp:taxon-name></italic> (Forbes and Hanley, 1850). This species, however, lacks axial sculpture. Interestingly, <xref ref-type="bibr" rid="B109">Hornung and Mermod (1928)</xref> also mention the presence of this latter species at Assab (Eritrea) and “île Saldadin” (Zeila, northern Somalia). While obviously based on a misidentification – <italic><tp:taxon-name><tp:taxon-name-part taxon-name-part-type="genus" reg="Ceratia">C.</tp:taxon-name-part> <tp:taxon-name-part taxon-name-part-type="species" reg="proxima">proxima</tp:taxon-name-part></tp:taxon-name></italic> has an Eastern Atlantic-Mediterranean distribution (<xref ref-type="bibr" rid="B45">Bouchet and Warén 1993</xref>; <xref ref-type="bibr" rid="B106">Høisæter 2009</xref>) – one might speculate that this record could be the result of a confusion of <italic><tp:taxon-name><tp:taxon-name-part taxon-name-part-type="genus" reg="Ceratia">C.</tp:taxon-name-part> <tp:taxon-name-part taxon-name-part-type="species" reg="proxima">proxima</tp:taxon-name-part></tp:taxon-name></italic> with the <italic><tp:taxon-name><tp:taxon-name-part taxon-name-part-type="genus" reg="Iravadia">Iravadia</tp:taxon-name-part></tp:taxon-name></italic> presented here.</p><fig id="F13" position="float" orientation="portrait"><object-id xmlns:xlink="http://www.w3.org/1999/xlink" content-type="doi" xlink:type="simple">10.3897/zookeys.1010.58759.figure13</object-id><object-id xmlns:xlink="http://www.w3.org/1999/xlink" content-type="arpha" xlink:type="simple">D1333E4E-7E14-598A-B26B-A2E5AD3ECBA2</object-id><label>Figure 13.</label><caption><p><tp:taxon-name><tp:taxon-name-part taxon-name-part-type="genus" reg="Iravadia">Iravadia</tp:taxon-name-part> <tp:taxon-name-part taxon-name-part-type="uncertainty-rank">aff.</tp:taxon-name-part> <tp:taxon-name-part taxon-name-part-type="species" reg="elongata">elongata</tp:taxon-name-part></tp:taxon-name> (Hornung &amp; Mermod, 1928) <bold>A–F</bold> Ashqelon, Israel, <abbrev xmlns:xlink="http://www.w3.org/1999/xlink" xlink:title="“Historical ecology of Lessepsian migration” project" id="ABBRID0EXBDI" xlink:type="simple">HELM</abbrev> project (sample S58_2F): front (<bold>A, B</bold>) and back (<bold>C, D</bold>) views, protoconch (<bold>E</bold>) and detail of sculpture on the body whorl (<bold>F</bold>) <bold>G, H</bold> Arusa (near Port Sudan), Sudan: front view of an adult (<bold>G</bold>) and juvenile (<bold>H</bold>) shell. Scale bars: 1 mm (<bold>A–D, G, H</bold>); 0.2 mm (<bold>E</bold>); 0.3 mm (<bold>F</bold>).
      </p></caption><graphic xmlns:xlink="http://www.w3.org/1999/xlink" xlink:href="zookeys-1010-001-g013.jpg" position="float" orientation="portrait" xlink:type="simple" id="oo_496966.jpg"><uri content-type="original_file" xlink:type="simple">https://binary.pensoft.net/fig/496966</uri></graphic></fig></tp:treatment-sec><ref-list><ref id="B109"><mixed-citation xmlns:xlink="http://www.w3.org/1999/xlink" xlink:type="simple"><person-group><name name-style="western"><surname>Hornung</surname><given-names>A</given-names></name><name name-style="western"><surname>Mermod</surname><given-names>G</given-names></name></person-group> (<year>1928</year>) <article-title>Mollusques de la Mer Rouge recueillis par A. Issel faisant partie des collections du Musée Civique d’Histoire Naturelle de Gênes. Quatrième partie, Rissoidés. Annali del Museo Civico di Storia Naturale “G.</article-title><source>Doria”</source><volume>52</volume>: <fpage>363</fpage>–<lpage>372</lpage>.</mixed-citation></ref><ref id="B45"><mixed-citation xmlns:xlink="http://www.w3.org/1999/xlink" xlink:type="simple"><person-group><name name-style="western"><surname>Bouchet</surname><given-names>P</given-names></name><name name-style="western"><surname>Warén</surname><given-names>A</given-names></name></person-group> (<year>1993</year>) <article-title>Revision of the northeast Atlantic bathyal and abyssal <tp:taxon-name><tp:taxon-name-part taxon-name-part-type="order">Mesogastropoda</tp:taxon-name-part></tp:taxon-name>. Bollettino Malacologico Suppl.</article-title><volume>3</volume>: <fpage>579</fpage>–<lpage>840</lpage>. <ext-link xlink:type="simple" ext-link-type="doi" xlink:href="10.5962/bhl.title.140732">https://doi.org/10.5962/bhl.title.140732</ext-link></mixed-citation></ref><ref id="B106"><mixed-citation xmlns:xlink="http://www.w3.org/1999/xlink" xlink:type="simple"><person-group><name name-style="western"><surname>Høisæter</surname><given-names>T</given-names></name></person-group> (<year>2009</year>) . Distribution of marine, benthic, shell bearing gastropods along the Norwegian coast. Fauna norvegica, 28, 5-106. <ext-link xlink:type="simple" ext-link-type="doi" xlink:href="10.5324/fn.v28i0.563">https://doi.org/10.5324/fn.v28i0.563</ext-link></mixed-citation></ref></ref-list></tp:taxon-treatment>
