# Supplementary material for: Numerous new records of tropical non-indigenous species in the Eastern Mediterranean highlight the challenges of their recognition and identification
Source: Zookeys. 2021 Jan 13;1010:1–95. doi: 10.3897/zookeys.1010.58759 (PMC7817654; doi:10.3897/zookeys.1010.58759)
Supplement: XML Treatment for Vitrinella aff. Vitrinella [file zookeys.1010.58759-treatment16.xml]

<!DOCTYPE tp:taxon-treatment
  PUBLIC "-//TaxonX//DTD Taxonomic Treatment Publishing DTD v0 20100105//EN" "tax-treatment-NSO.dtd">
<tp:taxon-treatment xmlns:tp="http://www.plazi.org/taxpub"><tp:treatment-meta><kwd-group><label>Taxon classification</label><kwd><named-content xmlns:xlink="http://www.w3.org/1999/xlink" content-type="kingdom">Animalia</named-content></kwd><kwd><named-content xmlns:xlink="http://www.w3.org/1999/xlink" content-type="order">Littorinimorpha</named-content></kwd><kwd><named-content xmlns:xlink="http://www.w3.org/1999/xlink" content-type="family">Vitrinellidae</named-content></kwd></kwd-group><mixed-citation publication-type="journal"><person-group><name><surname>Albano</surname><given-names>Paolo G.</given-names></name><name><surname>Steger</surname><given-names>Jan</given-names></name><name><surname>Bakker</surname><given-names>Piet A.J.</given-names></name><name><surname>Bogi</surname><given-names>Cesare</given-names></name><name><surname>Bošnjak</surname><given-names>Marija</given-names></name><name><surname>Guy-Haim</surname><given-names>Tamar</given-names></name><name><surname>Huseyinoglu</surname><given-names>Mehmet Fatih</given-names></name><name><surname>LaFollette</surname><given-names>Patrick I.</given-names></name><name><surname>Lubinevsky</surname><given-names>Hadas</given-names></name><name><surname>Mulas</surname><given-names>Martina</given-names></name><name><surname>Stockinger</surname><given-names>Martina</given-names></name><name><surname>Azzarone</surname><given-names>Michele</given-names></name><name><surname>Sabelli</surname><given-names>Bruno</given-names></name></person-group><article-title>Numerous new records of tropical non-indigenous species in the Eastern Mediterranean highlight the challenges of their recognition and identification</article-title><source>Zookeys</source><day>13</day><month>1</month><year>2021</year><volume>1010</volume><fpage>1</fpage><lpage>95</lpage><pub-id pub-id-type="doi">10.3897/zookeys.1010.58759</pub-id></mixed-citation></tp:treatment-meta><tp:nomenclature><tp:taxon-name><object-id xmlns:xlink="http://www.w3.org/1999/xlink" content-type="arpha" xlink:type="simple">3D061CAF-0549-519F-9658-40B022B97FF3</object-id>
                <tp:taxon-name-part taxon-name-part-type="genus" reg="Vitrinella">Vitrinella</tp:taxon-name-part> <tp:taxon-name-part taxon-name-part-type="uncertainty-rank">aff.</tp:taxon-name-part> <tp:taxon-name-part taxon-name-part-type="species" reg="Vitrinella">Vitrinella</tp:taxon-name-part></tp:taxon-name><tp:taxon-authority>sp. 1 (sensu Blatterer 2019)</tp:taxon-authority><xref ref-type="fig" rid="F14">Figure 14</xref></tp:nomenclature><tp:treatment-sec sec-type="New records" id="SECID0EQEDI"><title>New records.</title><p>Israel • 1 <abbrev xmlns:xlink="http://www.w3.org/1999/xlink" xlink:title="empty shell" id="ABBRID0EWEDI" xlink:type="simple">sh</abbrev>; Ashdod; <named-content xmlns:xlink="http://www.w3.org/1999/xlink" content-type="dwc:verbatimCoordinates" xlink:type="simple"><named-content content-type="geo-json" specific-use="{&#34;type&#34;:&#34;Point&#34;,&#34;coordinates&#34;:[34.647300,31.869700]}" id="NCID0E4EDI" xlink:type="simple">31.8697°N, 34.6473°E</named-content></named-content>; depth 24 m; Sep. 2019; soft substrate; grab; APM DAN project (sample 10B); size: H 0.4 mm, W 0.7 mm.</p></tp:treatment-sec><tp:treatment-sec sec-type="remarks" id="SECID0ECFDI"><title>Remarks.</title><p>This tiny gastropod defeated all our attempts to identify it. It consists of a protoconch and a teleoconch of ~ 1.5 whorls each. Sculpture is absent, except for two spiral ridges that run on the shoulder and on the base. A third ridge runs periumbilically (Figure <xref ref-type="fig" rid="F14">14E</xref>). Broad umbilicus, roundish aperture. Our shell closely resembles the <italic><tp:taxon-name><tp:taxon-name-part taxon-name-part-type="genus" reg="Vitrinella">Vitrinella</tp:taxon-name-part></tp:taxon-name></italic> sp. 1 illustrated by <xref ref-type="bibr" rid="B35">Blatterer (2019</xref>: plate 127, fig. 12a–j) from the Dahab region in the northern Red Sea, which, however, apparently bears fine spiral threads in the umbilicus (fig. 12e, and unpublished figures). <abbrev xmlns:xlink="http://www.w3.org/1999/xlink" xlink:title="Scanning electron microscope" xlink:type="simple">SEM</abbrev> images of our shell show that its surface is taphonomically altered; additionally, Blatterer’s specimens look slightly more mature, reaching 2 teleoconch whorls. The significance of these features should be re-assessed upon a satisfying revision of these tiny gastropods from the Indo-Pacific province. Another similar shell is illustrated by <xref ref-type="bibr" rid="B114">Janssen et al. (2011</xref>, plate 19, figs. 3a–b), which apparently has less conspicuous or absent spiral ridges as long as can be judged from the optical illustrations provided. It is worth mentioning that gastropods belonging to the family <tp:taxon-name><tp:taxon-name-part taxon-name-part-type="family">Clenchiellidae</tp:taxon-name-part></tp:taxon-name> D.W. Taylor, 1966 share the small size, low spire, wide umbilicus and presence of strong spiral keels we observed in our specimen (<xref ref-type="bibr" rid="B184">Ponder et al. 2014</xref>); the latter, however, lacks the numerous finer spiral cords that characterize clenchiellids. Additionally, these gastropods occur in mangrove swamps or adjacent habitats in tropical estuaries, a kind of habitat that does not occur in Israel. The shell shape and sculpture (in particular the strong spiral keels) distinguish it at once from native Mediterranean species. The extreme similarity with the shell illustrated in Blatterer’s book suggests that the species belongs to a Red Sea clade and is here considered a new non-indigenous species in the Mediterranean Sea.</p><fig id="F14" position="float" orientation="portrait"><object-id xmlns:xlink="http://www.w3.org/1999/xlink" content-type="doi" xlink:type="simple">10.3897/zookeys.1010.58759.figure14</object-id><object-id xmlns:xlink="http://www.w3.org/1999/xlink" content-type="arpha" xlink:type="simple">437255F2-AD4A-5038-9674-1A28C05B2EB8</object-id><label>Figure 14.</label><caption><p><italic><tp:taxon-name><tp:taxon-name-part taxon-name-part-type="genus" reg="Vitrinella">Vitrinella</tp:taxon-name-part></tp:taxon-name></italic> aff. <italic><tp:taxon-name><tp:taxon-name-part taxon-name-part-type="genus" reg="Vitrinella"/><tp:taxon-name-part taxon-name-part-type="species" reg="Vitrinella">Vitrinella</tp:taxon-name-part></tp:taxon-name></italic> sp. 1 (sensu <xref ref-type="bibr" rid="B35">Blatterer 2019</xref>), Ashdod, Israel, APM DAN project (sample 10B): apical (<bold>A, B</bold>), umbilical (<bold>C, D</bold>), front (<bold>E</bold>) and side (<bold>F</bold>) views, protoconch (<bold>G</bold>) and back view (<bold>H</bold>). Scale bars: 0.3 mm (<bold>A–F, H</bold>); 0.1 mm (<bold>G</bold>).
      </p></caption><graphic xmlns:xlink="http://www.w3.org/1999/xlink" xlink:href="zookeys-1010-001-g014.jpg" position="float" orientation="portrait" xlink:type="simple" id="oo_496967.jpg"><uri content-type="original_file" xlink:type="simple">https://binary.pensoft.net/fig/496967</uri></graphic></fig></tp:treatment-sec><ref-list><ref id="B35"><mixed-citation xmlns:xlink="http://www.w3.org/1999/xlink" xlink:type="simple"><person-group><name name-style="western"><surname>Blatterer</surname><given-names>H</given-names></name></person-group> (<year>2019</year>) <article-title><tp:taxon-name><tp:taxon-name-part taxon-name-part-type="phylum">Mollusca</tp:taxon-name-part></tp:taxon-name> of the Dahab region (Gulf of Aqaba, Red Sea).</article-title><source>Denisia</source><volume>43</volume>: <fpage>1</fpage>–<lpage>480</lpage>.</mixed-citation></ref><ref id="B114"><mixed-citation xmlns:xlink="http://www.w3.org/1999/xlink" xlink:type="simple"><person-group><name name-style="western"><surname>Janssen</surname><given-names>R</given-names></name><name name-style="western"><surname>Zuschin</surname><given-names>M</given-names></name><name name-style="western"><surname>Baal</surname><given-names>C</given-names></name></person-group> (<year>2011</year>) <article-title>Gastropods and their habitats from the northern Red Sea (Egypt: Safaga) Part 2: <tp:taxon-name><tp:taxon-name-part taxon-name-part-type="subclass">Caenogastropoda</tp:taxon-name-part></tp:taxon-name>: Sorbeoconcha and <tp:taxon-name><tp:taxon-name-part taxon-name-part-type="order">Littorinimorpha</tp:taxon-name-part></tp:taxon-name>.</article-title><source>Annalen des Naturhistorischen Museums in Wien</source><volume>113</volume>: <fpage>373</fpage>–<lpage>509</lpage>.</mixed-citation></ref><ref id="B184"><mixed-citation xmlns:xlink="http://www.w3.org/1999/xlink" xlink:type="simple"><person-group><name name-style="western"><surname>Ponder</surname><given-names>WF</given-names></name><name name-style="western"><surname>Fukuda</surname><given-names>H</given-names></name><name name-style="western"><surname>Hallan</surname><given-names>A</given-names></name></person-group> (<year>2014</year>) <article-title>A review of the family <tp:taxon-name><tp:taxon-name-part taxon-name-part-type="family">Clenchiellidae</tp:taxon-name-part></tp:taxon-name> (<tp:taxon-name><tp:taxon-name-part taxon-name-part-type="phylum">Mollusca</tp:taxon-name-part></tp:taxon-name>: <tp:taxon-name><tp:taxon-name-part taxon-name-part-type="subclass">Caenogastropoda</tp:taxon-name-part></tp:taxon-name>: <tp:taxon-name><tp:taxon-name-part taxon-name-part-type="superfamily">Truncatelloidea</tp:taxon-name-part></tp:taxon-name>).</article-title><source>Zootaxa</source><volume>3872</volume>: <fpage>101</fpage>–<lpage>153</lpage>. <ext-link xlink:type="simple" ext-link-type="doi" xlink:href="10.11646/zootaxa.3872.2.1">https://doi.org/10.11646/zootaxa.3872.2.1</ext-link></mixed-citation></ref></ref-list></tp:taxon-treatment>
