# Supplementary material for: Numerous new records of tropical non-indigenous species in the Eastern Mediterranean highlight the challenges of their recognition and identification
Source: Zookeys. 2021 Jan 13;1010:1–95. doi: 10.3897/zookeys.1010.58759 (PMC7817654; doi:10.3897/zookeys.1010.58759)
Supplement: XML Treatment for Hypermastus [file zookeys.1010.58759-treatment17.xml]

<!DOCTYPE tp:taxon-treatment
  PUBLIC "-//TaxonX//DTD Taxonomic Treatment Publishing DTD v0 20100105//EN" "tax-treatment-NSO.dtd">
<tp:taxon-treatment xmlns:tp="http://www.plazi.org/taxpub"><tp:treatment-meta><kwd-group><label>Taxon classification</label><kwd><named-content xmlns:xlink="http://www.w3.org/1999/xlink" content-type="kingdom">Animalia</named-content></kwd><kwd><named-content xmlns:xlink="http://www.w3.org/1999/xlink" content-type="order">Littorinimorpha</named-content></kwd><kwd><named-content xmlns:xlink="http://www.w3.org/1999/xlink" content-type="family">Eulimidae</named-content></kwd></kwd-group><mixed-citation publication-type="journal"><person-group><name><surname>Albano</surname><given-names>Paolo G.</given-names></name><name><surname>Steger</surname><given-names>Jan</given-names></name><name><surname>Bakker</surname><given-names>Piet A.J.</given-names></name><name><surname>Bogi</surname><given-names>Cesare</given-names></name><name><surname>Bošnjak</surname><given-names>Marija</given-names></name><name><surname>Guy-Haim</surname><given-names>Tamar</given-names></name><name><surname>Huseyinoglu</surname><given-names>Mehmet Fatih</given-names></name><name><surname>LaFollette</surname><given-names>Patrick I.</given-names></name><name><surname>Lubinevsky</surname><given-names>Hadas</given-names></name><name><surname>Mulas</surname><given-names>Martina</given-names></name><name><surname>Stockinger</surname><given-names>Martina</given-names></name><name><surname>Azzarone</surname><given-names>Michele</given-names></name><name><surname>Sabelli</surname><given-names>Bruno</given-names></name></person-group><article-title>Numerous new records of tropical non-indigenous species in the Eastern Mediterranean highlight the challenges of their recognition and identification</article-title><source>Zookeys</source><day>13</day><month>1</month><year>2021</year><volume>1010</volume><fpage>1</fpage><lpage>95</lpage><pub-id pub-id-type="doi">10.3897/zookeys.1010.58759</pub-id></mixed-citation></tp:treatment-meta><tp:nomenclature><tp:taxon-name><object-id xmlns:xlink="http://www.w3.org/1999/xlink" content-type="arpha" xlink:type="simple">D0C4DB3B-E3BA-5D1F-9C17-EAECFC337221</object-id>
                <tp:taxon-name-part taxon-name-part-type="genus" reg="Hypermastus">Hypermastus</tp:taxon-name-part>
              </tp:taxon-name><tp:taxon-authority>sp.</tp:taxon-authority><xref ref-type="fig" rid="F15">Figure 15</xref></tp:nomenclature><tp:treatment-sec sec-type="New records" id="SECID0EEJDI"><title>New records.</title><p>Israel • 4 <abbrev xmlns:xlink="http://www.w3.org/1999/xlink" xlink:title="empty shells" id="ABBRID0EKJDI" xlink:type="simple">shs</abbrev>; off Tel Aviv Marina; <named-content xmlns:xlink="http://www.w3.org/1999/xlink" content-type="dwc:verbatimCoordinates" xlink:type="simple"><named-content content-type="geo-json" specific-use="{&#34;type&#34;:&#34;Point&#34;,&#34;coordinates&#34;:[34.763500,32.087100]}" id="NCID0ERJDI" xlink:type="simple">32.0871°N, 34.7635°E</named-content></named-content>; depth 7 m; 8 Nov. 2018; rocky reef; suction sampler; <abbrev xmlns:xlink="http://www.w3.org/1999/xlink" xlink:title="“Historical ecology of Lessepsian migration” project" id="ABBRID0EWJDI" xlink:type="simple">HELM</abbrev> project (sample S67_3F); size: H 1.9 mm, L 0.5 mm (illustrated shell).</p></tp:treatment-sec><tp:treatment-sec sec-type="remarks" id="SECID0E1JDI"><title>Remarks.</title><p>This slender eulimid is characterized by a constriction at the transition between the protoconch and the teleoconch (Figure <xref ref-type="fig" rid="F15">15A, B, F</xref>). This feature distinguishes it at once from any native Mediterranean species. The protoconch is ~ 2.5 whorls, apparently without any ornamentation. The teleoconch is very slender, made of 6 translucent-white whorls, with flat sides, inconspicuous suture; the lip profile is arched. These characters fit the genus <italic><tp:taxon-name><tp:taxon-name-part taxon-name-part-type="genus" reg="Hypermastus">Hypermastus</tp:taxon-name-part></tp:taxon-name></italic> Pilsbry, 1899 to which we tentatively assign the species (<xref ref-type="bibr" rid="B224">Warén 1991b</xref>). We were not able to assign it to any Indo-Pacific species, but the family is among the most diverse and least known in that province (<xref ref-type="bibr" rid="B46">Bouchet et al. 2002</xref>), thus it could be another still undescribed species recently introduced into the Mediterranean Sea.</p><fig id="F15" position="float" orientation="portrait"><object-id xmlns:xlink="http://www.w3.org/1999/xlink" content-type="doi" xlink:type="simple">10.3897/zookeys.1010.58759.figure15</object-id><object-id xmlns:xlink="http://www.w3.org/1999/xlink" content-type="arpha" xlink:type="simple">E4416769-11C8-58B7-910C-6E104D92C842</object-id><label>Figure 15.</label><caption><p><italic><tp:taxon-name><tp:taxon-name-part taxon-name-part-type="genus" reg="Hypermastus">Hypermastus</tp:taxon-name-part></tp:taxon-name></italic> sp., Tel Aviv, Israel, <abbrev xmlns:xlink="http://www.w3.org/1999/xlink" xlink:title="“Historical ecology of Lessepsian migration” project" id="ABBRID0ECLDI" xlink:type="simple">HELM</abbrev> project (sample S67_3F): front (<bold>A, B</bold>), side (<bold>C, D</bold>) and back (<bold>E</bold>) views, apex with optical microscope (<bold>F</bold>) and <abbrev xmlns:xlink="http://www.w3.org/1999/xlink" xlink:title="Scanning electron microscope" xlink:type="simple">SEM</abbrev> (<bold>G</bold>) showing the protoconch-teleoconch transition (the shell had a different orientation in images <bold>F</bold> and <bold>G</bold>). The arrow marks the constriction between protoconch and teleoconch that is a diagnostic character for this species. Scale bars: 0.5 mm (<bold>A–E</bold>); 0.2 mm (<bold>F, G</bold>).
      </p></caption><graphic xmlns:xlink="http://www.w3.org/1999/xlink" xlink:href="zookeys-1010-001-g015.jpg" position="float" orientation="portrait" xlink:type="simple" id="oo_496968.jpg"><uri content-type="original_file" xlink:type="simple">https://binary.pensoft.net/fig/496968</uri></graphic></fig></tp:treatment-sec><ref-list><ref id="B224"><mixed-citation xmlns:xlink="http://www.w3.org/1999/xlink" xlink:type="simple"><person-group><name name-style="western"><surname>Warén</surname><given-names>A</given-names></name></person-group> (<year>1991b</year>) <article-title>Revision of <italic><tp:taxon-name><tp:taxon-name-part taxon-name-part-type="genus">Hypermastus</tp:taxon-name-part></tp:taxon-name></italic> Pilsbry, 1899 and <italic><tp:taxon-name><tp:taxon-name-part taxon-name-part-type="genus">Turveria</tp:taxon-name-part></tp:taxon-name></italic> Berry, 1956 (<tp:taxon-name><tp:taxon-name-part taxon-name-part-type="class">Gastropoda</tp:taxon-name-part></tp:taxon-name>: <tp:taxon-name><tp:taxon-name-part taxon-name-part-type="subclass">Prosobranchia</tp:taxon-name-part></tp:taxon-name>: <tp:taxon-name><tp:taxon-name-part taxon-name-part-type="family">Eulimidae</tp:taxon-name-part></tp:taxon-name>), two genera parasitic on sand dollars.</article-title><source>Records of the Australian Museum</source><volume>43</volume>: <fpage>85</fpage>–<lpage>112</lpage>. <ext-link xlink:type="simple" ext-link-type="doi" xlink:href="10.3853/j.0067-1975.43.1991.42">https://doi.org/10.3853/j.0067-1975.43.1991.42</ext-link></mixed-citation></ref><ref id="B46"><mixed-citation xmlns:xlink="http://www.w3.org/1999/xlink" xlink:type="simple"><person-group><name name-style="western"><surname>Bouchet</surname><given-names>P</given-names></name><name name-style="western"><surname>Lozouet</surname><given-names>P</given-names></name><name name-style="western"><surname>Maestrati</surname><given-names>P</given-names></name><name name-style="western"><surname>Heros</surname><given-names>V</given-names></name></person-group> (<year>2002</year>) <article-title>Assessing the magnitude of species richness in tropical marine environments: exceptionally high numbers of molluscs at a New Caledonia site.</article-title><source>Biological Journal of the Linnean Society</source><volume>75</volume>: <fpage>421</fpage>–<lpage>436</lpage>. <ext-link xlink:type="simple" ext-link-type="doi" xlink:href="10.1046/j.1095-8312.2002.00052.x">https://doi.org/10.1046/j.1095-8312.2002.00052.x</ext-link></mixed-citation></ref></ref-list></tp:taxon-treatment>
