# Supplementary material for: Numerous new records of tropical non-indigenous species in the Eastern Mediterranean highlight the challenges of their recognition and identification
Source: Zookeys. 2021 Jan 13;1010:1–95. doi: 10.3897/zookeys.1010.58759 (PMC7817654; doi:10.3897/zookeys.1010.58759)
Supplement: XML Treatment for Hemiliostraca clandestina [file zookeys.1010.58759-treatment18.xml]

<!DOCTYPE tp:taxon-treatment
  PUBLIC "-//TaxonX//DTD Taxonomic Treatment Publishing DTD v0 20100105//EN" "tax-treatment-NSO.dtd">
<tp:taxon-treatment xmlns:tp="http://www.plazi.org/taxpub"><tp:treatment-meta><kwd-group><label>Taxon classification</label><kwd><named-content xmlns:xlink="http://www.w3.org/1999/xlink" content-type="kingdom">Animalia</named-content></kwd><kwd><named-content xmlns:xlink="http://www.w3.org/1999/xlink" content-type="order">Littorinimorpha</named-content></kwd><kwd><named-content xmlns:xlink="http://www.w3.org/1999/xlink" content-type="family">Eulimidae</named-content></kwd></kwd-group><mixed-citation publication-type="journal"><person-group><name><surname>Albano</surname><given-names>Paolo G.</given-names></name><name><surname>Steger</surname><given-names>Jan</given-names></name><name><surname>Bakker</surname><given-names>Piet A.J.</given-names></name><name><surname>Bogi</surname><given-names>Cesare</given-names></name><name><surname>Bošnjak</surname><given-names>Marija</given-names></name><name><surname>Guy-Haim</surname><given-names>Tamar</given-names></name><name><surname>Huseyinoglu</surname><given-names>Mehmet Fatih</given-names></name><name><surname>LaFollette</surname><given-names>Patrick I.</given-names></name><name><surname>Lubinevsky</surname><given-names>Hadas</given-names></name><name><surname>Mulas</surname><given-names>Martina</given-names></name><name><surname>Stockinger</surname><given-names>Martina</given-names></name><name><surname>Azzarone</surname><given-names>Michele</given-names></name><name><surname>Sabelli</surname><given-names>Bruno</given-names></name></person-group><article-title>Numerous new records of tropical non-indigenous species in the Eastern Mediterranean highlight the challenges of their recognition and identification</article-title><source>Zookeys</source><day>13</day><month>1</month><year>2021</year><volume>1010</volume><fpage>1</fpage><lpage>95</lpage><pub-id pub-id-type="doi">10.3897/zookeys.1010.58759</pub-id></mixed-citation></tp:treatment-meta><tp:nomenclature><tp:taxon-name><object-id xmlns:xlink="http://www.w3.org/1999/xlink" content-type="arpha" xlink:type="simple">8E0158B8-1B2C-5F1D-AEB0-35B7094E0360</object-id>
                <tp:taxon-name-part taxon-name-part-type="genus" reg="Hemiliostraca">Hemiliostraca</tp:taxon-name-part>
                <tp:taxon-name-part taxon-name-part-type="species" reg="clandestina">clandestina</tp:taxon-name-part>
              </tp:taxon-name><tp:taxon-authority>(Mifsud &amp; Ovalis, 2019)</tp:taxon-authority><tp:taxon-status xmlns:xlink="http://www.w3.org/1999/xlink" xlink:type="simple">comb. nov.</tp:taxon-status><xref ref-type="fig" rid="F16">Figure 16A–C</xref></tp:nomenclature><tp:treatment-sec sec-type="New records" id="SECID0EGNDI"><title>New records.</title><p>Israel • 1 <abbrev xmlns:xlink="http://www.w3.org/1999/xlink" xlink:title="live collected specimen" id="ABBRID0EMNDI" xlink:type="simple">spcm</abbrev>; Ashqelon; <named-content xmlns:xlink="http://www.w3.org/1999/xlink" content-type="dwc:verbatimCoordinates" xlink:type="simple"><named-content content-type="geo-json" specific-use="{&#34;type&#34;:&#34;Point&#34;,&#34;coordinates&#34;:[34.551600,31.686800]}" id="NCID0ETNDI" xlink:type="simple">31.6868°N, 34.5516°E</named-content></named-content>; depth 12 m; 30 Apr. 2018; offshore rocky reef; suction sampler; <abbrev xmlns:xlink="http://www.w3.org/1999/xlink" xlink:title="“Historical ecology of Lessepsian migration” project" id="ABBRID0EYNDI" xlink:type="simple">HELM</abbrev> project (sample S12_1F) • 38 <abbrev xmlns:xlink="http://www.w3.org/1999/xlink" xlink:title="live collected specimens" id="ABBRID0E3NDI" xlink:type="simple">spcms</abbrev>; Ashqelon; <named-content xmlns:xlink="http://www.w3.org/1999/xlink" content-type="dwc:verbatimCoordinates" xlink:type="simple"><named-content content-type="geo-json" specific-use="{&#34;type&#34;:&#34;Point&#34;,&#34;coordinates&#34;:[34.525700,31.689100]}" id="NCID0EDODI" xlink:type="simple">31.6891°N, 34.5257°E</named-content></named-content>; depth 25 m; 2 May 2018; offshore rocky reef; suction sampler; <abbrev xmlns:xlink="http://www.w3.org/1999/xlink" xlink:title="“Historical ecology of Lessepsian migration” project" id="ABBRID0EIODI" xlink:type="simple">HELM</abbrev> project (samples S16_1F, S16_2F, S16_2M); size: H 2.7 mm, L 0.9 mm (illustrated shell) • 16 <abbrev xmlns:xlink="http://www.w3.org/1999/xlink" xlink:title="live collected specimens" id="ABBRID0EMODI" xlink:type="simple">spcms</abbrev>; same collecting data as for preceding; depth 28 m; 31 Oct. 2018; <abbrev xmlns:xlink="http://www.w3.org/1999/xlink" xlink:title="“Historical ecology of Lessepsian migration” project" id="ABBRID0EQODI" xlink:type="simple">HELM</abbrev> project (samples S59_1F, S59_2F, S59_3F) • 1 <abbrev xmlns:xlink="http://www.w3.org/1999/xlink" xlink:title="live collected specimen" id="ABBRID0EUODI" xlink:type="simple">spcm</abbrev>; west of Rosh HaNikra Islands; <named-content xmlns:xlink="http://www.w3.org/1999/xlink" content-type="dwc:verbatimCoordinates" xlink:type="simple"><named-content content-type="geo-json" specific-use="{&#34;type&#34;:&#34;Point&#34;,&#34;coordinates&#34;:[35.092300,33.072500]}" id="NCID0E2ODI" xlink:type="simple">33.0725°N, 35.0923°E</named-content></named-content>; depth 20 m; 1 May 2018; rocky substrate; suction sampler; <abbrev xmlns:xlink="http://www.w3.org/1999/xlink" xlink:title="“Historical ecology of Lessepsian migration” project" id="ABBRID0EAPDI" xlink:type="simple">HELM</abbrev> project (sample S13_3F).</p></tp:treatment-sec><tp:treatment-sec sec-type="remarks" id="SECID0EEPDI"><title>Remarks.</title><p><italic><tp:taxon-name><tp:taxon-name-part taxon-name-part-type="genus" reg="Sticteulima">Sticteulima</tp:taxon-name-part> <tp:taxon-name-part taxon-name-part-type="species" reg="clandestina">clandestina</tp:taxon-name-part></tp:taxon-name></italic> and <italic><tp:taxon-name><tp:taxon-name-part taxon-name-part-type="genus" reg="Sticteulima">S.</tp:taxon-name-part> <tp:taxon-name-part taxon-name-part-type="species" reg="athenamariae">athenamariae</tp:taxon-name-part></tp:taxon-name></italic>, both Mifsud &amp; Ovalis, 2019, were described on specimens collected in Turkey (<xref ref-type="bibr" rid="B155">Mifsud and Ovalis 2019</xref>). However, both belong to species present in the Red Sea and were illustrated by <xref ref-type="bibr" rid="B35">Blatterer (2019)</xref> for the Gulf of Aqaba on plate 131, fig. 8a–d and plate 131, fig. 9a–h, respectively. <italic><tp:taxon-name><tp:taxon-name-part taxon-name-part-type="genus" reg="Sticteulima">Sticteulima</tp:taxon-name-part> <tp:taxon-name-part taxon-name-part-type="species" reg="clandestina">clandestina</tp:taxon-name-part></tp:taxon-name></italic> appears rather variable but our specimens clearly match <xref ref-type="bibr" rid="B155">Mifsud and Ovalis (2019</xref>: fig. 1B). Both <italic><tp:taxon-name><tp:taxon-name-part taxon-name-part-type="genus" reg="Sticteulima">S.</tp:taxon-name-part> <tp:taxon-name-part taxon-name-part-type="species" reg="clandestina">clandestina</tp:taxon-name-part></tp:taxon-name></italic> and <italic><tp:taxon-name><tp:taxon-name-part taxon-name-part-type="genus" reg="Sticteulima">S.</tp:taxon-name-part> <tp:taxon-name-part taxon-name-part-type="species" reg="athenamariae">athenamariae</tp:taxon-name-part></tp:taxon-name></italic> look closely related to <italic><tp:taxon-name><tp:taxon-name-part taxon-name-part-type="genus" reg="Hemiliostraca">Hemiliostraca</tp:taxon-name-part></tp:taxon-name></italic> and thus we propose the new combinations <italic><tp:taxon-name><tp:taxon-name-part taxon-name-part-type="genus" reg="Hemiliostraca">Hemiliostraca</tp:taxon-name-part> <tp:taxon-name-part taxon-name-part-type="species" reg="clandestina">clandestina</tp:taxon-name-part></tp:taxon-name></italic> and <italic><tp:taxon-name><tp:taxon-name-part taxon-name-part-type="genus" reg="Hemiliostraca">Hemiliostraca</tp:taxon-name-part> <tp:taxon-name-part taxon-name-part-type="species" reg="athenamariae">athenamariae</tp:taxon-name-part></tp:taxon-name></italic>. This is the first record of <italic><tp:taxon-name><tp:taxon-name-part taxon-name-part-type="genus" reg="Hemiliostraca">H.</tp:taxon-name-part> <tp:taxon-name-part taxon-name-part-type="species" reg="clandestina">clandestina</tp:taxon-name-part></tp:taxon-name></italic> in Israel, but the species has been recorded for Lebanon based on empty shells collected in 1999 (<xref ref-type="bibr" rid="B73">Crocetta et al. 2020</xref>). Consequently, it is likely present here since at least 1999, with a ~ 20 year time-lag in first detection as quantified also for other non-indigenous species in the Mediterranean Sea (<xref ref-type="bibr" rid="B75">Crooks 2005</xref>; <xref ref-type="bibr" rid="B19">Albano et al. 2018</xref>). This is also the first record of living individuals from the Mediterranean Sea. Despite the relatively large number of living individuals, we did not find any attached to an echinoderm host; this is consistent with the fact that some eulimids actively leave the host if disturbed (<xref ref-type="bibr" rid="B222">Warén 1984</xref>).</p><fig id="F16" position="float" orientation="portrait"><object-id xmlns:xlink="http://www.w3.org/1999/xlink" content-type="doi" xlink:type="simple">10.3897/zookeys.1010.58759.figure16</object-id><object-id xmlns:xlink="http://www.w3.org/1999/xlink" content-type="arpha" xlink:type="simple">844F3883-B0CF-53FC-A1DD-A6B165F4FB29</object-id><label>Figure 16.</label><caption><p><italic><tp:taxon-name><tp:taxon-name-part taxon-name-part-type="genus" reg="Hemiliostraca">Hemiliostraca</tp:taxon-name-part> <tp:taxon-name-part taxon-name-part-type="species" reg="clandestina">clandestina</tp:taxon-name-part></tp:taxon-name></italic> (Mifsud &amp; Ovalis, 2019), and comparison between <italic><tp:taxon-name><tp:taxon-name-part taxon-name-part-type="genus" reg="Vitreolina">Vitreolina</tp:taxon-name-part> <tp:taxon-name-part taxon-name-part-type="species" reg="philippi">philippi</tp:taxon-name-part></tp:taxon-name></italic> (de Rayneval &amp; Ponzi, 1854) and <italic><tp:taxon-name><tp:taxon-name-part taxon-name-part-type="genus" reg="Vitreolina">Vitreolina</tp:taxon-name-part></tp:taxon-name></italic> sp. <bold>A–C</bold><italic><tp:taxon-name><tp:taxon-name-part taxon-name-part-type="genus" reg="Hemiliostraca">Hemiliostraca</tp:taxon-name-part> <tp:taxon-name-part taxon-name-part-type="species" reg="clandestina">clandestina</tp:taxon-name-part></tp:taxon-name></italic>, Ashqelon, Israel, <abbrev xmlns:xlink="http://www.w3.org/1999/xlink" xlink:title="“Historical ecology of Lessepsian migration” project" id="ABBRID0EXUDI" xlink:type="simple">HELM</abbrev> project (sample S16_1F): front (<bold>A</bold>), side (<bold>B</bold>) and back (<bold>C</bold>) views. <bold>D</bold><italic><tp:taxon-name><tp:taxon-name-part taxon-name-part-type="genus" reg="Vitreolina">Vitreolina</tp:taxon-name-part> <tp:taxon-name-part taxon-name-part-type="species" reg="philippi">philippi</tp:taxon-name-part></tp:taxon-name></italic> (de Rayneval &amp; Ponzi, 1854), Plakias, Crete, Greece (sample Rh.05_5M): front view. <bold>E, F</bold><tp:taxon-name><tp:taxon-name-part taxon-name-part-type="genus" reg="Vitreolina">Vitreolina</tp:taxon-name-part> <tp:taxon-name-part taxon-name-part-type="uncertainty-rank">cf.</tp:taxon-name-part> <tp:taxon-name-part taxon-name-part-type="species" reg="philippi">philippi</tp:taxon-name-part></tp:taxon-name>, Ashqelon, Israel, <abbrev xmlns:xlink="http://www.w3.org/1999/xlink" xlink:title="“Historical ecology of Lessepsian migration” project" id="ABBRID0E4VDI" xlink:type="simple">HELM</abbrev> project (S16_2F): front (<bold>E</bold>) and side (<bold>F</bold>) views. Scale bars: 0.5 mm.
      </p></caption><graphic xmlns:xlink="http://www.w3.org/1999/xlink" xlink:href="zookeys-1010-001-g016.jpg" position="float" orientation="portrait" xlink:type="simple" id="oo_496969.jpg"><uri content-type="original_file" xlink:type="simple">https://binary.pensoft.net/fig/496969</uri></graphic></fig></tp:treatment-sec><ref-list><ref id="B155"><mixed-citation xmlns:xlink="http://www.w3.org/1999/xlink" xlink:type="simple"><person-group><name name-style="western"><surname>Mifsud</surname><given-names>C</given-names></name><name name-style="western"><surname>Ovalis</surname><given-names>P</given-names></name></person-group> (<year>2019</year>) <article-title>Two new species of <italic><tp:taxon-name><tp:taxon-name-part taxon-name-part-type="genus">Sticteulima</tp:taxon-name-part></tp:taxon-name></italic> Laseron, 1955 (<tp:taxon-name><tp:taxon-name-part taxon-name-part-type="class">Gastropoda</tp:taxon-name-part></tp:taxon-name>: <tp:taxon-name><tp:taxon-name-part taxon-name-part-type="family">Eulimidae</tp:taxon-name-part></tp:taxon-name>) from Turkey, eastern Mediterranean.</article-title><source>Bollettino Malacologico</source><volume>55</volume>: <fpage>68</fpage>–<lpage>71</lpage>.</mixed-citation></ref><ref id="B35"><mixed-citation xmlns:xlink="http://www.w3.org/1999/xlink" xlink:type="simple"><person-group><name name-style="western"><surname>Blatterer</surname><given-names>H</given-names></name></person-group> (<year>2019</year>) <article-title><tp:taxon-name><tp:taxon-name-part taxon-name-part-type="phylum">Mollusca</tp:taxon-name-part></tp:taxon-name> of the Dahab region (Gulf of Aqaba, Red Sea).</article-title><source>Denisia</source><volume>43</volume>: <fpage>1</fpage>–<lpage>480</lpage>.</mixed-citation></ref><ref id="B73"><mixed-citation xmlns:xlink="http://www.w3.org/1999/xlink" xlink:type="simple"><person-group><name name-style="western"><surname>Crocetta</surname><given-names>F</given-names></name><name name-style="western"><surname>Bitar</surname><given-names>G</given-names></name><name name-style="western"><surname>Zibrowius</surname><given-names>H</given-names></name><name name-style="western"><surname>Oliverio</surname><given-names>M</given-names></name></person-group> (<year>2020</year>) Increase in knowledge of the marine gastropod fauna of Lebanon since the 19<sup>th</sup> century. Bulletin of Marine Science 96: 22. <ext-link xlink:type="simple" ext-link-type="doi" xlink:href="10.5343/bms.2019.0012">https://doi.org/info:doi/10.5343/bms.2019.0012</ext-link></mixed-citation></ref><ref id="B75"><mixed-citation xmlns:xlink="http://www.w3.org/1999/xlink" xlink:type="simple"><person-group><name name-style="western"><surname>Crooks</surname><given-names>JA</given-names></name></person-group> (<year>2005</year>) <article-title>Lag times and exotic species: The ecology and management of biological invasions in slow-motion.</article-title><source>Ecoscience</source><volume>12</volume>: <fpage>316</fpage>–<lpage>329</lpage>. <ext-link xlink:type="simple" ext-link-type="doi" xlink:href="10.2980/i1195-6860-12-3-316.1">https://doi.org/10.2980/i1195-6860-12-3-316.1</ext-link></mixed-citation></ref><ref id="B19"><mixed-citation xmlns:xlink="http://www.w3.org/1999/xlink" xlink:type="simple"><person-group><name name-style="western"><surname>Albano</surname><given-names>PG</given-names></name><name name-style="western"><surname>Gallmetzer</surname><given-names>I</given-names></name><name name-style="western"><surname>Haselmair</surname><given-names>A</given-names></name><name name-style="western"><surname>Tomašových</surname><given-names>A</given-names></name><name name-style="western"><surname>Stachowitsch</surname><given-names>M</given-names></name><name name-style="western"><surname>Zuschin</surname><given-names>M</given-names></name></person-group> (<year>2018</year>) <article-title>Historical ecology of a biological invasion: the interplay of eutrophication and pollution determines time lags in establishment and detection.</article-title><source>Biological Invasions</source><volume>20</volume>: <fpage>1417</fpage>–<lpage>1430</lpage>. <ext-link xlink:type="simple" ext-link-type="doi" xlink:href="10.1007/s10530-017-1634-7">https://doi.org/10.1007/s10530-017-1634-7</ext-link></mixed-citation></ref><ref id="B222"><mixed-citation xmlns:xlink="http://www.w3.org/1999/xlink" xlink:type="simple"><person-group><name name-style="western"><surname>Warén</surname><given-names>A</given-names></name></person-group> (<year>1984</year>) <article-title>A generic revision of the family <tp:taxon-name><tp:taxon-name-part taxon-name-part-type="family">Eulimidae</tp:taxon-name-part></tp:taxon-name> (<tp:taxon-name><tp:taxon-name-part taxon-name-part-type="class">Gastropoda</tp:taxon-name-part></tp:taxon-name>, <tp:taxon-name><tp:taxon-name-part taxon-name-part-type="subclass">Prosobranchia</tp:taxon-name-part></tp:taxon-name>). Journal of Molluscan Studies suppl.</article-title><volume>13</volume>: <fpage>1</fpage>–<lpage>96</lpage>. <ext-link xlink:type="simple" ext-link-type="doi" xlink:href="10.1093/mollus/49.Supplement_13.1">https://doi.org/10.1093/mollus/49.Supplement_13.1</ext-link></mixed-citation></ref></ref-list></tp:taxon-treatment>
