# Supplementary material for: Numerous new records of tropical non-indigenous species in the Eastern Mediterranean highlight the challenges of their recognition and identification
Source: Zookeys. 2021 Jan 13;1010:1–95. doi: 10.3897/zookeys.1010.58759 (PMC7817654; doi:10.3897/zookeys.1010.58759)
Supplement: XML Treatment for Melanella orientalis [file zookeys.1010.58759-treatment19.xml]

<!DOCTYPE tp:taxon-treatment
  PUBLIC "-//TaxonX//DTD Taxonomic Treatment Publishing DTD v0 20100105//EN" "tax-treatment-NSO.dtd">
<tp:taxon-treatment xmlns:tp="http://www.plazi.org/taxpub"><tp:treatment-meta><kwd-group><label>Taxon classification</label><kwd><named-content xmlns:xlink="http://www.w3.org/1999/xlink" content-type="kingdom">Animalia</named-content></kwd><kwd><named-content xmlns:xlink="http://www.w3.org/1999/xlink" content-type="order">Littorinimorpha</named-content></kwd><kwd><named-content xmlns:xlink="http://www.w3.org/1999/xlink" content-type="family">Eulimidae</named-content></kwd></kwd-group><mixed-citation publication-type="journal"><person-group><name><surname>Albano</surname><given-names>Paolo G.</given-names></name><name><surname>Steger</surname><given-names>Jan</given-names></name><name><surname>Bakker</surname><given-names>Piet A.J.</given-names></name><name><surname>Bogi</surname><given-names>Cesare</given-names></name><name><surname>Bošnjak</surname><given-names>Marija</given-names></name><name><surname>Guy-Haim</surname><given-names>Tamar</given-names></name><name><surname>Huseyinoglu</surname><given-names>Mehmet Fatih</given-names></name><name><surname>LaFollette</surname><given-names>Patrick I.</given-names></name><name><surname>Lubinevsky</surname><given-names>Hadas</given-names></name><name><surname>Mulas</surname><given-names>Martina</given-names></name><name><surname>Stockinger</surname><given-names>Martina</given-names></name><name><surname>Azzarone</surname><given-names>Michele</given-names></name><name><surname>Sabelli</surname><given-names>Bruno</given-names></name></person-group><article-title>Numerous new records of tropical non-indigenous species in the Eastern Mediterranean highlight the challenges of their recognition and identification</article-title><source>Zookeys</source><day>13</day><month>1</month><year>2021</year><volume>1010</volume><fpage>1</fpage><lpage>95</lpage><pub-id pub-id-type="doi">10.3897/zookeys.1010.58759</pub-id></mixed-citation></tp:treatment-meta><tp:nomenclature><tp:taxon-name><object-id xmlns:xlink="http://www.w3.org/1999/xlink" content-type="arpha" xlink:type="simple">1935B742-2122-522A-AFD3-6103311ADFC7</object-id>
                <tp:taxon-name-part taxon-name-part-type="genus" reg="Melanella">Melanella</tp:taxon-name-part>
                <tp:taxon-name-part taxon-name-part-type="species" reg="orientalis">orientalis</tp:taxon-name-part>
              </tp:taxon-name><tp:taxon-authority>Agamennone, Micali &amp; Siragusa, 2020</tp:taxon-authority><xref ref-type="fig" rid="F17">Figure 17</xref></tp:nomenclature><tp:treatment-sec sec-type="New records" id="SECID0ESXDI"><title>New records.</title><p>Israel • 5 <abbrev xmlns:xlink="http://www.w3.org/1999/xlink" xlink:title="live collected specimens" id="ABBRID0EYXDI" xlink:type="simple">spcms</abbrev>; Ashqelon; <named-content xmlns:xlink="http://www.w3.org/1999/xlink" content-type="dwc:verbatimCoordinates" xlink:type="simple"><named-content content-type="geo-json" specific-use="{&#34;type&#34;:&#34;Point&#34;,&#34;coordinates&#34;:[34.551600,31.686800]}" id="NCID0E6XDI" xlink:type="simple">31.6868°N, 34.5516°E</named-content></named-content>; depth 12 m; 30 Apr. 2018; offshore rocky reef; suction sampler; <abbrev xmlns:xlink="http://www.w3.org/1999/xlink" xlink:title="“Historical ecology of Lessepsian migration” project" id="ABBRID0EEYDI" xlink:type="simple">HELM</abbrev> project (samples S12_1F, S12_1M, S12_3F); size: H 2.7 mm, W 1.0 (illustrated specimen) • 1 <abbrev xmlns:xlink="http://www.w3.org/1999/xlink" xlink:title="live collected specimen" id="ABBRID0EIYDI" xlink:type="simple">spcm</abbrev>; same collecting data as for preceding; depth 11 m; 31 Oct. 2018; <abbrev xmlns:xlink="http://www.w3.org/1999/xlink" xlink:title="“Historical ecology of Lessepsian migration” project" id="ABBRID0EMYDI" xlink:type="simple">HELM</abbrev> project (sample S58_2F) • 3 <abbrev xmlns:xlink="http://www.w3.org/1999/xlink" xlink:title="live collected specimens" id="ABBRID0EQYDI" xlink:type="simple">spcms</abbrev>; Ashqelon; <named-content xmlns:xlink="http://www.w3.org/1999/xlink" content-type="dwc:verbatimCoordinates" xlink:type="simple"><named-content content-type="geo-json" specific-use="{&#34;type&#34;:&#34;Point&#34;,&#34;coordinates&#34;:[34.525700,31.689100]}" id="NCID0EXYDI" xlink:type="simple">31.6891°N, 34.5257°E</named-content></named-content>; depth 25 m; 2 May 2018; offshore rocky reef; suction sampler; <abbrev xmlns:xlink="http://www.w3.org/1999/xlink" xlink:title="“Historical ecology of Lessepsian migration” project" id="ABBRID0E3YDI" xlink:type="simple">HELM</abbrev> project (samples S16_1F, S16_2F) • 1 <abbrev xmlns:xlink="http://www.w3.org/1999/xlink" xlink:title="live collected specimen" id="ABBRID0EAZDI" xlink:type="simple">spcm</abbrev>; same collecting data as for preceding; depth 28 m; 31 Oct. 2018; <abbrev xmlns:xlink="http://www.w3.org/1999/xlink" xlink:title="“Historical ecology of Lessepsian migration” project" id="ABBRID0EEZDI" xlink:type="simple">HELM</abbrev> project (sample S59_1F).</p></tp:treatment-sec><tp:treatment-sec sec-type="remarks" id="SECID0EIZDI"><title>Remarks.</title><p>This species can be distinguished from Mediterranean <italic><tp:taxon-name><tp:taxon-name-part taxon-name-part-type="genus" reg="Melanella">Melanella</tp:taxon-name-part></tp:taxon-name></italic> by its gently curved whorls, straight spire with fewer whorls and thinner shell than most species. It superficially resembles the Red Sea “<italic><tp:taxon-name><tp:taxon-name-part taxon-name-part-type="genus" reg="Eulima">Eulima</tp:taxon-name-part></tp:taxon-name></italic>” <italic>orthophyes</italic> Sturany, 1903 (type illustrated by <xref ref-type="bibr" rid="B18">Albano et al. (2017)</xref>), which can be distinguished because of its slightly bent apical whorls and the unusual pustulous sculpture of the protoconch. The species presented here is apparently already widespread in the Eastern Mediterranean (<xref ref-type="bibr" rid="B9">Agamennone et al. 2020a</xref>). We found only living individuals and no empty shells. Because of this, and the low likelihood that a so widespread species in shallow depths in the Eastern Mediterranean would have escaped detection for long, we consider it a new non-indigenous species in the basin. The specimens reported as <italic><tp:taxon-name><tp:taxon-name-part taxon-name-part-type="genus" reg="Melanella">Melanella</tp:taxon-name-part></tp:taxon-name></italic> sp. by <xref ref-type="bibr" rid="B20">Albano et al. (2020)</xref> from mesophotic reefs off northern Israel belong to this species.</p><fig id="F17" position="float" orientation="portrait"><object-id xmlns:xlink="http://www.w3.org/1999/xlink" content-type="doi" xlink:type="simple">10.3897/zookeys.1010.58759.figure17</object-id><object-id xmlns:xlink="http://www.w3.org/1999/xlink" content-type="arpha" xlink:type="simple">6D1B5456-4BC3-570D-847F-451BAAB008B4</object-id><label>Figure 17.</label><caption><p><italic><tp:taxon-name><tp:taxon-name-part taxon-name-part-type="genus" reg="Melanella">Melanella</tp:taxon-name-part> <tp:taxon-name-part taxon-name-part-type="species" reg="orientalis">orientalis</tp:taxon-name-part></tp:taxon-name></italic> Agamennone, Micali &amp; Siragusa, 2020, Ashqelon, Israel, <abbrev xmlns:xlink="http://www.w3.org/1999/xlink" xlink:title="“Historical ecology of Lessepsian migration” project" id="ABBRID0EE2DI" xlink:type="simple">HELM</abbrev> project (sample S12_1M): front (<bold>A, B</bold>), side (<bold>C, D</bold>) and back (<bold>E</bold>) views, apex (<bold>F</bold>). Scale bars: 1 mm (<bold>A–E</bold>); 0.2 mm (<bold>F</bold>).
      </p></caption><graphic xmlns:xlink="http://www.w3.org/1999/xlink" xlink:href="zookeys-1010-001-g017.jpg" position="float" orientation="portrait" xlink:type="simple" id="oo_496970.jpg"><uri content-type="original_file" xlink:type="simple">https://binary.pensoft.net/fig/496970</uri></graphic></fig></tp:treatment-sec><ref-list><ref id="B18"><mixed-citation xmlns:xlink="http://www.w3.org/1999/xlink" xlink:type="simple"><person-group><name name-style="western"><surname>Albano</surname><given-names>PG</given-names></name><name name-style="western"><surname>Bakker</surname><given-names>PAJ</given-names></name><name name-style="western"><surname>Janssen</surname><given-names>R</given-names></name><name name-style="western"><surname>Eschner</surname><given-names>A</given-names></name></person-group> (<year>2017</year>) <article-title>An illustrated catalogue of Rudolf Sturany’s type specimens in the Naturhistorisches Museum Wien, Austria (NHMW): Red Sea gastropods.</article-title><source>Zoosystematics and Evolution</source><volume>93</volume>: <fpage>45</fpage>–<lpage>94</lpage>. <ext-link xlink:type="simple" ext-link-type="doi" xlink:href="10.3897/zse.93.10039">https://doi.org/10.3897/zse.93.10039</ext-link></mixed-citation></ref><ref id="B9"><mixed-citation xmlns:xlink="http://www.w3.org/1999/xlink" xlink:type="simple"><person-group><name name-style="western"><surname>Agamennone</surname><given-names>F</given-names></name><name name-style="western"><surname>Micali</surname><given-names>P</given-names></name><name name-style="western"><surname>Siragusa</surname><given-names>F</given-names></name></person-group> (<year>2020a</year>) <article-title><italic><tp:taxon-name><tp:taxon-name-part taxon-name-part-type="genus">Melanella</tp:taxon-name-part> <tp:taxon-name-part taxon-name-part-type="species">orientalis</tp:taxon-name-part></tp:taxon-name></italic> n. sp. (<tp:taxon-name><tp:taxon-name-part taxon-name-part-type="class">Gastropoda</tp:taxon-name-part></tp:taxon-name>: <tp:taxon-name><tp:taxon-name-part taxon-name-part-type="family">Eulimidae</tp:taxon-name-part></tp:taxon-name>) from the Eastern Mediterranean.</article-title><source>Bollettino Malacologico</source><volume>56</volume>: <fpage>172</fpage>–<lpage>175</lpage>.</mixed-citation></ref><ref id="B20"><mixed-citation xmlns:xlink="http://www.w3.org/1999/xlink" xlink:type="simple"><person-group><name name-style="western"><surname>Albano</surname><given-names>PG</given-names></name><name name-style="western"><surname>Azzarone</surname><given-names>M</given-names></name><name name-style="western"><surname>Amati</surname><given-names>B</given-names></name><name name-style="western"><surname>Bogi</surname><given-names>C</given-names></name><name name-style="western"><surname>Sabelli</surname><given-names>B</given-names></name><name name-style="western"><surname>Rilov</surname><given-names>G</given-names></name></person-group> (<year>2020</year>) <article-title>Low diversity or poorly explored? Mesophotic molluscs highlight undersampling in the Eastern Mediterranean.</article-title><source>Biodiversity and Conservation</source><volume>29</volume>: <fpage>4059</fpage>–<lpage>4072</lpage>. <ext-link xlink:type="simple" ext-link-type="doi" xlink:href="10.1007/s10531-020-02063-w">https://doi.org/10.1007/s10531-020-02063-w</ext-link></mixed-citation></ref></ref-list></tp:taxon-treatment>
