# Supplementary material for: Numerous new records of tropical non-indigenous species in the Eastern Mediterranean highlight the challenges of their recognition and identification
Source: Zookeys. 2021 Jan 13;1010:1–95. doi: 10.3897/zookeys.1010.58759 (PMC7817654; doi:10.3897/zookeys.1010.58759)
Supplement: XML Treatment for Parvioris aff. dilecta [file zookeys.1010.58759-treatment20.xml]

<!DOCTYPE tp:taxon-treatment
  PUBLIC "-//TaxonX//DTD Taxonomic Treatment Publishing DTD v0 20100105//EN" "tax-treatment-NSO.dtd">
<tp:taxon-treatment xmlns:tp="http://www.plazi.org/taxpub"><tp:treatment-meta><kwd-group><label>Taxon classification</label><kwd><named-content xmlns:xlink="http://www.w3.org/1999/xlink" content-type="kingdom">Animalia</named-content></kwd><kwd><named-content xmlns:xlink="http://www.w3.org/1999/xlink" content-type="order">Littorinimorpha</named-content></kwd><kwd><named-content xmlns:xlink="http://www.w3.org/1999/xlink" content-type="family">Eulimidae</named-content></kwd></kwd-group><mixed-citation publication-type="journal"><person-group><name><surname>Albano</surname><given-names>Paolo G.</given-names></name><name><surname>Steger</surname><given-names>Jan</given-names></name><name><surname>Bakker</surname><given-names>Piet A.J.</given-names></name><name><surname>Bogi</surname><given-names>Cesare</given-names></name><name><surname>Bošnjak</surname><given-names>Marija</given-names></name><name><surname>Guy-Haim</surname><given-names>Tamar</given-names></name><name><surname>Huseyinoglu</surname><given-names>Mehmet Fatih</given-names></name><name><surname>LaFollette</surname><given-names>Patrick I.</given-names></name><name><surname>Lubinevsky</surname><given-names>Hadas</given-names></name><name><surname>Mulas</surname><given-names>Martina</given-names></name><name><surname>Stockinger</surname><given-names>Martina</given-names></name><name><surname>Azzarone</surname><given-names>Michele</given-names></name><name><surname>Sabelli</surname><given-names>Bruno</given-names></name></person-group><article-title>Numerous new records of tropical non-indigenous species in the Eastern Mediterranean highlight the challenges of their recognition and identification</article-title><source>Zookeys</source><day>13</day><month>1</month><year>2021</year><volume>1010</volume><fpage>1</fpage><lpage>95</lpage><pub-id pub-id-type="doi">10.3897/zookeys.1010.58759</pub-id></mixed-citation></tp:treatment-meta><tp:nomenclature><tp:taxon-name><object-id xmlns:xlink="http://www.w3.org/1999/xlink" content-type="arpha" xlink:type="simple">5E491ADA-04EB-52FB-893A-01858CD347C2</object-id>
                <tp:taxon-name-part taxon-name-part-type="genus" reg="Parvioris">Parvioris</tp:taxon-name-part>
                <tp:taxon-name-part taxon-name-part-type="uncertainty-rank">aff.</tp:taxon-name-part>
                <tp:taxon-name-part taxon-name-part-type="species" reg="dilecta">dilecta</tp:taxon-name-part>
              </tp:taxon-name><tp:taxon-authority>(E.A. Smith, 1899)</tp:taxon-authority><xref ref-type="fig" rid="F18">Figure 18E–M</xref></tp:nomenclature><tp:treatment-sec sec-type="New records" id="SECID0EE4DI"><title>New records.</title><p>Israel • 1 <abbrev xmlns:xlink="http://www.w3.org/1999/xlink" xlink:title="empty shell" id="ABBRID0EK4DI" xlink:type="simple">sh</abbrev>; north of Atlit; <named-content xmlns:xlink="http://www.w3.org/1999/xlink" content-type="dwc:verbatimCoordinates" xlink:type="simple"><named-content content-type="geo-json" specific-use="{&#34;type&#34;:&#34;Point&#34;,&#34;coordinates&#34;:[34.906700,32.743300]}" id="NCID0ER4DI" xlink:type="simple">32.7433°N, 34.9067°E</named-content></named-content>; depth 40 m; 20 Sep. 2016; coarse biogenic sediment in a pool among rocks covered by coralligenous formations; grab; <abbrev xmlns:xlink="http://www.w3.org/1999/xlink" xlink:title="“Historical ecology of Lessepsian migration” project" id="ABBRID0EW4DI" xlink:type="simple">HELM</abbrev> project (sample NG40_2M); size: H 4.9 mm, W 2.2 mm (illustrated shell, Figure <xref ref-type="fig" rid="F18">18E–H</xref>) • 3 <abbrev xmlns:xlink="http://www.w3.org/1999/xlink" xlink:title="live collected specimens" id="ABBRID0E54DI" xlink:type="simple">spcms</abbrev>; west of Rosh HaNikra Islands; <named-content xmlns:xlink="http://www.w3.org/1999/xlink" content-type="dwc:verbatimCoordinates" xlink:type="simple"><named-content content-type="geo-json" specific-use="{&#34;type&#34;:&#34;Point&#34;,&#34;coordinates&#34;:[35.092600,33.070400]}" id="NCID0EF5DI" xlink:type="simple">33.0704°N, 35.0926°E</named-content></named-content>; depth 12 m; 29 Oct. 2018; rocky substrate; suction sampler; <abbrev xmlns:xlink="http://www.w3.org/1999/xlink" xlink:title="“Historical ecology of Lessepsian migration” project" id="ABBRID0EK5DI" xlink:type="simple">HELM</abbrev> project (samples S52_1F, S52_1M, S52_2F).</p></tp:treatment-sec><tp:treatment-sec sec-type="material" id="SECID0EO5DI"><title>Additional material examined.</title><p><italic><tp:taxon-name><tp:taxon-name-part taxon-name-part-type="genus" reg="Parvioris">Parvioris</tp:taxon-name-part> <tp:taxon-name-part taxon-name-part-type="species" reg="ibizenca">ibizenca</tp:taxon-name-part></tp:taxon-name></italic> (F. Nordsieck, 1968): Israel • 1 <abbrev xmlns:xlink="http://www.w3.org/1999/xlink" xlink:title="empty shell" id="ABBRID0E65DI" xlink:type="simple">sh</abbrev>; west of Rosh HaNikra Islands; <named-content xmlns:xlink="http://www.w3.org/1999/xlink" content-type="dwc:verbatimCoordinates" xlink:type="simple"><named-content content-type="geo-json" specific-use="{&#34;type&#34;:&#34;Point&#34;,&#34;coordinates&#34;:[35.092600,33.070400]}" id="NCID0EG6DI" xlink:type="simple">33.0704°N, 35.0926°E</named-content></named-content>; depth 12 m; 29 Oct. 2018; rocky substrate; suction sampler; <abbrev xmlns:xlink="http://www.w3.org/1999/xlink" xlink:title="“Historical ecology of Lessepsian migration” project" id="ABBRID0EL6DI" xlink:type="simple">HELM</abbrev> project (sample S52_2F).</p></tp:treatment-sec><tp:treatment-sec sec-type="remarks" id="SECID0EP6DI"><title>Remarks.</title><p>The genus <italic><tp:taxon-name><tp:taxon-name-part taxon-name-part-type="genus" reg="Parvioris">Parvioris</tp:taxon-name-part></tp:taxon-name></italic> Warén, 1981 was erected for a group of numerous conchologically very similar species of which many are still undescribed (<xref ref-type="bibr" rid="B221">Warén 1981</xref>). The species here reported is very similar in general shape and size to <italic><tp:taxon-name><tp:taxon-name-part taxon-name-part-type="genus" reg="Parvioris">P.</tp:taxon-name-part> <tp:taxon-name-part taxon-name-part-type="species" reg="dilecta">dilecta</tp:taxon-name-part></tp:taxon-name></italic> (<xref ref-type="bibr" rid="B221">Warén 1981</xref>: 146), especially the morphs illustrated here in Figure <xref ref-type="fig" rid="F18">18I–M</xref>. However, it has a multispiral protoconch of ~ 4.5 whorls (Figure <xref ref-type="fig" rid="F18">18H</xref>), whereas <italic><tp:taxon-name><tp:taxon-name-part taxon-name-part-type="genus" reg="Parvioris">P.</tp:taxon-name-part> <tp:taxon-name-part taxon-name-part-type="species" reg="dilecta">dilecta</tp:taxon-name-part></tp:taxon-name></italic> has a paucispiral protoconch of ~ 1.5 whorls. The type of protoconch is considered to be related to the developmental mode, which was regarded a diagnostic character at the species level for most molluscan lineages (<xref ref-type="bibr" rid="B105">Hoagland and Robertson 1988</xref>; <xref ref-type="bibr" rid="B43">Bouchet 1989</xref>). Because <xref ref-type="bibr" rid="B222">Warén (1984)</xref> suggested that the number of protoconch whorls is rather constant within species in <tp:taxon-name><tp:taxon-name-part taxon-name-part-type="family">Eulimidae</tp:taxon-name-part></tp:taxon-name>, we currently do not consider our material conspecific with <italic><tp:taxon-name><tp:taxon-name-part taxon-name-part-type="genus" reg="Parvioris">P.</tp:taxon-name-part> <tp:taxon-name-part taxon-name-part-type="species" reg="dilecta">dilecta</tp:taxon-name-part></tp:taxon-name></italic>, but only closely related (thus the “aff.” notation). However, there is increasing evidence that poecilogony, the intraspecific variation in developmental mode, occurs in <tp:taxon-name><tp:taxon-name-part taxon-name-part-type="subclass">Caenogastropoda</tp:taxon-name-part></tp:taxon-name> (<xref ref-type="bibr" rid="B141">McDonald et al. 2014</xref>), <tp:taxon-name><tp:taxon-name-part taxon-name-part-type="order">Neogastropoda</tp:taxon-name-part></tp:taxon-name> (<xref ref-type="bibr" rid="B200">Russini et al. 2020</xref>), and <tp:taxon-name><tp:taxon-name-part taxon-name-part-type="order">Sacoglossa</tp:taxon-name-part></tp:taxon-name> (<xref ref-type="bibr" rid="B125">Krug 1998</xref>; <xref ref-type="bibr" rid="B82">Ellingson and Krug 2006</xref>; <xref ref-type="bibr" rid="B220">Vendetti et al. 2012</xref>).</p><p><tp:taxon-name><tp:taxon-name-part taxon-name-part-type="genus" reg="Parvioris">Parvioris</tp:taxon-name-part> <tp:taxon-name-part taxon-name-part-type="uncertainty-rank">aff.</tp:taxon-name-part> <tp:taxon-name-part taxon-name-part-type="species" reg="dilecta">dilecta</tp:taxon-name-part></tp:taxon-name> can be easily distinguished from the native <italic><tp:taxon-name><tp:taxon-name-part taxon-name-part-type="genus" reg="Parvioris">P.</tp:taxon-name-part> <tp:taxon-name-part taxon-name-part-type="species" reg="ibizenca">ibizenca</tp:taxon-name-part></tp:taxon-name></italic> because of a more arched apical part and because of the protoconch morphology: both have multispiral protoconchs, but <italic><tp:taxon-name><tp:taxon-name-part taxon-name-part-type="genus" reg="Parvioris">P.</tp:taxon-name-part> <tp:taxon-name-part taxon-name-part-type="species" reg="ibizenca">ibizenca</tp:taxon-name-part></tp:taxon-name></italic> has shorter whorls and a distinct profile which inflates at the third whorl, in contrast with the more slender and regular profile of <tp:taxon-name><tp:taxon-name-part taxon-name-part-type="genus" reg="Parvioris">P.</tp:taxon-name-part> <tp:taxon-name-part taxon-name-part-type="uncertainty-rank">aff.</tp:taxon-name-part> <tp:taxon-name-part taxon-name-part-type="species" reg="dilecta">dilecta</tp:taxon-name-part></tp:taxon-name>. Our specimens are likely conspecific with those identified as <italic><tp:taxon-name><tp:taxon-name-part taxon-name-part-type="genus" reg="Melanella">Melanella</tp:taxon-name-part></tp:taxon-name></italic> sp. 1 by <xref ref-type="bibr" rid="B35">Blatterer (2019)</xref> from Dahab, Red Sea, suggesting that it is indeed a new Lessepsian species. An additional issue is whether the animal color is diagnostic at the species level like in other groups whose shells offer few diagnostic morphological characters, e.g., Mediterranean <italic><tp:taxon-name><tp:taxon-name-part taxon-name-part-type="genus" reg="Granulina">Granulina</tp:taxon-name-part></tp:taxon-name></italic> (<tp:taxon-name><tp:taxon-name-part taxon-name-part-type="order">Neogastropoda</tp:taxon-name-part></tp:taxon-name>: <tp:taxon-name><tp:taxon-name-part taxon-name-part-type="family">Granulinidae</tp:taxon-name-part></tp:taxon-name>) and <italic><tp:taxon-name><tp:taxon-name-part taxon-name-part-type="genus" reg="Gibberula">Gibberula</tp:taxon-name-part></tp:taxon-name></italic> (<tp:taxon-name><tp:taxon-name-part taxon-name-part-type="order">Neogastropoda</tp:taxon-name-part></tp:taxon-name>: <tp:taxon-name><tp:taxon-name-part taxon-name-part-type="family">Cystiscidae</tp:taxon-name-part></tp:taxon-name>) (<xref ref-type="bibr" rid="B94">Gofas 1990</xref>, <xref ref-type="bibr" rid="B95">1992</xref>). Some of our live collected specimens show a light yellow-white color (e.g., Figure <xref ref-type="fig" rid="F18">18I–K</xref>) whereas others have a brownish animal (e.g., Figure <xref ref-type="fig" rid="F18">18K–M</xref>). The final attribution of our findings to a species requires a thorough revision of <italic><tp:taxon-name><tp:taxon-name-part taxon-name-part-type="genus" reg="Parvioris">Parvioris</tp:taxon-name-part></tp:taxon-name></italic>, which is beyond the scope of this paper. The specimens reported as <italic><tp:taxon-name><tp:taxon-name-part taxon-name-part-type="genus" reg="Parvioris">Parvioris</tp:taxon-name-part></tp:taxon-name></italic> sp. by <xref ref-type="bibr" rid="B20">Albano et al. (2020)</xref> from mesophotic reefs off northern Israel belong to this species.</p><fig id="F18" position="float" orientation="portrait"><object-id xmlns:xlink="http://www.w3.org/1999/xlink" content-type="doi" xlink:type="simple">10.3897/zookeys.1010.58759.figure18</object-id><object-id xmlns:xlink="http://www.w3.org/1999/xlink" content-type="arpha" xlink:type="simple">EDD05D75-8F44-5E84-A4BE-823C8F5BE36C</object-id><label>Figure 18.</label><caption><p>Comparison between <tp:taxon-name><tp:taxon-name-part taxon-name-part-type="genus" reg="Parvioris">Parvioris</tp:taxon-name-part> <tp:taxon-name-part taxon-name-part-type="uncertainty-rank">aff.</tp:taxon-name-part> <tp:taxon-name-part taxon-name-part-type="species" reg="dilecta">dilecta</tp:taxon-name-part></tp:taxon-name> (E.A. Smith, 1899) and <italic><tp:taxon-name><tp:taxon-name-part taxon-name-part-type="genus" reg="Parvioris">Parvioris</tp:taxon-name-part> <tp:taxon-name-part taxon-name-part-type="species" reg="ibizenca">ibizenca</tp:taxon-name-part></tp:taxon-name></italic> (F. Nordsieck, 1968) <bold>A–D</bold><italic><tp:taxon-name><tp:taxon-name-part taxon-name-part-type="genus" reg="Parvioris">Parvioris</tp:taxon-name-part> <tp:taxon-name-part taxon-name-part-type="species" reg="ibizenca">ibizenca</tp:taxon-name-part></tp:taxon-name></italic>, west of Rosh HaNikra Islands, Israel, <abbrev xmlns:xlink="http://www.w3.org/1999/xlink" xlink:title="“Historical ecology of Lessepsian migration” project" id="ABBRID0EQIAK" xlink:type="simple">HELM</abbrev> project (sample S52_2F): front (<bold>A</bold>), side (<bold>B</bold>) and back (<bold>C</bold>) views, protoconch (<bold>D</bold>) <bold>E–H</bold><tp:taxon-name><tp:taxon-name-part taxon-name-part-type="genus" reg="Parvioris">Parvioris</tp:taxon-name-part> <tp:taxon-name-part taxon-name-part-type="uncertainty-rank">aff.</tp:taxon-name-part> <tp:taxon-name-part taxon-name-part-type="species" reg="dilecta">dilecta</tp:taxon-name-part></tp:taxon-name>, north of Atlit, Israel, <abbrev xmlns:xlink="http://www.w3.org/1999/xlink" xlink:title="“Historical ecology of Lessepsian migration” project" id="ABBRID0ELJAK" xlink:type="simple">HELM</abbrev> project (sample NG40_2M): front (<bold>E</bold>), side (<bold>F</bold>) and back (<bold>G</bold>) views, protoconch (<bold>H</bold>) <bold>I</bold><tp:taxon-name><tp:taxon-name-part taxon-name-part-type="genus" reg="Parvioris">Parvioris</tp:taxon-name-part> <tp:taxon-name-part taxon-name-part-type="uncertainty-rank">aff.</tp:taxon-name-part> <tp:taxon-name-part taxon-name-part-type="species" reg="dilecta">dilecta</tp:taxon-name-part></tp:taxon-name>, west of Rosh HaNikra Islands, Israel, <abbrev xmlns:xlink="http://www.w3.org/1999/xlink" xlink:title="“Historical ecology of Lessepsian migration” project" id="ABBRID0EGKAK" xlink:type="simple">HELM</abbrev> project (sample S52_1F): front view <bold>J–K</bold><tp:taxon-name><tp:taxon-name-part taxon-name-part-type="genus" reg="Parvioris">Parvioris</tp:taxon-name-part> <tp:taxon-name-part taxon-name-part-type="uncertainty-rank">aff.</tp:taxon-name-part> <tp:taxon-name-part taxon-name-part-type="species" reg="dilecta">dilecta</tp:taxon-name-part></tp:taxon-name>, west of Rosh HaNikra Islands, Israel, <abbrev xmlns:xlink="http://www.w3.org/1999/xlink" xlink:title="“Historical ecology of Lessepsian migration” project" id="ABBRID0EZKAK" xlink:type="simple">HELM</abbrev> project (sample S52_1M): front (<bold>J</bold>) and side (<bold>K</bold>) views <bold>L, M</bold><tp:taxon-name><tp:taxon-name-part taxon-name-part-type="genus" reg="Parvioris">Parvioris</tp:taxon-name-part> <tp:taxon-name-part taxon-name-part-type="uncertainty-rank">aff.</tp:taxon-name-part> <tp:taxon-name-part taxon-name-part-type="species" reg="dilecta">dilecta</tp:taxon-name-part></tp:taxon-name>, same collecting data as for preceding, <abbrev xmlns:xlink="http://www.w3.org/1999/xlink" xlink:title="“Historical ecology of Lessepsian migration” project" id="ABBRID0EQLAK" xlink:type="simple">HELM</abbrev> project (sample S52_2F): front (<bold>L</bold>) and side (<bold>M</bold>) views. Scale bars: 0.5 mm (<bold>A–C, I–M</bold>); 0.2 mm (<bold>D, H</bold>); 1 mm (<bold>E–G</bold>).
      </p></caption><graphic xmlns:xlink="http://www.w3.org/1999/xlink" xlink:href="zookeys-1010-001-g018.jpg" position="float" orientation="portrait" xlink:type="simple" id="oo_496971.jpg"><uri content-type="original_file" xlink:type="simple">https://binary.pensoft.net/fig/496971</uri></graphic></fig></tp:treatment-sec><ref-list><ref id="B221"><mixed-citation xmlns:xlink="http://www.w3.org/1999/xlink" xlink:type="simple"><person-group><name name-style="western"><surname>Warén</surname><given-names>A</given-names></name></person-group> (<year>1981</year>) <article-title>Revision of the genera <italic><tp:taxon-name><tp:taxon-name-part taxon-name-part-type="genus">Apicalia</tp:taxon-name-part></tp:taxon-name></italic> A. Adams and <italic><tp:taxon-name><tp:taxon-name-part taxon-name-part-type="genus">Stilapex</tp:taxon-name-part></tp:taxon-name></italic> lredale and description of two new genera (<tp:taxon-name><tp:taxon-name-part taxon-name-part-type="phylum">Mollusca</tp:taxon-name-part></tp:taxon-name>, <tp:taxon-name><tp:taxon-name-part taxon-name-part-type="subclass">Prosobranchia</tp:taxon-name-part></tp:taxon-name>, <tp:taxon-name><tp:taxon-name-part taxon-name-part-type="family">Eulimidae</tp:taxon-name-part></tp:taxon-name>).</article-title><source>Zoologica Scripta</source><volume>10</volume>: <fpage>133</fpage>–<lpage>154</lpage>. <ext-link xlink:type="simple" ext-link-type="doi" xlink:href="10.1111/j.1463-6409.1981.tb00491.x">https://doi.org/10.1111/j.1463-6409.1981.tb00491.x</ext-link></mixed-citation></ref><ref id="B105"><mixed-citation xmlns:xlink="http://www.w3.org/1999/xlink" xlink:type="simple"><person-group><name name-style="western"><surname>Hoagland</surname><given-names>KE</given-names></name><name name-style="western"><surname>Robertson</surname><given-names>R</given-names></name></person-group> (<year>1988</year>) An assessment of poecilogony in marine invertebrates: phenomenon or fantasy? The Biological Bulletin 174: 109–125. <ext-link xlink:type="simple" ext-link-type="doi" xlink:href="10.2307/1541778">https://doi.org/10.2307/1541778</ext-link></mixed-citation></ref><ref id="B43"><mixed-citation xmlns:xlink="http://www.w3.org/1999/xlink" xlink:type="simple"><person-group><name name-style="western"><surname>Bouchet</surname><given-names>P</given-names></name></person-group> (<year>1989</year>) <article-title>A review of poecilogony in gastropods.</article-title><source>Journal of Molluscan Studies</source><volume>55</volume>: <fpage>67</fpage>–<lpage>78</lpage>. <ext-link xlink:type="simple" ext-link-type="doi" xlink:href="10.1093/mollus/55.1.67">https://doi.org/10.1093/mollus/55.1.67</ext-link></mixed-citation></ref><ref id="B222"><mixed-citation xmlns:xlink="http://www.w3.org/1999/xlink" xlink:type="simple"><person-group><name name-style="western"><surname>Warén</surname><given-names>A</given-names></name></person-group> (<year>1984</year>) <article-title>A generic revision of the family <tp:taxon-name><tp:taxon-name-part taxon-name-part-type="family">Eulimidae</tp:taxon-name-part></tp:taxon-name> (<tp:taxon-name><tp:taxon-name-part taxon-name-part-type="class">Gastropoda</tp:taxon-name-part></tp:taxon-name>, <tp:taxon-name><tp:taxon-name-part taxon-name-part-type="subclass">Prosobranchia</tp:taxon-name-part></tp:taxon-name>). Journal of Molluscan Studies suppl.</article-title><volume>13</volume>: <fpage>1</fpage>–<lpage>96</lpage>. <ext-link xlink:type="simple" ext-link-type="doi" xlink:href="10.1093/mollus/49.Supplement_13.1">https://doi.org/10.1093/mollus/49.Supplement_13.1</ext-link></mixed-citation></ref><ref id="B141"><mixed-citation xmlns:xlink="http://www.w3.org/1999/xlink" xlink:type="simple"><person-group><name name-style="western"><surname>McDonald</surname><given-names>KA</given-names></name><name name-style="western"><surname>Collin</surname><given-names>R</given-names></name><name name-style="western"><surname>Lesoway</surname><given-names>MP</given-names></name></person-group> (<year>2014</year>) <article-title>Poecilogony in the caenogastropod <italic><tp:taxon-name><tp:taxon-name-part taxon-name-part-type="genus">Calyptraea</tp:taxon-name-part> <tp:taxon-name-part taxon-name-part-type="species">lichen</tp:taxon-name-part></tp:taxon-name></italic> (<tp:taxon-name><tp:taxon-name-part taxon-name-part-type="phylum">Mollusca</tp:taxon-name-part></tp:taxon-name>: <tp:taxon-name><tp:taxon-name-part taxon-name-part-type="class">Gastropoda</tp:taxon-name-part></tp:taxon-name>).</article-title><source>Invertebrate Biology</source><volume>133</volume>: <fpage>213</fpage>–<lpage>220</lpage>. <ext-link xlink:type="simple" ext-link-type="doi" xlink:href="10.1111/ivb.12057">https://doi.org/10.1111/ivb.12057</ext-link></mixed-citation></ref><ref id="B200"><mixed-citation xmlns:xlink="http://www.w3.org/1999/xlink" xlink:type="simple"><person-group><name name-style="western"><surname>Russini</surname><given-names>V</given-names></name><name name-style="western"><surname>Giannuzzi-Savelli</surname><given-names>R</given-names></name><name name-style="western"><surname>Pusateri</surname><given-names>F</given-names></name><name name-style="western"><surname>Prkic</surname><given-names>J</given-names></name><name name-style="western"><surname>Fassio</surname><given-names>G</given-names></name><name name-style="western"><surname>Modica</surname><given-names>MV</given-names></name><name name-style="western"><surname>Oliverio</surname><given-names>M</given-names></name></person-group> (<year>2020</year>) <article-title>Candidate cases of poecilogony in <tp:taxon-name><tp:taxon-name-part taxon-name-part-type="order">Neogastropoda</tp:taxon-name-part></tp:taxon-name>: implications for the systematics of the genus <italic><tp:taxon-name><tp:taxon-name-part taxon-name-part-type="genus">Raphitoma</tp:taxon-name-part></tp:taxon-name></italic> Bellardi, 1847.</article-title><source>Invertebrate Systematics</source><volume>34</volume>(<issue>3</issue>): <fpage>293</fpage>–<lpage>318</lpage>.</mixed-citation></ref><ref id="B125"><mixed-citation xmlns:xlink="http://www.w3.org/1999/xlink" xlink:type="simple"><person-group><name name-style="western"><surname>Krug</surname><given-names>PJ</given-names></name></person-group> (<year>1998</year>) <article-title>Poecilogony in an estuarine opisthobranch: planktotrophy, lecithotrophy, and mixed clutches in a population of the ascoglossan <italic><tp:taxon-name><tp:taxon-name-part taxon-name-part-type="genus">Alderia</tp:taxon-name-part> <tp:taxon-name-part taxon-name-part-type="species">modesta</tp:taxon-name-part></tp:taxon-name></italic>.</article-title><source>Marine Biology</source><volume>132</volume>: <fpage>483</fpage>–<lpage>494</lpage>. <ext-link xlink:type="simple" ext-link-type="doi" xlink:href="10.1007/s002270050414">https://doi.org/10.1007/s002270050414</ext-link></mixed-citation></ref><ref id="B82"><mixed-citation xmlns:xlink="http://www.w3.org/1999/xlink" xlink:type="simple"><person-group><name name-style="western"><surname>Ellingson</surname><given-names>RA</given-names></name><name name-style="western"><surname>Krug</surname><given-names>PJ</given-names></name></person-group> (<year>2006</year>) <article-title>Evolution of poecilogony from planktotrophy: cryptic speciation, phylogeography, and larval development in the gastropod genus <italic><tp:taxon-name><tp:taxon-name-part taxon-name-part-type="genus">Alderia</tp:taxon-name-part></tp:taxon-name></italic>.</article-title><source>Evolution</source><volume>60</volume>: <fpage>2293</fpage>–<lpage>2310</lpage>. <ext-link xlink:type="simple" ext-link-type="doi" xlink:href="10.1111/j.0014-3820.2006.tb01866.x">https://doi.org/10.1111/j.0014-3820.2006.tb01866.x</ext-link></mixed-citation></ref><ref id="B220"><mixed-citation xmlns:xlink="http://www.w3.org/1999/xlink" xlink:type="simple"><person-group><name name-style="western"><surname>Vendetti</surname><given-names>JE</given-names></name><name name-style="western"><surname>Trowbridge</surname><given-names>CD</given-names></name><name name-style="western"><surname>Krug</surname><given-names>PJ</given-names></name></person-group> (<year>2012</year>) <article-title>Poecilogony and population genetic structure in <italic><tp:taxon-name><tp:taxon-name-part taxon-name-part-type="genus">Elysia</tp:taxon-name-part> <tp:taxon-name-part taxon-name-part-type="species">pusilla</tp:taxon-name-part></tp:taxon-name></italic> (<tp:taxon-name><tp:taxon-name-part taxon-name-part-type="superorder">Heterobranchia</tp:taxon-name-part></tp:taxon-name>: <tp:taxon-name><tp:taxon-name-part taxon-name-part-type="order">Sacoglossa</tp:taxon-name-part></tp:taxon-name>), and reproductive data for five sacoglossans that express dimorphisms in larval development.</article-title><source>Integrative and Comparative Biology</source><volume>52</volume>: <fpage>138</fpage>–<lpage>150</lpage>. <ext-link xlink:type="simple" ext-link-type="doi" xlink:href="10.1093/icb/ics077">https://doi.org/10.1093/icb/ics077</ext-link></mixed-citation></ref><ref id="B35"><mixed-citation xmlns:xlink="http://www.w3.org/1999/xlink" xlink:type="simple"><person-group><name name-style="western"><surname>Blatterer</surname><given-names>H</given-names></name></person-group> (<year>2019</year>) <article-title><tp:taxon-name><tp:taxon-name-part taxon-name-part-type="phylum">Mollusca</tp:taxon-name-part></tp:taxon-name> of the Dahab region (Gulf of Aqaba, Red Sea).</article-title><source>Denisia</source><volume>43</volume>: <fpage>1</fpage>–<lpage>480</lpage>.</mixed-citation></ref><ref id="B94"><mixed-citation xmlns:xlink="http://www.w3.org/1999/xlink" xlink:type="simple"><person-group><name name-style="western"><surname>Gofas</surname><given-names>S</given-names></name></person-group> (<year>1990</year>) <article-title>Le genre <italic><tp:taxon-name><tp:taxon-name-part taxon-name-part-type="genus">Gibberula</tp:taxon-name-part></tp:taxon-name></italic> (<tp:taxon-name><tp:taxon-name-part taxon-name-part-type="family">Marginellidae</tp:taxon-name-part></tp:taxon-name>) en Mediterranee.</article-title><source>Lavori della Società Italiana di Malacologia</source><volume>23</volume>: <fpage>113</fpage>–<lpage>140</lpage>.</mixed-citation></ref><ref id="B95"><mixed-citation xmlns:xlink="http://www.w3.org/1999/xlink" xlink:type="simple"><person-group><name name-style="western"><surname>Gofas</surname><given-names>S</given-names></name></person-group> (<year>1992</year>) <article-title>Le genre <italic><tp:taxon-name><tp:taxon-name-part taxon-name-part-type="genus">Granulina</tp:taxon-name-part></tp:taxon-name></italic> (<tp:taxon-name><tp:taxon-name-part taxon-name-part-type="family">Marginellidae</tp:taxon-name-part></tp:taxon-name>) en Mediterranee et dans l’Atlantique Oriental.</article-title><source>Bollettino Malacologico</source><volume>28</volume>: <fpage>1</fpage>–<lpage>26</lpage>.</mixed-citation></ref><ref id="B20"><mixed-citation xmlns:xlink="http://www.w3.org/1999/xlink" xlink:type="simple"><person-group><name name-style="western"><surname>Albano</surname><given-names>PG</given-names></name><name name-style="western"><surname>Azzarone</surname><given-names>M</given-names></name><name name-style="western"><surname>Amati</surname><given-names>B</given-names></name><name name-style="western"><surname>Bogi</surname><given-names>C</given-names></name><name name-style="western"><surname>Sabelli</surname><given-names>B</given-names></name><name name-style="western"><surname>Rilov</surname><given-names>G</given-names></name></person-group> (<year>2020</year>) <article-title>Low diversity or poorly explored? Mesophotic molluscs highlight undersampling in the Eastern Mediterranean.</article-title><source>Biodiversity and Conservation</source><volume>29</volume>: <fpage>4059</fpage>–<lpage>4072</lpage>. <ext-link xlink:type="simple" ext-link-type="doi" xlink:href="10.1007/s10531-020-02063-w">https://doi.org/10.1007/s10531-020-02063-w</ext-link></mixed-citation></ref></ref-list></tp:taxon-treatment>
