# Supplementary material for: Numerous new records of tropical non-indigenous species in the Eastern Mediterranean highlight the challenges of their recognition and identification
Source: Zookeys. 2021 Jan 13;1010:1–95. doi: 10.3897/zookeys.1010.58759 (PMC7817654; doi:10.3897/zookeys.1010.58759)
Supplement: XML Treatment for Sticteulima [file zookeys.1010.58759-treatment21.xml]

<!DOCTYPE tp:taxon-treatment
  PUBLIC "-//TaxonX//DTD Taxonomic Treatment Publishing DTD v0 20100105//EN" "tax-treatment-NSO.dtd">
<tp:taxon-treatment xmlns:tp="http://www.plazi.org/taxpub"><tp:treatment-meta><kwd-group><label>Taxon classification</label><kwd><named-content xmlns:xlink="http://www.w3.org/1999/xlink" content-type="kingdom">Animalia</named-content></kwd><kwd><named-content xmlns:xlink="http://www.w3.org/1999/xlink" content-type="order">Littorinimorpha</named-content></kwd><kwd><named-content xmlns:xlink="http://www.w3.org/1999/xlink" content-type="family">Eulimidae</named-content></kwd></kwd-group><mixed-citation publication-type="journal"><person-group><name><surname>Albano</surname><given-names>Paolo G.</given-names></name><name><surname>Steger</surname><given-names>Jan</given-names></name><name><surname>Bakker</surname><given-names>Piet A.J.</given-names></name><name><surname>Bogi</surname><given-names>Cesare</given-names></name><name><surname>Bošnjak</surname><given-names>Marija</given-names></name><name><surname>Guy-Haim</surname><given-names>Tamar</given-names></name><name><surname>Huseyinoglu</surname><given-names>Mehmet Fatih</given-names></name><name><surname>LaFollette</surname><given-names>Patrick I.</given-names></name><name><surname>Lubinevsky</surname><given-names>Hadas</given-names></name><name><surname>Mulas</surname><given-names>Martina</given-names></name><name><surname>Stockinger</surname><given-names>Martina</given-names></name><name><surname>Azzarone</surname><given-names>Michele</given-names></name><name><surname>Sabelli</surname><given-names>Bruno</given-names></name></person-group><article-title>Numerous new records of tropical non-indigenous species in the Eastern Mediterranean highlight the challenges of their recognition and identification</article-title><source>Zookeys</source><day>13</day><month>1</month><year>2021</year><volume>1010</volume><fpage>1</fpage><lpage>95</lpage><pub-id pub-id-type="doi">10.3897/zookeys.1010.58759</pub-id></mixed-citation></tp:treatment-meta><tp:nomenclature><tp:taxon-name><object-id xmlns:xlink="http://www.w3.org/1999/xlink" content-type="arpha" xlink:type="simple">56E6BF5E-B91C-54A6-A07E-BFCF70109915</object-id>
                <tp:taxon-name-part taxon-name-part-type="genus" reg="Sticteulima">Sticteulima</tp:taxon-name-part>
              </tp:taxon-name><tp:taxon-authority>sp.</tp:taxon-authority><xref ref-type="fig" rid="F19">Figure 19</xref></tp:nomenclature><tp:treatment-sec sec-type="New records" id="SECID0EHNAK"><title>New records.</title><p>Israel • 1 <abbrev xmlns:xlink="http://www.w3.org/1999/xlink" xlink:title="empty shell" id="ABBRID0ENNAK" xlink:type="simple">sh</abbrev>; north of Atlit; <named-content xmlns:xlink="http://www.w3.org/1999/xlink" content-type="dwc:verbatimCoordinates" xlink:type="simple"><named-content content-type="geo-json" specific-use="{&#34;type&#34;:&#34;Point&#34;,&#34;coordinates&#34;:[34.946600,32.782000]}" id="NCID0EUNAK" xlink:type="simple">32.7820°N, 34.9466°E</named-content></named-content>; depth 10 m; 21 Sep. 2016; sand; grab; <abbrev xmlns:xlink="http://www.w3.org/1999/xlink" xlink:title="“Historical ecology of Lessepsian migration” project" id="ABBRID0EZNAK" xlink:type="simple">HELM</abbrev> project (sample NG10_1F); size: H 1.4 mm, W 0.6 mm (illustrated shell, Figure <xref ref-type="fig" rid="F19">19A–F</xref>) • 1 <abbrev xmlns:xlink="http://www.w3.org/1999/xlink" xlink:title="live collected specimen" id="ABBRID0EBOAK" xlink:type="simple">spcm</abbrev>; Ashqelon; <named-content xmlns:xlink="http://www.w3.org/1999/xlink" content-type="dwc:verbatimCoordinates" xlink:type="simple"><named-content content-type="geo-json" specific-use="{&#34;type&#34;:&#34;Point&#34;,&#34;coordinates&#34;:[34.525700,31.689100]}" id="NCID0EIOAK" xlink:type="simple">31.6891°N, 34.5257°E</named-content></named-content>; depth 28 m; 31 Oct. 2018; offshore rocky reef; suction sampler; <abbrev xmlns:xlink="http://www.w3.org/1999/xlink" xlink:title="“Historical ecology of Lessepsian migration” project" id="ABBRID0ENOAK" xlink:type="simple">HELM</abbrev> project (sample S59_1F).</p></tp:treatment-sec><tp:treatment-sec sec-type="remarks" id="SECID0EROAK"><title>Remarks.</title><p>We place this species in <italic><tp:taxon-name><tp:taxon-name-part taxon-name-part-type="genus" reg="Sticteulima">Sticteulima</tp:taxon-name-part></tp:taxon-name></italic> due to its small size, slender profile with high and rather flat whorls (<xref ref-type="bibr" rid="B222">Warén 1984</xref>). In contrast to the native <italic><tp:taxon-name><tp:taxon-name-part taxon-name-part-type="genus" reg="Sticteulima">S.</tp:taxon-name-part> <tp:taxon-name-part taxon-name-part-type="species" reg="jeffreysiana">jeffreysiana</tp:taxon-name-part></tp:taxon-name></italic> (Brusina, 1869) and the Lessepsian <italic><tp:taxon-name><tp:taxon-name-part taxon-name-part-type="genus" reg="Sticteulima">S.</tp:taxon-name-part> <tp:taxon-name-part taxon-name-part-type="species" reg="lentiginosa">lentiginosa</tp:taxon-name-part></tp:taxon-name></italic> (A. Adams, 1861), it is colorless, also in live-collected specimens, and stouter. Further, this species does not match any of the known small-sized Mediterranean eulimids. It can be readily distinguished from <italic><tp:taxon-name><tp:taxon-name-part taxon-name-part-type="genus" reg="Vitreolina">Vitreolina</tp:taxon-name-part> <tp:taxon-name-part taxon-name-part-type="species" reg="curva">curva</tp:taxon-name-part></tp:taxon-name></italic> (Monterosato, 1874) and <italic><tp:taxon-name><tp:taxon-name-part taxon-name-part-type="genus" reg="Melanella">Melanella</tp:taxon-name-part> <tp:taxon-name-part taxon-name-part-type="species" reg="levantina">levantina</tp:taxon-name-part></tp:taxon-name></italic> (Oliverio, Buzzurro &amp; Villa, 1994) by the lack of the strongly arched apical whorls. This feature differentiates it at once also form other Red Sea small-sized eulimids (<xref ref-type="bibr" rid="B35">Blatterer 2019</xref>). <italic><tp:taxon-name><tp:taxon-name-part taxon-name-part-type="genus" reg="Melanella">Melanella</tp:taxon-name-part> <tp:taxon-name-part taxon-name-part-type="species" reg="petitiana">petitiana</tp:taxon-name-part></tp:taxon-name></italic> (Brusina, 1869) is larger, has more numerous whorls (our <italic><tp:taxon-name><tp:taxon-name-part taxon-name-part-type="genus" reg="Sticteulima">Sticteulima</tp:taxon-name-part></tp:taxon-name></italic> has a fully thickened lip suggesting that it is an adult) and has a less prominent lip profile. <italic><tp:taxon-name><tp:taxon-name-part taxon-name-part-type="genus" reg="Nanobalcis">Nanobalcis</tp:taxon-name-part> <tp:taxon-name-part taxon-name-part-type="species" reg="nana">nana</tp:taxon-name-part></tp:taxon-name></italic> (Monterosato, 1878) (type illustrated by <xref ref-type="bibr" rid="B24">Appolloni et al. (2018)</xref>) has shorter whorls, especially the last one, which is also much broader than in this species. It can also be easily distinguished from <italic><tp:taxon-name><tp:taxon-name-part taxon-name-part-type="genus" reg="Hemiliostraca">Hemiliostraca</tp:taxon-name-part> <tp:taxon-name-part taxon-name-part-type="species" reg="athenamariae">athenamariae</tp:taxon-name-part></tp:taxon-name></italic> (Mifsud &amp; Ovalis, 2019) by the lack of any color pattern, and the more inflated lip profile with a deeper posterior sinus. <italic><tp:taxon-name><tp:taxon-name-part taxon-name-part-type="genus" reg="Sticteulima">Sticteulima</tp:taxon-name-part></tp:taxon-name></italic> sp. may be a new non-indigenous species in the Mediterranean Sea.</p><fig id="F19" position="float" orientation="portrait"><object-id xmlns:xlink="http://www.w3.org/1999/xlink" content-type="doi" xlink:type="simple">10.3897/zookeys.1010.58759.figure19</object-id><object-id xmlns:xlink="http://www.w3.org/1999/xlink" content-type="arpha" xlink:type="simple">95775AA6-79DE-5260-9A9F-78E88947E7B4</object-id><label>Figure 19.</label><caption><p><italic><tp:taxon-name><tp:taxon-name-part taxon-name-part-type="genus" reg="Sticteulima">Sticteulima</tp:taxon-name-part></tp:taxon-name></italic> sp. <bold>A–F</bold> north of Atlit, Israel, <abbrev xmlns:xlink="http://www.w3.org/1999/xlink" xlink:title="“Historical ecology of Lessepsian migration” project" id="ABBRID0EWSAK" xlink:type="simple">HELM</abbrev> project (sample NG10_1F): front (<bold>A, B</bold>), side (<bold>C, D</bold>) and back (<bold>E</bold>) views, protoconch (<bold>F</bold>) <bold>G–I</bold> Ashqelon, Israel, <abbrev xmlns:xlink="http://www.w3.org/1999/xlink" xlink:title="“Historical ecology of Lessepsian migration” project" id="ABBRID0EETAK" xlink:type="simple">HELM</abbrev> project (sample S59_1F): front (<bold>G</bold>), side (<bold>H</bold>) and back (<bold>I</bold>) views. Scale bars: 0.3 mm (<bold>A–E, G–I</bold>); 0.1 mm (<bold>F</bold>).
      </p></caption><graphic xmlns:xlink="http://www.w3.org/1999/xlink" xlink:href="zookeys-1010-001-g019.jpg" position="float" orientation="portrait" xlink:type="simple" id="oo_496972.jpg"><uri content-type="original_file" xlink:type="simple">https://binary.pensoft.net/fig/496972</uri></graphic></fig></tp:treatment-sec><ref-list><ref id="B222"><mixed-citation xmlns:xlink="http://www.w3.org/1999/xlink" xlink:type="simple"><person-group><name name-style="western"><surname>Warén</surname><given-names>A</given-names></name></person-group> (<year>1984</year>) <article-title>A generic revision of the family <tp:taxon-name><tp:taxon-name-part taxon-name-part-type="family">Eulimidae</tp:taxon-name-part></tp:taxon-name> (<tp:taxon-name><tp:taxon-name-part taxon-name-part-type="class">Gastropoda</tp:taxon-name-part></tp:taxon-name>, <tp:taxon-name><tp:taxon-name-part taxon-name-part-type="subclass">Prosobranchia</tp:taxon-name-part></tp:taxon-name>). Journal of Molluscan Studies suppl.</article-title><volume>13</volume>: <fpage>1</fpage>–<lpage>96</lpage>. <ext-link xlink:type="simple" ext-link-type="doi" xlink:href="10.1093/mollus/49.Supplement_13.1">https://doi.org/10.1093/mollus/49.Supplement_13.1</ext-link></mixed-citation></ref><ref id="B35"><mixed-citation xmlns:xlink="http://www.w3.org/1999/xlink" xlink:type="simple"><person-group><name name-style="western"><surname>Blatterer</surname><given-names>H</given-names></name></person-group> (<year>2019</year>) <article-title><tp:taxon-name><tp:taxon-name-part taxon-name-part-type="phylum">Mollusca</tp:taxon-name-part></tp:taxon-name> of the Dahab region (Gulf of Aqaba, Red Sea).</article-title><source>Denisia</source><volume>43</volume>: <fpage>1</fpage>–<lpage>480</lpage>.</mixed-citation></ref><ref id="B24"><mixed-citation xmlns:xlink="http://www.w3.org/1999/xlink" xlink:type="simple"><person-group><name name-style="western"><surname>Appolloni</surname><given-names>M</given-names></name><name name-style="western"><surname>Smriglio</surname><given-names>C</given-names></name><name name-style="western"><surname>Amati</surname><given-names>B</given-names></name><name name-style="western"><surname>Lugliè</surname><given-names>L</given-names></name><name name-style="western"><surname>Nofroni</surname><given-names>I</given-names></name><name name-style="western"><surname>Tringali</surname><given-names>LP</given-names></name><name name-style="western"><surname>Mariottini</surname><given-names>P</given-names></name><name name-style="western"><surname>Oliverio</surname><given-names>M</given-names></name></person-group> (<year>2018</year>) <article-title>Catalogue of the primary types of marine molluscan taxa described by Tommaso Allery Di Maria, Marquis of Monterosato, deposited in the Museo Civico di Zoologia, Roma.</article-title><source>Zootaxa</source><volume>4477</volume>: <fpage>1</fpage>–<lpage>138</lpage>. <ext-link xlink:type="simple" ext-link-type="doi" xlink:href="10.11646/zootaxa.4477.1.1">https://doi.org/10.11646/zootaxa.4477.1.1</ext-link></mixed-citation></ref></ref-list></tp:taxon-treatment>
