# Supplementary material for: Numerous new records of tropical non-indigenous species in the Eastern Mediterranean highlight the challenges of their recognition and identification
Source: Zookeys. 2021 Jan 13;1010:1–95. doi: 10.3897/zookeys.1010.58759 (PMC7817654; doi:10.3897/zookeys.1010.58759)
Supplement: XML Treatment for Vitreolina cf. philippi [file zookeys.1010.58759-treatment22.xml]

<!DOCTYPE tp:taxon-treatment
  PUBLIC "-//TaxonX//DTD Taxonomic Treatment Publishing DTD v0 20100105//EN" "tax-treatment-NSO.dtd">
<tp:taxon-treatment xmlns:tp="http://www.plazi.org/taxpub"><tp:treatment-meta><kwd-group><label>Taxon classification</label><kwd><named-content xmlns:xlink="http://www.w3.org/1999/xlink" content-type="kingdom">Animalia</named-content></kwd><kwd><named-content xmlns:xlink="http://www.w3.org/1999/xlink" content-type="order">Littorinimorpha</named-content></kwd><kwd><named-content xmlns:xlink="http://www.w3.org/1999/xlink" content-type="family">Eulimidae</named-content></kwd></kwd-group><mixed-citation publication-type="journal"><person-group><name><surname>Albano</surname><given-names>Paolo G.</given-names></name><name><surname>Steger</surname><given-names>Jan</given-names></name><name><surname>Bakker</surname><given-names>Piet A.J.</given-names></name><name><surname>Bogi</surname><given-names>Cesare</given-names></name><name><surname>Bošnjak</surname><given-names>Marija</given-names></name><name><surname>Guy-Haim</surname><given-names>Tamar</given-names></name><name><surname>Huseyinoglu</surname><given-names>Mehmet Fatih</given-names></name><name><surname>LaFollette</surname><given-names>Patrick I.</given-names></name><name><surname>Lubinevsky</surname><given-names>Hadas</given-names></name><name><surname>Mulas</surname><given-names>Martina</given-names></name><name><surname>Stockinger</surname><given-names>Martina</given-names></name><name><surname>Azzarone</surname><given-names>Michele</given-names></name><name><surname>Sabelli</surname><given-names>Bruno</given-names></name></person-group><article-title>Numerous new records of tropical non-indigenous species in the Eastern Mediterranean highlight the challenges of their recognition and identification</article-title><source>Zookeys</source><day>13</day><month>1</month><year>2021</year><volume>1010</volume><fpage>1</fpage><lpage>95</lpage><pub-id pub-id-type="doi">10.3897/zookeys.1010.58759</pub-id></mixed-citation></tp:treatment-meta><tp:nomenclature><tp:taxon-name><object-id xmlns:xlink="http://www.w3.org/1999/xlink" content-type="arpha" xlink:type="simple">A11FDE76-3446-541F-AD35-3A91F83E6BA4</object-id>
                <tp:taxon-name-part taxon-name-part-type="genus" reg="Vitreolina">Vitreolina</tp:taxon-name-part>
                <tp:taxon-name-part taxon-name-part-type="uncertainty-rank">cf.</tp:taxon-name-part>
                <tp:taxon-name-part taxon-name-part-type="species" reg="philippi">philippi</tp:taxon-name-part>
              </tp:taxon-name><tp:taxon-authority>(de Rayneval &amp; Ponzi, 1854)</tp:taxon-authority><xref ref-type="fig" rid="F16">Figure 16E, F</xref></tp:nomenclature><tp:treatment-sec sec-type="New records" id="SECID0ECVAK"><title>New records.</title><p>Israel • 4 <abbrev xmlns:xlink="http://www.w3.org/1999/xlink" xlink:title="live collected specimens" id="ABBRID0EIVAK" xlink:type="simple">spcms</abbrev>; Ashqelon; <named-content xmlns:xlink="http://www.w3.org/1999/xlink" content-type="dwc:verbatimCoordinates" xlink:type="simple"><named-content content-type="geo-json" specific-use="{&#34;type&#34;:&#34;Point&#34;,&#34;coordinates&#34;:[34.525700,31.689100]}" id="NCID0EPVAK" xlink:type="simple">31.6891°N, 34.5257°E</named-content></named-content>; depth 25 m; 2 May 2018; offshore rocky reef; suction sampler; <abbrev xmlns:xlink="http://www.w3.org/1999/xlink" xlink:title="“Historical ecology of Lessepsian migration” project" id="ABBRID0EUVAK" xlink:type="simple">HELM</abbrev> project (samples S16_1F, S16_2F); size: H 2.6 mm, W 0.9 mm.</p></tp:treatment-sec><tp:treatment-sec sec-type="material" id="SECID0EYVAK"><title>Additional material examined.</title><p><italic><tp:taxon-name><tp:taxon-name-part taxon-name-part-type="genus" reg="Vitreolina">Vitreolina</tp:taxon-name-part> <tp:taxon-name-part taxon-name-part-type="species" reg="philippi">philippi</tp:taxon-name-part></tp:taxon-name></italic> (de Rayneval &amp; Ponzi, 1854): GREECE • Crete, Plakias; <named-content xmlns:xlink="http://www.w3.org/1999/xlink" content-type="dwc:verbatimCoordinates" xlink:type="simple"><named-content content-type="geo-json" specific-use="{&#34;type&#34;:&#34;Point&#34;,&#34;coordinates&#34;:[24.395700,35.179600]}" id="NCID0EMWAK" xlink:type="simple">35.1796°N, 24.3957°E</named-content></named-content>; depth 5 m; 24 Sep. 2017; <italic><tp:taxon-name><tp:taxon-name-part taxon-name-part-type="genus" reg="Posidonia">Posidonia</tp:taxon-name-part> <tp:taxon-name-part taxon-name-part-type="species" reg="oceanica">oceanica</tp:taxon-name-part></tp:taxon-name></italic> rhizomes; suction sampler (sample Rh.05_5M).</p></tp:treatment-sec><tp:treatment-sec sec-type="remarks" id="SECID0E3WAK"><title>Remarks.</title><p>This <italic><tp:taxon-name><tp:taxon-name-part taxon-name-part-type="genus" reg="Vitreolina">Vitreolina</tp:taxon-name-part></tp:taxon-name></italic> is extremely similar to the native <italic><tp:taxon-name><tp:taxon-name-part taxon-name-part-type="genus" reg="Vitreolina">V.</tp:taxon-name-part> <tp:taxon-name-part taxon-name-part-type="species" reg="philippi">philippi</tp:taxon-name-part></tp:taxon-name></italic>, but the animal is whitish with a yellowish digestive gland (Figure <xref ref-type="fig" rid="F16">16E, F</xref>), in contrast to the peculiar color pattern of typical <italic><tp:taxon-name><tp:taxon-name-part taxon-name-part-type="genus" reg="Vitreolina">V.</tp:taxon-name-part> <tp:taxon-name-part taxon-name-part-type="species" reg="philippi">philippi</tp:taxon-name-part></tp:taxon-name></italic> with a white background and red dots (Figure <xref ref-type="fig" rid="F16">16D</xref>). <italic><tp:taxon-name><tp:taxon-name-part taxon-name-part-type="genus" reg="Vitreolina">Vitreolina</tp:taxon-name-part></tp:taxon-name></italic> is known to be gonochorous (<xref ref-type="bibr" rid="B222">Warén 1984</xref>) but it is unclear if this different color pattern, never reported from the Mediterranean, can be related to sex. We suspect that this could be another new Lessepsian species for the Mediterranean Sea, because we observed several Mediterranean-Red Sea species pairs that are morphologically extremely similar. If we are correct, the occurrence and distribution of this species in the Mediterranean may be difficult to trace, because empty shells, the most easily collected, are virtually indistinguishable from the native <italic><tp:taxon-name><tp:taxon-name-part taxon-name-part-type="genus" reg="Vitreolina">V.</tp:taxon-name-part> <tp:taxon-name-part taxon-name-part-type="species" reg="philippi">philippi</tp:taxon-name-part></tp:taxon-name></italic>.</p></tp:treatment-sec><tp:treatment-sec><!--Section generated to contain objects referenced in tp:taxon-treatment.--><fig id="F16" position="float" orientation="portrait"><object-id xmlns:xlink="http://www.w3.org/1999/xlink" content-type="doi" xlink:type="simple">10.3897/zookeys.1010.58759.figure16</object-id><object-id xmlns:xlink="http://www.w3.org/1999/xlink" content-type="arpha" xlink:type="simple">844F3883-B0CF-53FC-A1DD-A6B165F4FB29</object-id><label>Figure 16.</label><caption><p><italic><tp:taxon-name><tp:taxon-name-part taxon-name-part-type="genus" reg="Hemiliostraca">Hemiliostraca</tp:taxon-name-part> <tp:taxon-name-part taxon-name-part-type="species" reg="clandestina">clandestina</tp:taxon-name-part></tp:taxon-name></italic> (Mifsud &amp; Ovalis, 2019), and comparison between <italic><tp:taxon-name><tp:taxon-name-part taxon-name-part-type="genus" reg="Vitreolina">Vitreolina</tp:taxon-name-part> <tp:taxon-name-part taxon-name-part-type="species" reg="philippi">philippi</tp:taxon-name-part></tp:taxon-name></italic> (de Rayneval &amp; Ponzi, 1854) and <italic><tp:taxon-name><tp:taxon-name-part taxon-name-part-type="genus" reg="Vitreolina">Vitreolina</tp:taxon-name-part></tp:taxon-name></italic> sp. <bold>A–C</bold><italic><tp:taxon-name><tp:taxon-name-part taxon-name-part-type="genus" reg="Hemiliostraca">Hemiliostraca</tp:taxon-name-part> <tp:taxon-name-part taxon-name-part-type="species" reg="clandestina">clandestina</tp:taxon-name-part></tp:taxon-name></italic>, Ashqelon, Israel, <abbrev xmlns:xlink="http://www.w3.org/1999/xlink" xlink:title="“Historical ecology of Lessepsian migration” project" id="ABBRID0EXUDI" xlink:type="simple">HELM</abbrev> project (sample S16_1F): front (<bold>A</bold>), side (<bold>B</bold>) and back (<bold>C</bold>) views. <bold>D</bold><italic><tp:taxon-name><tp:taxon-name-part taxon-name-part-type="genus" reg="Vitreolina">Vitreolina</tp:taxon-name-part> <tp:taxon-name-part taxon-name-part-type="species" reg="philippi">philippi</tp:taxon-name-part></tp:taxon-name></italic> (de Rayneval &amp; Ponzi, 1854), Plakias, Crete, Greece (sample Rh.05_5M): front view. <bold>E, F</bold><tp:taxon-name><tp:taxon-name-part taxon-name-part-type="genus" reg="Vitreolina">Vitreolina</tp:taxon-name-part> <tp:taxon-name-part taxon-name-part-type="uncertainty-rank">cf.</tp:taxon-name-part> <tp:taxon-name-part taxon-name-part-type="species" reg="philippi">philippi</tp:taxon-name-part></tp:taxon-name>, Ashqelon, Israel, <abbrev xmlns:xlink="http://www.w3.org/1999/xlink" xlink:title="“Historical ecology of Lessepsian migration” project" id="ABBRID0E4VDI" xlink:type="simple">HELM</abbrev> project (S16_2F): front (<bold>E</bold>) and side (<bold>F</bold>) views. Scale bars: 0.5 mm.
      </p></caption><graphic xmlns:xlink="http://www.w3.org/1999/xlink" xlink:href="zookeys-1010-001-g016.jpg" position="float" orientation="portrait" xlink:type="simple" id="oo_496969.jpg"><uri content-type="original_file" xlink:type="simple">https://binary.pensoft.net/fig/496969</uri></graphic></fig></tp:treatment-sec><ref-list><ref id="B222"><mixed-citation xmlns:xlink="http://www.w3.org/1999/xlink" xlink:type="simple"><person-group><name name-style="western"><surname>Warén</surname><given-names>A</given-names></name></person-group> (<year>1984</year>) <article-title>A generic revision of the family <tp:taxon-name><tp:taxon-name-part taxon-name-part-type="family">Eulimidae</tp:taxon-name-part></tp:taxon-name> (<tp:taxon-name><tp:taxon-name-part taxon-name-part-type="class">Gastropoda</tp:taxon-name-part></tp:taxon-name>, <tp:taxon-name><tp:taxon-name-part taxon-name-part-type="subclass">Prosobranchia</tp:taxon-name-part></tp:taxon-name>). Journal of Molluscan Studies suppl.</article-title><volume>13</volume>: <fpage>1</fpage>–<lpage>96</lpage>. <ext-link xlink:type="simple" ext-link-type="doi" xlink:href="10.1093/mollus/49.Supplement_13.1">https://doi.org/10.1093/mollus/49.Supplement_13.1</ext-link></mixed-citation></ref></ref-list></tp:taxon-treatment>
