# Supplementary material for: Numerous new records of tropical non-indigenous species in the Eastern Mediterranean highlight the challenges of their recognition and identification
Source: Zookeys. 2021 Jan 13;1010:1–95. doi: 10.3897/zookeys.1010.58759 (PMC7817654; doi:10.3897/zookeys.1010.58759)
Supplement: XML Treatment for Conus fumigatus [file zookeys.1010.58759-treatment23.xml]

<!DOCTYPE tp:taxon-treatment
  PUBLIC "-//TaxonX//DTD Taxonomic Treatment Publishing DTD v0 20100105//EN" "tax-treatment-NSO.dtd">
<tp:taxon-treatment xmlns:tp="http://www.plazi.org/taxpub"><tp:treatment-meta><kwd-group><label>Taxon classification</label><kwd><named-content xmlns:xlink="http://www.w3.org/1999/xlink" content-type="kingdom">Animalia</named-content></kwd><kwd><named-content xmlns:xlink="http://www.w3.org/1999/xlink" content-type="order">Neogastropoda</named-content></kwd><kwd><named-content xmlns:xlink="http://www.w3.org/1999/xlink" content-type="family">Conidae</named-content></kwd></kwd-group><mixed-citation publication-type="journal"><person-group><name><surname>Albano</surname><given-names>Paolo G.</given-names></name><name><surname>Steger</surname><given-names>Jan</given-names></name><name><surname>Bakker</surname><given-names>Piet A.J.</given-names></name><name><surname>Bogi</surname><given-names>Cesare</given-names></name><name><surname>Bošnjak</surname><given-names>Marija</given-names></name><name><surname>Guy-Haim</surname><given-names>Tamar</given-names></name><name><surname>Huseyinoglu</surname><given-names>Mehmet Fatih</given-names></name><name><surname>LaFollette</surname><given-names>Patrick I.</given-names></name><name><surname>Lubinevsky</surname><given-names>Hadas</given-names></name><name><surname>Mulas</surname><given-names>Martina</given-names></name><name><surname>Stockinger</surname><given-names>Martina</given-names></name><name><surname>Azzarone</surname><given-names>Michele</given-names></name><name><surname>Sabelli</surname><given-names>Bruno</given-names></name></person-group><article-title>Numerous new records of tropical non-indigenous species in the Eastern Mediterranean highlight the challenges of their recognition and identification</article-title><source>Zookeys</source><day>13</day><month>1</month><year>2021</year><volume>1010</volume><fpage>1</fpage><lpage>95</lpage><pub-id pub-id-type="doi">10.3897/zookeys.1010.58759</pub-id></mixed-citation></tp:treatment-meta><tp:nomenclature><tp:taxon-name><object-id xmlns:xlink="http://www.w3.org/1999/xlink" content-type="arpha" xlink:type="simple">A5F375E2-F37F-51F7-82F9-40748D927259</object-id>
                <tp:taxon-name-part taxon-name-part-type="genus" reg="Conus">Conus</tp:taxon-name-part>
                <tp:taxon-name-part taxon-name-part-type="species" reg="fumigatus">fumigatus</tp:taxon-name-part>
              </tp:taxon-name><tp:taxon-authority>Hwass in Bruguière, 1792</tp:taxon-authority><xref ref-type="fig" rid="F20">Figure 20</xref></tp:nomenclature><tp:treatment-sec sec-type="New records" id="SECID0EP1AK"><title>New records.</title><p>Israel • 3 <abbrev xmlns:xlink="http://www.w3.org/1999/xlink" xlink:title="empty shells" id="ABBRID0EV1AK" xlink:type="simple">shs</abbrev>; north of Atlit; <named-content xmlns:xlink="http://www.w3.org/1999/xlink" content-type="dwc:verbatimCoordinates" xlink:type="simple"><named-content content-type="geo-json" specific-use="{&#34;type&#34;:&#34;Point&#34;,&#34;coordinates&#34;:[34.906700,32.743300]}" id="NCID0E31AK" xlink:type="simple">32.7433°N, 34.9067°E</named-content></named-content>; depth 40 m; 20 Sep. 2016; coarse biogenic sediment in a pool among rocks covered by coralligenous formations; grab; <abbrev xmlns:xlink="http://www.w3.org/1999/xlink" xlink:title="“Historical ecology of Lessepsian migration” project" id="ABBRID0EB2AK" xlink:type="simple">HELM</abbrev> project (sample NG40_2M); <named-content xmlns:xlink="http://www.w3.org/1999/xlink" content-type="dwc:institutional_code" xlink:type="simple">NHMW</named-content>-MO-112930/LM/0175; size of the largest shell (illustrated shell 2, Figure <xref ref-type="fig" rid="F20">20D–F</xref>): H 7.2 mm, W 4.0 mm.</p></tp:treatment-sec><tp:treatment-sec sec-type="remarks" id="SECID0EO2AK"><title>Remarks.</title><p><italic><tp:taxon-name><tp:taxon-name-part taxon-name-part-type="genus" reg="Conus">Conus</tp:taxon-name-part> <tp:taxon-name-part taxon-name-part-type="species" reg="fumigatus">fumigatus</tp:taxon-name-part></tp:taxon-name></italic> was first recorded from the Mediterranean Sea in Libya (<xref ref-type="bibr" rid="B197">Röckel 1986</xref>) but not recorded again for three decades until a recent report from Syria (<xref ref-type="bibr" rid="B22">Ammar 2018</xref>). This is the first finding in Israel, filling the distributional gap from the Suez Canal northward; only shells of juveniles have been found so far.</p><fig id="F20" position="float" orientation="portrait"><object-id xmlns:xlink="http://www.w3.org/1999/xlink" content-type="doi" xlink:type="simple">10.3897/zookeys.1010.58759.figure20</object-id><object-id xmlns:xlink="http://www.w3.org/1999/xlink" content-type="arpha" xlink:type="simple">2BED76DD-FF3E-5153-88C7-7610B777DFF0</object-id><label>Figure 20.</label><caption><p><italic><tp:taxon-name><tp:taxon-name-part taxon-name-part-type="genus" reg="Conus">Conus</tp:taxon-name-part> <tp:taxon-name-part taxon-name-part-type="species" reg="fumigatus">fumigatus</tp:taxon-name-part></tp:taxon-name></italic> Hwass in Bruguière, 1792, <named-content xmlns:xlink="http://www.w3.org/1999/xlink" content-type="dwc:institutional_code" xlink:type="simple">NHMW</named-content>-MO-112930/LM/0175, north of Atlit, Israel, <abbrev xmlns:xlink="http://www.w3.org/1999/xlink" xlink:title="“Historical ecology of Lessepsian migration” project" id="ABBRID0E63AK" xlink:type="simple">HELM</abbrev> project (sample NG40_2M) <bold>A–C</bold> Shell 1: front (<bold>A</bold>), side (<bold>B</bold>) and back (<bold>C</bold>) views <bold>D–F</bold> Shell 2: front (<bold>D</bold>), side (<bold>E</bold>) and back (<bold>F</bold>) views. Scale bars: 1 mm.
      </p></caption><graphic xmlns:xlink="http://www.w3.org/1999/xlink" xlink:href="zookeys-1010-001-g020.jpg" position="float" orientation="portrait" xlink:type="simple" id="oo_496973.jpg"><uri content-type="original_file" xlink:type="simple">https://binary.pensoft.net/fig/496973</uri></graphic></fig></tp:treatment-sec><ref-list><ref id="B197"><mixed-citation xmlns:xlink="http://www.w3.org/1999/xlink" xlink:type="simple"><person-group><name name-style="western"><surname>Röckel</surname><given-names>D</given-names></name></person-group> (<year>1986</year>) Sensational find in the Mediterranean. La Conchiglia 18: 12.</mixed-citation></ref><ref id="B22"><mixed-citation xmlns:xlink="http://www.w3.org/1999/xlink" xlink:type="simple"><person-group><name name-style="western"><surname>Ammar</surname><given-names>I</given-names></name></person-group> (<year>2018</year>) <article-title>New record of alien species of gastropods in Syrian coast.</article-title><source>Damascus University Journal of Basic Science</source><volume>34</volume>: <fpage>95</fpage>–<lpage>122</lpage>.</mixed-citation></ref></ref-list></tp:taxon-treatment>
