# Supplementary material for: Numerous new records of tropical non-indigenous species in the Eastern Mediterranean highlight the challenges of their recognition and identification
Source: Zookeys. 2021 Jan 13;1010:1–95. doi: 10.3897/zookeys.1010.58759 (PMC7817654; doi:10.3897/zookeys.1010.58759)
Supplement: XML Treatment for Henrya [file zookeys.1010.58759-treatment24.xml]

<!DOCTYPE tp:taxon-treatment
  PUBLIC "-//TaxonX//DTD Taxonomic Treatment Publishing DTD v0 20100105//EN" "tax-treatment-NSO.dtd">
<tp:taxon-treatment xmlns:tp="http://www.plazi.org/taxpub"><tp:treatment-meta><kwd-group><label>Taxon classification</label><kwd><named-content xmlns:xlink="http://www.w3.org/1999/xlink" content-type="kingdom">Animalia</named-content></kwd><kwd><named-content xmlns:xlink="http://www.w3.org/1999/xlink" content-type="family">Murchisonellidae</named-content></kwd></kwd-group><mixed-citation publication-type="journal"><person-group><name><surname>Albano</surname><given-names>Paolo G.</given-names></name><name><surname>Steger</surname><given-names>Jan</given-names></name><name><surname>Bakker</surname><given-names>Piet A.J.</given-names></name><name><surname>Bogi</surname><given-names>Cesare</given-names></name><name><surname>Bošnjak</surname><given-names>Marija</given-names></name><name><surname>Guy-Haim</surname><given-names>Tamar</given-names></name><name><surname>Huseyinoglu</surname><given-names>Mehmet Fatih</given-names></name><name><surname>LaFollette</surname><given-names>Patrick I.</given-names></name><name><surname>Lubinevsky</surname><given-names>Hadas</given-names></name><name><surname>Mulas</surname><given-names>Martina</given-names></name><name><surname>Stockinger</surname><given-names>Martina</given-names></name><name><surname>Azzarone</surname><given-names>Michele</given-names></name><name><surname>Sabelli</surname><given-names>Bruno</given-names></name></person-group><article-title>Numerous new records of tropical non-indigenous species in the Eastern Mediterranean highlight the challenges of their recognition and identification</article-title><source>Zookeys</source><day>13</day><month>1</month><year>2021</year><volume>1010</volume><fpage>1</fpage><lpage>95</lpage><pub-id pub-id-type="doi">10.3897/zookeys.1010.58759</pub-id></mixed-citation></tp:treatment-meta><tp:nomenclature><tp:taxon-name><object-id xmlns:xlink="http://www.w3.org/1999/xlink" content-type="arpha" xlink:type="simple">ADE46B1C-F6E1-59B5-B45A-36665BE5CB6D</object-id>
                <tp:taxon-name-part taxon-name-part-type="genus" reg="Henrya">Henrya</tp:taxon-name-part>
              </tp:taxon-name><tp:taxon-authority>(?) sp.</tp:taxon-authority><xref ref-type="fig" rid="F21">Figure 21</xref></tp:nomenclature><tp:treatment-sec sec-type="New records" id="SECID0EA6AK"><title>New records.</title><p>Israel • 1 <abbrev xmlns:xlink="http://www.w3.org/1999/xlink" xlink:title="live collected specimen" id="ABBRID0EG6AK" xlink:type="simple">spcm</abbrev>; Palmachim; <named-content xmlns:xlink="http://www.w3.org/1999/xlink" content-type="dwc:verbatimCoordinates" xlink:type="simple"><named-content content-type="geo-json" specific-use="{&#34;type&#34;:&#34;Point&#34;,&#34;coordinates&#34;:[34.664500,31.957400]}" id="NCID0EN6AK" xlink:type="simple">31.9574°N, 34.6645°E</named-content></named-content>; depth 36.2 m; 24 May 2017; soft substrate; box-corer; Shafdan project (sample 24(B)); size: H 1.6 mm, W 0.8 mm.</p></tp:treatment-sec><tp:treatment-sec sec-type="remarks" id="SECID0ES6AK"><title>Remarks.</title><p>We were unable to assign this species to any Mediterranean or Indo-Pacific species, despite its conspicuous combination of shell characters. Our single specimen has an elongated, pupoid shell with convex whorls, a narrow but deeply incised suture, and a heterostrophic protoconch of type B (diameter: 250 µm). The surface is glossy and smooth except for densely spaced, very fine growth lines. The latter are straight, slightly prosocline on the spire, becoming orthocline near the aperture. The aperture is drop-shaped with a simple, thin lip that is slightly reflected at the columella. An umbilical chink is present. The shell is translucid-white, ornamented with a single, broad, light brown spiral color band. The shell morphology is similar to species of the murchisonellid genus <italic><tp:taxon-name><tp:taxon-name-part taxon-name-part-type="genus" reg="Henrya">Henrya</tp:taxon-name-part></tp:taxon-name></italic> Bartsch, 1947. However, the three currently known species of that genus were described form the tropical West Atlantic (Florida, Bahamas, and Yucatan) (<xref ref-type="bibr" rid="B31">Bartsch 1947</xref>), and none of them has a brown color band. For these reasons, the lack of anatomical and molecular data, and the fact that only a single specimen was available for study, we refrained from a definitive generic assignment. This species is potentially another non-indigenous one originating from the Indo-Pacific.</p><p>Among Mediterranean gastropods, the shell shape somewhat resembles the iravadiid <italic><tp:taxon-name><tp:taxon-name-part taxon-name-part-type="genus" reg="Hyala">Hyala</tp:taxon-name-part> <tp:taxon-name-part taxon-name-part-type="species" reg="vitrea">vitrea</tp:taxon-name-part></tp:taxon-name></italic> (Montagu, 1803), however, the semi-immersed protoconch and brown color band of <italic><tp:taxon-name><tp:taxon-name-part taxon-name-part-type="genus" reg="Henrya">Henrya</tp:taxon-name-part></tp:taxon-name></italic> (?) sp. immediately set it apart. The heterobranch <italic><tp:taxon-name><tp:taxon-name-part taxon-name-part-type="genus" reg="Cima">Cima</tp:taxon-name-part> <tp:taxon-name-part taxon-name-part-type="species" reg="minima">minima</tp:taxon-name-part></tp:taxon-name></italic> (Jeffreys, 1858) is smaller, has a more concial shape, flexuous growth lines, and also lacks the brown band (van <xref ref-type="bibr" rid="B1">Aartsen 1981</xref>; <xref ref-type="bibr" rid="B96">Gofas et al. 2011</xref>; <xref ref-type="bibr" rid="B203">Scaperrotta et al. 2012</xref>; <xref ref-type="bibr" rid="B90">Giannuzzi-Savelli et al. 2014</xref>).</p><fig id="F21" position="float" orientation="portrait"><object-id xmlns:xlink="http://www.w3.org/1999/xlink" content-type="doi" xlink:type="simple">10.3897/zookeys.1010.58759.figure21</object-id><object-id xmlns:xlink="http://www.w3.org/1999/xlink" content-type="arpha" xlink:type="simple">F1627153-BC45-5C1E-BAD8-1F12EB4A1398</object-id><label>Figure 21.</label><caption><p><italic><tp:taxon-name><tp:taxon-name-part taxon-name-part-type="genus" reg="Henrya">Henrya</tp:taxon-name-part></tp:taxon-name></italic> (?) sp., Palmachim, Israel, Shafdan project (sample 24(B)): front (<bold>A, B</bold>), side (<bold>C, D</bold>) and back (<bold>E, F</bold>) views, apex (<bold>G</bold>) and apical view of the protoconch (<bold>H</bold>). Scale bars: 0.5 mm (<bold>A–F</bold>); 0.2 mm (<bold>G, H</bold>).
      </p></caption><graphic xmlns:xlink="http://www.w3.org/1999/xlink" xlink:href="zookeys-1010-001-g021.jpg" position="float" orientation="portrait" xlink:type="simple" id="oo_496974.jpg"><uri content-type="original_file" xlink:type="simple">https://binary.pensoft.net/fig/496974</uri></graphic></fig></tp:treatment-sec><ref-list><ref id="B31"><mixed-citation xmlns:xlink="http://www.w3.org/1999/xlink" xlink:type="simple"><person-group><name name-style="western"><surname>Bartsch</surname><given-names>P</given-names></name></person-group> (<year>1947</year>) <article-title>A monograph of the west Atlantic mollusks of the family <tp:taxon-name><tp:taxon-name-part taxon-name-part-type="family">Aclididae</tp:taxon-name-part></tp:taxon-name>.</article-title><source>Smithsonian Miscellaneous Collections</source><volume>106</volume>: <fpage>1</fpage>–<lpage>29</lpage>.</mixed-citation></ref><ref id="B1"><mixed-citation xmlns:xlink="http://www.w3.org/1999/xlink" xlink:type="simple"><person-group><name name-style="western"><surname>Aartsen</surname><given-names>JJ van</given-names></name></person-group> (<year>1981</year>) <article-title>European marine <tp:taxon-name><tp:taxon-name-part taxon-name-part-type="phylum">Mollusca</tp:taxon-name-part></tp:taxon-name>: notes on less well-known species. II. The genus <italic><tp:taxon-name><tp:taxon-name-part taxon-name-part-type="genus">Cima</tp:taxon-name-part></tp:taxon-name></italic> Chaster, 1896.</article-title><source>Basteria</source><volume>45</volume>: <fpage>117</fpage>–<lpage>119</lpage>.</mixed-citation></ref><ref id="B96"><mixed-citation xmlns:xlink="http://www.w3.org/1999/xlink" xlink:type="simple"><person-group><name name-style="western"><surname>Gofas</surname><given-names>S</given-names></name><name name-style="western"><surname>Moreno</surname><given-names>D</given-names></name><name name-style="western"><surname>Salas</surname><given-names>C</given-names></name></person-group> (<year>2011</year>) Moluscos marinos de Andalucía. Volumen II - Clase <tp:taxon-name><tp:taxon-name-part taxon-name-part-type="class">Gastropoda</tp:taxon-name-part></tp:taxon-name> (<tp:taxon-name><tp:taxon-name-part taxon-name-part-type="superorder">Heterobranchia</tp:taxon-name-part></tp:taxon-name>), clase <tp:taxon-name><tp:taxon-name-part taxon-name-part-type="class">Bivalvia</tp:taxon-name-part></tp:taxon-name>, clase <tp:taxon-name><tp:taxon-name-part taxon-name-part-type="class">Scaphopoda</tp:taxon-name-part></tp:taxon-name>, clase <tp:taxon-name><tp:taxon-name-part taxon-name-part-type="class">Cephalopoda</tp:taxon-name-part></tp:taxon-name>, glosario e índices. Universidad de Málaga, Servicio de Publicaciones e Intercambio Científico, Málaga, 343–798.</mixed-citation></ref><ref id="B203"><mixed-citation xmlns:xlink="http://www.w3.org/1999/xlink" xlink:type="simple"><person-group><name name-style="western"><surname>Scaperrotta</surname><given-names>M</given-names></name><name name-style="western"><surname>Bartolini</surname><given-names>S</given-names></name><name name-style="western"><surname>Bogi</surname><given-names>C</given-names></name></person-group> (<year>2012</year>) Accrescimenti. Stadi di accrescimento dei molluschi marini del Mediterraneo. Volume IV. L’Informatore Piceno, 184 pp.</mixed-citation></ref><ref id="B90"><mixed-citation xmlns:xlink="http://www.w3.org/1999/xlink" xlink:type="simple"><person-group><name name-style="western"><surname>Giannuzzi-Savelli</surname><given-names>R</given-names></name><name name-style="western"><surname>Pusateri</surname><given-names>F</given-names></name><name name-style="western"><surname>Micali</surname><given-names>P</given-names></name><name name-style="western"><surname>Nofroni</surname><given-names>I</given-names></name><name name-style="western"><surname>Bartolini</surname><given-names>S</given-names></name></person-group> (<year>2014</year>) Atlante delle conchiglie marine del Mediterraneo Vol. 5 (<tp:taxon-name><tp:taxon-name-part taxon-name-part-type="superorder">Heterobranchia</tp:taxon-name-part></tp:taxon-name>). Edizioni Danaus, Palermo, 111 + 191 pp.</mixed-citation></ref></ref-list></tp:taxon-treatment>
