# Supplementary material for: Numerous new records of tropical non-indigenous species in the Eastern Mediterranean highlight the challenges of their recognition and identification
Source: Zookeys. 2021 Jan 13;1010:1–95. doi: 10.3897/zookeys.1010.58759 (PMC7817654; doi:10.3897/zookeys.1010.58759)
Supplement: XML Treatment for Odostomia cf. dalli [file zookeys.1010.58759-treatment25.xml]

<!DOCTYPE tp:taxon-treatment
  PUBLIC "-//TaxonX//DTD Taxonomic Treatment Publishing DTD v0 20100105//EN" "tax-treatment-NSO.dtd">
<tp:taxon-treatment xmlns:tp="http://www.plazi.org/taxpub"><tp:treatment-meta><kwd-group><label>Taxon classification</label><kwd><named-content xmlns:xlink="http://www.w3.org/1999/xlink" content-type="kingdom">Animalia</named-content></kwd><kwd><named-content xmlns:xlink="http://www.w3.org/1999/xlink" content-type="family">Pyramidellidae</named-content></kwd></kwd-group><mixed-citation publication-type="journal"><person-group><name><surname>Albano</surname><given-names>Paolo G.</given-names></name><name><surname>Steger</surname><given-names>Jan</given-names></name><name><surname>Bakker</surname><given-names>Piet A.J.</given-names></name><name><surname>Bogi</surname><given-names>Cesare</given-names></name><name><surname>Bošnjak</surname><given-names>Marija</given-names></name><name><surname>Guy-Haim</surname><given-names>Tamar</given-names></name><name><surname>Huseyinoglu</surname><given-names>Mehmet Fatih</given-names></name><name><surname>LaFollette</surname><given-names>Patrick I.</given-names></name><name><surname>Lubinevsky</surname><given-names>Hadas</given-names></name><name><surname>Mulas</surname><given-names>Martina</given-names></name><name><surname>Stockinger</surname><given-names>Martina</given-names></name><name><surname>Azzarone</surname><given-names>Michele</given-names></name><name><surname>Sabelli</surname><given-names>Bruno</given-names></name></person-group><article-title>Numerous new records of tropical non-indigenous species in the Eastern Mediterranean highlight the challenges of their recognition and identification</article-title><source>Zookeys</source><day>13</day><month>1</month><year>2021</year><volume>1010</volume><fpage>1</fpage><lpage>95</lpage><pub-id pub-id-type="doi">10.3897/zookeys.1010.58759</pub-id></mixed-citation></tp:treatment-meta><tp:nomenclature><tp:taxon-name><object-id xmlns:xlink="http://www.w3.org/1999/xlink" content-type="arpha" xlink:type="simple">1388FE88-4223-5F68-AFB2-193E50B6C700</object-id>
                <tp:taxon-name-part taxon-name-part-type="genus" reg="Odostomia">Odostomia</tp:taxon-name-part>
                <tp:taxon-name-part taxon-name-part-type="uncertainty-rank">cf.</tp:taxon-name-part>
                <tp:taxon-name-part taxon-name-part-type="species" reg="dalli">dalli</tp:taxon-name-part>
              </tp:taxon-name><tp:taxon-authority>(Hornung &amp; Mermod, 1925)</tp:taxon-authority><xref ref-type="fig" rid="F22">Figure 22</xref></tp:nomenclature><tp:treatment-sec sec-type="New records" id="SECID0EDEBK"><title>New records.</title><p>Israel • 4 <abbrev xmlns:xlink="http://www.w3.org/1999/xlink" xlink:title="live collected specimens" id="ABBRID0EJEBK" xlink:type="simple">spcms</abbrev>; west of Rosh HaNikra Islands; <named-content xmlns:xlink="http://www.w3.org/1999/xlink" content-type="dwc:verbatimCoordinates" xlink:type="simple"><named-content content-type="geo-json" specific-use="{&#34;type&#34;:&#34;Point&#34;,&#34;coordinates&#34;:[35.092600,33.070400]}" id="NCID0EQEBK" xlink:type="simple">33.0704°N, 35.0926°E</named-content></named-content>; depth 12 m; 29 Oct. 2018; rocky substrate; suction sampler; <abbrev xmlns:xlink="http://www.w3.org/1999/xlink" xlink:title="“Historical ecology of Lessepsian migration” project" id="ABBRID0EVEBK" xlink:type="simple">HELM</abbrev> project (samples S52_1F, S52_2F); size: H 2.1 mm, W 1.0 mm (illustrated specimen) • 1 <abbrev xmlns:xlink="http://www.w3.org/1999/xlink" xlink:title="live collected specimen" id="ABBRID0EZEBK" xlink:type="simple">spcm</abbrev>; west of Rosh HaNikra Islands; <named-content xmlns:xlink="http://www.w3.org/1999/xlink" content-type="dwc:verbatimCoordinates" xlink:type="simple"><named-content content-type="geo-json" specific-use="{&#34;type&#34;:&#34;Point&#34;,&#34;coordinates&#34;:[35.092300,33.072500]}" id="NCID0EAFBK" xlink:type="simple">33.0725°N, 35.0923°E</named-content></named-content>; depth 19 m; 29 Oct. 2018; rocky substrate; suction sampler; <abbrev xmlns:xlink="http://www.w3.org/1999/xlink" xlink:title="“Historical ecology of Lessepsian migration” project" id="ABBRID0EFFBK" xlink:type="simple">HELM</abbrev> project (sample S53_1F).</p></tp:treatment-sec><tp:treatment-sec sec-type="remarks" id="SECID0EJFBK"><title>Remarks.</title><p>The shell of this species is white and rather solid, with convex, unkeeled whorls and a deep, narrow suture. The columellar tooth is visible in frontal view; there are no lirae inside the aperture. The outer surface appears smooth at first sight but bears numerous very fine spiral lines. The protoconch is of type A2, tending to type B. In ethanol-preserved specimens, the soft body is yellowish-white, with the eyes well visible through the shell (Figure <xref ref-type="fig" rid="F22">22A</xref>). <tp:taxon-name><tp:taxon-name-part taxon-name-part-type="genus" reg="Odostomia">Odostomia</tp:taxon-name-part> <tp:taxon-name-part taxon-name-part-type="uncertainty-rank">cf.</tp:taxon-name-part> <tp:taxon-name-part taxon-name-part-type="species" reg="dalli">dalli</tp:taxon-name-part></tp:taxon-name> differs in its shell morphology from all known Mediterranean <tp:taxon-name><tp:taxon-name-part taxon-name-part-type="subfamily">Odostomiinae</tp:taxon-name-part></tp:taxon-name>, but bears close resemblance to the illustration of the type specimen of <italic><tp:taxon-name><tp:taxon-name-part taxon-name-part-type="genus" reg="Odostomia">Odostomia</tp:taxon-name-part> <tp:taxon-name-part taxon-name-part-type="species" reg="dalli">dalli</tp:taxon-name-part></tp:taxon-name></italic> from Sarad Island (“Ile de Sarato”), Dahlak Archipelago, Eritrean Red Sea (<xref ref-type="bibr" rid="B108">Hornung and Mermod 1925</xref>). In contrast to our material, however, <italic><tp:taxon-name><tp:taxon-name-part taxon-name-part-type="genus" reg="Odostomia">O.</tp:taxon-name-part> <tp:taxon-name-part taxon-name-part-type="species" reg="dalli">dalli</tp:taxon-name-part></tp:taxon-name></italic> was described as lacking both, spiral sculpture and a visible columellar fold, although a columellar tooth seems to be indicated in the line drawing accompanying the original description. A rigorous assessment of potential conspecificity between <italic><tp:taxon-name><tp:taxon-name-part taxon-name-part-type="genus" reg="Odostomia">O.</tp:taxon-name-part> <tp:taxon-name-part taxon-name-part-type="species" reg="dalli">dalli</tp:taxon-name-part></tp:taxon-name></italic> and our material therefore awaits a thorough study of the type material of the former, but the close similarity suggests that this is a new non-indigenous species in the Mediterranean Sea. This interpretation is also supported by the lack of empty shells in death assemblages (see Discussion).</p><fig id="F22" position="float" orientation="portrait"><object-id xmlns:xlink="http://www.w3.org/1999/xlink" content-type="doi" xlink:type="simple">10.3897/zookeys.1010.58759.figure22</object-id><object-id xmlns:xlink="http://www.w3.org/1999/xlink" content-type="arpha" xlink:type="simple">82A52ECF-8113-51C1-99E0-41AD1DD9869A</object-id><label>Figure 22.</label><caption><p><tp:taxon-name><tp:taxon-name-part taxon-name-part-type="genus" reg="Odostomia">Odostomia</tp:taxon-name-part> <tp:taxon-name-part taxon-name-part-type="uncertainty-rank">cf.</tp:taxon-name-part> <tp:taxon-name-part taxon-name-part-type="species" reg="dalli">dalli</tp:taxon-name-part></tp:taxon-name> (Hornung &amp; Mermod, 1925), west of Rosh HaNikra Islands, Israel, <abbrev xmlns:xlink="http://www.w3.org/1999/xlink" xlink:title="“Historical ecology of Lessepsian migration” project" id="ABBRID0E6HBK" xlink:type="simple">HELM</abbrev> project (sample S52_2F): front (<bold>A</bold>) and back (<bold>B</bold>) views. Scale bar: 0.5 mm.
      </p></caption><graphic xmlns:xlink="http://www.w3.org/1999/xlink" xlink:href="zookeys-1010-001-g022.jpg" position="float" orientation="portrait" xlink:type="simple" id="oo_496975.jpg"><uri content-type="original_file" xlink:type="simple">https://binary.pensoft.net/fig/496975</uri></graphic></fig></tp:treatment-sec><ref-list><ref id="B108"><mixed-citation xmlns:xlink="http://www.w3.org/1999/xlink" xlink:type="simple"><person-group><name name-style="western"><surname>Hornung</surname><given-names>A</given-names></name><name name-style="western"><surname>Mermod</surname><given-names>G</given-names></name></person-group> (<year>1925</year>) <article-title>Mollusques de la Mer Rouge recueillis par A. Issel faisant partie des collections du Musée Civique d’Histoire Naturelle de Gênes. Deuxième partie, Pyramidellides (fin) - Rissoinides. Annali del Museo Civico di Storia Naturale “G.</article-title><source>Doria”</source><volume>52</volume>: <fpage>20</fpage>–<lpage>33</lpage>.</mixed-citation></ref></ref-list></tp:taxon-treatment>
