# Supplementary material for: Numerous new records of tropical non-indigenous species in the Eastern Mediterranean highlight the challenges of their recognition and identification
Source: Zookeys. 2021 Jan 13;1010:1–95. doi: 10.3897/zookeys.1010.58759 (PMC7817654; doi:10.3897/zookeys.1010.58759)
Supplement: XML Treatment for Odostomia [file zookeys.1010.58759-treatment26.xml]

<!DOCTYPE tp:taxon-treatment
  PUBLIC "-//TaxonX//DTD Taxonomic Treatment Publishing DTD v0 20100105//EN" "tax-treatment-NSO.dtd">
<tp:taxon-treatment xmlns:tp="http://www.plazi.org/taxpub"><tp:treatment-meta><kwd-group><label>Taxon classification</label><kwd><named-content xmlns:xlink="http://www.w3.org/1999/xlink" content-type="kingdom">Animalia</named-content></kwd><kwd><named-content xmlns:xlink="http://www.w3.org/1999/xlink" content-type="family">Pyramidellidae</named-content></kwd></kwd-group><mixed-citation publication-type="journal"><person-group><name><surname>Albano</surname><given-names>Paolo G.</given-names></name><name><surname>Steger</surname><given-names>Jan</given-names></name><name><surname>Bakker</surname><given-names>Piet A.J.</given-names></name><name><surname>Bogi</surname><given-names>Cesare</given-names></name><name><surname>Bošnjak</surname><given-names>Marija</given-names></name><name><surname>Guy-Haim</surname><given-names>Tamar</given-names></name><name><surname>Huseyinoglu</surname><given-names>Mehmet Fatih</given-names></name><name><surname>LaFollette</surname><given-names>Patrick I.</given-names></name><name><surname>Lubinevsky</surname><given-names>Hadas</given-names></name><name><surname>Mulas</surname><given-names>Martina</given-names></name><name><surname>Stockinger</surname><given-names>Martina</given-names></name><name><surname>Azzarone</surname><given-names>Michele</given-names></name><name><surname>Sabelli</surname><given-names>Bruno</given-names></name></person-group><article-title>Numerous new records of tropical non-indigenous species in the Eastern Mediterranean highlight the challenges of their recognition and identification</article-title><source>Zookeys</source><day>13</day><month>1</month><year>2021</year><volume>1010</volume><fpage>1</fpage><lpage>95</lpage><pub-id pub-id-type="doi">10.3897/zookeys.1010.58759</pub-id></mixed-citation></tp:treatment-meta><tp:nomenclature><tp:taxon-name><object-id xmlns:xlink="http://www.w3.org/1999/xlink" content-type="arpha" xlink:type="simple">9E3D8E90-6BEC-5445-A6A5-9CCFAD5925EE</object-id>
                <tp:taxon-name-part taxon-name-part-type="genus" reg="Odostomia">Odostomia</tp:taxon-name-part>
              </tp:taxon-name><tp:taxon-authority>(s.l.) sp. 1</tp:taxon-authority><xref ref-type="fig" rid="F23">Figure 23</xref></tp:nomenclature><tp:treatment-sec sec-type="New records" id="SECID0EKJBK"><title>New records.</title><p>Israel • 1 <abbrev xmlns:xlink="http://www.w3.org/1999/xlink" xlink:title="live collected specimen" id="ABBRID0EQJBK" xlink:type="simple">spcm</abbrev>; Haifa Bay; <named-content xmlns:xlink="http://www.w3.org/1999/xlink" content-type="dwc:verbatimCoordinates" xlink:type="simple"><named-content content-type="geo-json" specific-use="{&#34;type&#34;:&#34;Point&#34;,&#34;coordinates&#34;:[35.019600,32.821100]}" id="NCID0EXJBK" xlink:type="simple">32.8211°N, 35.0196°E</named-content></named-content>; depth 11 m; 2 Aug. 2015; soft substrate; grab; <abbrev xmlns:xlink="http://www.w3.org/1999/xlink" content-type="institution" xlink:title="National Monitoring Israel" id="ABBRID0E3JBK" xlink:type="simple">NM</abbrev> project (sample HM27(c)); size: H 1.4 mm, W 0.7 mm (illustrated specimen) • 8 <abbrev xmlns:xlink="http://www.w3.org/1999/xlink" xlink:title="live collected specimens" id="ABBRID0EBKBK" xlink:type="simple">spcms</abbrev>; <named-content xmlns:xlink="http://www.w3.org/1999/xlink" content-type="dwc:verbatimCoordinates" xlink:type="simple"><named-content content-type="geo-json" specific-use="{&#34;type&#34;:&#34;Point&#34;,&#34;coordinates&#34;:[34.684600,31.936400]}" id="NCID0EIKBK" xlink:type="simple">31.9364°N, 34.6846°E</named-content></named-content>; depth 20.2 m; 11 Oct. 2012; sandy substrate; grab; Via Maris project (sample VM40).</p></tp:treatment-sec><tp:treatment-sec sec-type="remarks" id="SECID0ENKBK"><title>Remarks.</title><p>This species is characterized by a translucid-white, cylindrical shell with ~ 3 whorls, and an intorted protoconch of type C (Figure <xref ref-type="fig" rid="F23">23I</xref>) whose columella is oriented at an angle of ~ 160° relative to the teleoconch axis (revealed by µCT-imaging, Figure <xref ref-type="fig" rid="F23">23H</xref> and additional scans available at <ext-link xmlns:xlink="http://www.w3.org/1999/xlink" xlink:type="simple" ext-link-type="doi" xlink:href="10.6084/m9.figshare.c.5215226">https://doi.org/10.6084/m9.figshare.c.5215226)</ext-link>. The growth lines are slightly prosocline on the spire while becoming almost orthocline on the body whorl; an extremely faint spiral microsculpture is present on the apical part of the whorls, but only visible in high-magnification <abbrev xmlns:xlink="http://www.w3.org/1999/xlink" xlink:title="Scanning electron microscope" xlink:type="simple">SEM</abbrev> images (Figure <xref ref-type="fig" rid="F23">23G</xref>). This species differs from <tp:taxon-name><tp:taxon-name-part taxon-name-part-type="genus" reg="Odostomia">Odostomia</tp:taxon-name-part> <tp:taxon-name-part taxon-name-part-type="uncertainty-rank">cf.</tp:taxon-name-part> <tp:taxon-name-part taxon-name-part-type="species" reg="dalli">dalli</tp:taxon-name-part></tp:taxon-name> by its smaller size (height up to 1.4 mm), the more cylindrical shape, shallower suture, and the absence of a visible columellar tooth. Although this species, in terms of size and overall shape, somewhat resembles representatives of the fresh- and brackish water-dwelling family <tp:taxon-name><tp:taxon-name-part taxon-name-part-type="family">Hydrobiidae</tp:taxon-name-part></tp:taxon-name>, the fact that numerous living specimens were found in a fully marine environment and its heterostrophic protoconch unambiguously identify it as member of the family <tp:taxon-name><tp:taxon-name-part taxon-name-part-type="family">Pyramidellidae</tp:taxon-name-part></tp:taxon-name>.</p><p><italic><tp:taxon-name><tp:taxon-name-part taxon-name-part-type="genus" reg="Odostomia">Odostomia</tp:taxon-name-part></tp:taxon-name></italic> sp. 1 does not resemble any known Mediterranean pyramidellid; considering the great number of confirmed introductions of Indo-Pacific microgastropods to the eastern Mediterranean Sea, we therefore suspect that also this taxon might be a Lessepsian species. Among Indo-Pacific <tp:taxon-name><tp:taxon-name-part taxon-name-part-type="subfamily">Odostomiinae</tp:taxon-name-part></tp:taxon-name>, <italic><tp:taxon-name><tp:taxon-name-part taxon-name-part-type="genus" reg="Odostomia">O.</tp:taxon-name-part> <tp:taxon-name-part taxon-name-part-type="species" reg="bullula">bullula</tp:taxon-name-part></tp:taxon-name></italic> Gould, 1861 (e.g., <xref ref-type="bibr" rid="B116">Johnson 1964</xref>; <xref ref-type="bibr" rid="B196">Robba et al. 2004</xref>) is similar to our specimens, but differs by its more conical shape and larger size (height to 2 mm, width to 1 mm). Another similar species, <italic><tp:taxon-name><tp:taxon-name-part taxon-name-part-type="genus" reg="Odostomia">O.</tp:taxon-name-part> <tp:taxon-name-part taxon-name-part-type="species" reg="decouxi">decouxi</tp:taxon-name-part></tp:taxon-name></italic> Saurin, 1959, was suggested to be a junior synonym of <italic><tp:taxon-name><tp:taxon-name-part taxon-name-part-type="genus" reg="Odostomia">O.</tp:taxon-name-part> <tp:taxon-name-part taxon-name-part-type="species" reg="bullula">bullula</tp:taxon-name-part></tp:taxon-name></italic> (<xref ref-type="bibr" rid="B196">Robba et al. 2004</xref>).</p><fig id="F23" position="float" orientation="portrait"><object-id xmlns:xlink="http://www.w3.org/1999/xlink" content-type="doi" xlink:type="simple">10.3897/zookeys.1010.58759.figure23</object-id><object-id xmlns:xlink="http://www.w3.org/1999/xlink" content-type="arpha" xlink:type="simple">1382E378-2185-532D-B565-3856831041A4</object-id><label>Figure 23.</label><caption><p><italic><tp:taxon-name><tp:taxon-name-part taxon-name-part-type="genus" reg="Odostomia">Odostomia</tp:taxon-name-part></tp:taxon-name></italic> (s.l.) sp. 1, Haifa Bay, Israel, <abbrev xmlns:xlink="http://www.w3.org/1999/xlink" content-type="institution" xlink:title="National Monitoring Israel" id="ABBRID0EFOBK" xlink:type="simple">NM</abbrev> project (sample HM27(c)): front (<bold>A, B</bold>), side (<bold>C, D</bold>) and back (<bold>E, F</bold>) views, detail of the adapical part of the body whorl showing the extremely faint spiral microsculpture (<bold>G</bold>), virtual section through the apical spire showing the columella of the intorted protoconch (<bold>H</bold>) and apical view of the protoconch (<bold>I</bold>; surface partly corroded). The pink hue is due to staining with eosin solution. Scale bars: 0.5 mm (<bold>A–F</bold>); 0.2 mm (<bold>G–I</bold>).
      </p></caption><graphic xmlns:xlink="http://www.w3.org/1999/xlink" xlink:href="zookeys-1010-001-g023.jpg" position="float" orientation="portrait" xlink:type="simple" id="oo_496976.jpg"><uri content-type="original_file" xlink:type="simple">https://binary.pensoft.net/fig/496976</uri></graphic></fig></tp:treatment-sec><ref-list><ref id="B116"><mixed-citation xmlns:xlink="http://www.w3.org/1999/xlink" xlink:type="simple"><person-group><name name-style="western"><surname>Johnson</surname><given-names>RI</given-names></name></person-group> (<year>1964</year>) <article-title>The Recent <tp:taxon-name><tp:taxon-name-part taxon-name-part-type="phylum">Mollusca</tp:taxon-name-part></tp:taxon-name> of Augustus Addison Gould. Illustrations of the types described by Gould with a bibliography and catalog of his species.</article-title><source>United States National Museum Bulletin</source><volume>239</volume>: <fpage>1</fpage>–<lpage>182</lpage>. <ext-link xlink:type="simple" ext-link-type="doi" xlink:href="10.5479/si.03629236.239">https://doi.org/10.5479/si.03629236.239</ext-link></mixed-citation></ref><ref id="B196"><mixed-citation xmlns:xlink="http://www.w3.org/1999/xlink" xlink:type="simple"><person-group><name name-style="western"><surname>Robba</surname><given-names>E</given-names></name><name name-style="western"><surname>Di Geronimo</surname><given-names>I</given-names></name><name name-style="western"><surname>Chaimanee</surname><given-names>N</given-names></name><name name-style="western"><surname>Negri</surname><given-names>MP</given-names></name><name name-style="western"><surname>Sanfilippo</surname><given-names>R</given-names></name></person-group> (<year>2004</year>) <article-title>Holocene and Recent shallow soft-bottom mollusks from the northern Gulf of Thailand area: <tp:taxon-name><tp:taxon-name-part taxon-name-part-type="class">Scaphopoda</tp:taxon-name-part></tp:taxon-name>, <tp:taxon-name><tp:taxon-name-part taxon-name-part-type="class">Gastropoda</tp:taxon-name-part></tp:taxon-name>, additions to <tp:taxon-name><tp:taxon-name-part taxon-name-part-type="class">Bivalvia</tp:taxon-name-part></tp:taxon-name>.</article-title><source>La Conchiglia</source><volume>35</volume>: <fpage>5</fpage>–<lpage>288</lpage>.</mixed-citation></ref></ref-list></tp:taxon-treatment>
