# Supplementary material for: Numerous new records of tropical non-indigenous species in the Eastern Mediterranean highlight the challenges of their recognition and identification
Source: Zookeys. 2021 Jan 13;1010:1–95. doi: 10.3897/zookeys.1010.58759 (PMC7817654; doi:10.3897/zookeys.1010.58759)
Supplement: XML Treatment for Odostomia [file zookeys.1010.58759-treatment27.xml]

<!DOCTYPE tp:taxon-treatment
  PUBLIC "-//TaxonX//DTD Taxonomic Treatment Publishing DTD v0 20100105//EN" "tax-treatment-NSO.dtd">
<tp:taxon-treatment xmlns:tp="http://www.plazi.org/taxpub"><tp:treatment-meta><kwd-group><label>Taxon classification</label><kwd><named-content xmlns:xlink="http://www.w3.org/1999/xlink" content-type="kingdom">Animalia</named-content></kwd><kwd><named-content xmlns:xlink="http://www.w3.org/1999/xlink" content-type="family">Pyramidellidae</named-content></kwd></kwd-group><mixed-citation publication-type="journal"><person-group><name><surname>Albano</surname><given-names>Paolo G.</given-names></name><name><surname>Steger</surname><given-names>Jan</given-names></name><name><surname>Bakker</surname><given-names>Piet A.J.</given-names></name><name><surname>Bogi</surname><given-names>Cesare</given-names></name><name><surname>Bošnjak</surname><given-names>Marija</given-names></name><name><surname>Guy-Haim</surname><given-names>Tamar</given-names></name><name><surname>Huseyinoglu</surname><given-names>Mehmet Fatih</given-names></name><name><surname>LaFollette</surname><given-names>Patrick I.</given-names></name><name><surname>Lubinevsky</surname><given-names>Hadas</given-names></name><name><surname>Mulas</surname><given-names>Martina</given-names></name><name><surname>Stockinger</surname><given-names>Martina</given-names></name><name><surname>Azzarone</surname><given-names>Michele</given-names></name><name><surname>Sabelli</surname><given-names>Bruno</given-names></name></person-group><article-title>Numerous new records of tropical non-indigenous species in the Eastern Mediterranean highlight the challenges of their recognition and identification</article-title><source>Zookeys</source><day>13</day><month>1</month><year>2021</year><volume>1010</volume><fpage>1</fpage><lpage>95</lpage><pub-id pub-id-type="doi">10.3897/zookeys.1010.58759</pub-id></mixed-citation></tp:treatment-meta><tp:nomenclature><tp:taxon-name><object-id xmlns:xlink="http://www.w3.org/1999/xlink" content-type="arpha" xlink:type="simple">74254F6B-2E77-572F-9E90-FDC5EC4EDC89</object-id>
                <tp:taxon-name-part taxon-name-part-type="genus" reg="Odostomia">Odostomia</tp:taxon-name-part>
              </tp:taxon-name><tp:taxon-authority>(s.l.) sp. 2</tp:taxon-authority><xref ref-type="fig" rid="F24">Figure 24</xref></tp:nomenclature><tp:treatment-sec sec-type="New records" id="SECID0E4PBK"><title>New records.</title><p>Israel • 1 <abbrev xmlns:xlink="http://www.w3.org/1999/xlink" xlink:title="live collected specimen" id="ABBRID0EDQBK" xlink:type="simple">spcm</abbrev>; Soreq desalination plant; <named-content xmlns:xlink="http://www.w3.org/1999/xlink" content-type="dwc:verbatimCoordinates" xlink:type="simple"><named-content content-type="geo-json" specific-use="{&#34;type&#34;:&#34;Point&#34;,&#34;coordinates&#34;:[34.689600,31.942000]}" id="NCID0EKQBK" xlink:type="simple">31.9420°N, 34.6896°E</named-content></named-content>; depth 17.4 m; 19 May 2015; soft substrate; grab; Soreq project (sample S027).</p></tp:treatment-sec><tp:treatment-sec sec-type="material" id="SECID0EPQBK"><title>Additional material examined.</title><p>Israel • 1 <abbrev xmlns:xlink="http://www.w3.org/1999/xlink" xlink:title="empty shell" id="ABBRID0EVQBK" xlink:type="simple">sh</abbrev>; Neve Yam, Atlit; <named-content xmlns:xlink="http://www.w3.org/1999/xlink" content-type="dwc:verbatimCoordinates" xlink:type="simple"><named-content content-type="geo-json" specific-use="{&#34;type&#34;:&#34;Point&#34;,&#34;coordinates&#34;:[34.928900,32.678500]}" id="NCID0E3QBK" xlink:type="simple">32.6785°N, 34.9289°E</named-content></named-content>; 6 Feb. 2006; beached; size H 1.3 mm, W 0.7 mm (illustrated shell; previously figured by <xref ref-type="bibr" rid="B38">Bogi and Galil (2006)</xref>).</p></tp:treatment-sec><tp:treatment-sec sec-type="remarks" id="SECID0EFRBK"><title>Remarks.</title><p>The first record of this species is based on five well-preserved shells found in a shell grit sample taken in 1995 on the beach of Yumurtalik, Adana, Turkey (<xref ref-type="bibr" rid="B91">Giunchi et al. 2001</xref>). In 2006, another beached shell was found at Neve Yam, northern Israel (<xref ref-type="bibr" rid="B38">Bogi and Galil 2006</xref>, re-illustrated in Figure <xref ref-type="fig" rid="F24">24</xref> herein) and, according to these authors, the species was also found in Israel by J.J. van Aartsen. A specimen of <italic><tp:taxon-name><tp:taxon-name-part taxon-name-part-type="genus" reg="Odostomia">Odostomia</tp:taxon-name-part></tp:taxon-name></italic> sp. 2, from the original lot from Yumurtalik, was recently figured by <xref ref-type="bibr" rid="B90">Giannuzzi-Savelli et al. (2014)</xref>. Here, we report the first finding of a living individual of <italic><tp:taxon-name><tp:taxon-name-part taxon-name-part-type="genus" reg="Odostomia">Odostomia</tp:taxon-name-part></tp:taxon-name></italic> sp. 2 which was recovered from a sediment sample taken at the Soreq desalination plant, southern Israel.</p><p>Since the first finding in Turkey 25 years ago, the identity of this most likely non-indigenous species has remained unresolved. It differs from all known Mediterranean <tp:taxon-name><tp:taxon-name-part taxon-name-part-type="subfamily">Odostomiinae</tp:taxon-name-part></tp:taxon-name> at first glance by the presence of two brown spiral bands. We are unaware of any Indo-Pacific pyramidellid resembling this taxon, and it may well represent an undescribed species. To aid the further study of this taxon and raise awareness of its presence and apparent spread in the Mediterranean, we here re-illustrate the well-preserved shell from Neve Yam using light and scanning electron microscopy.</p><fig id="F24" position="float" orientation="portrait"><object-id xmlns:xlink="http://www.w3.org/1999/xlink" content-type="doi" xlink:type="simple">10.3897/zookeys.1010.58759.figure24</object-id><object-id xmlns:xlink="http://www.w3.org/1999/xlink" content-type="arpha" xlink:type="simple">6A89787A-95F1-5914-BC25-1EE894733C13</object-id><label>Figure 24.</label><caption><p><italic><tp:taxon-name><tp:taxon-name-part taxon-name-part-type="genus" reg="Odostomia">Odostomia</tp:taxon-name-part></tp:taxon-name></italic> (s.l.) sp. 2, Neve Yam, Atlit, Israel: front (<bold>A, B</bold>), side (<bold>C, D</bold>) and back (<bold>E, F</bold>) views, apex (<bold>G</bold>) and apical view of the protoconch (<bold>H</bold>). Scale bars: 0.5 mm (<bold>A–F</bold>); 0.2 mm (<bold>G, H</bold>).
      </p></caption><graphic xmlns:xlink="http://www.w3.org/1999/xlink" xlink:href="zookeys-1010-001-g024.jpg" position="float" orientation="portrait" xlink:type="simple" id="oo_496977.jpg"><uri content-type="original_file" xlink:type="simple">https://binary.pensoft.net/fig/496977</uri></graphic></fig></tp:treatment-sec><ref-list><ref id="B38"><mixed-citation xmlns:xlink="http://www.w3.org/1999/xlink" xlink:type="simple"><person-group><name name-style="western"><surname>Bogi</surname><given-names>C</given-names></name><name name-style="western"><surname>Galil</surname><given-names>BS</given-names></name></person-group> (<year>2006</year>) <article-title>Nuovi ritrovamenti lungo le coste israeliane. Notiziario S.I.M.</article-title><volume>24</volume>: <fpage>16</fpage>–<lpage>18</lpage>.</mixed-citation></ref><ref id="B91"><mixed-citation xmlns:xlink="http://www.w3.org/1999/xlink" xlink:type="simple"><person-group><name name-style="western"><surname>Giunchi</surname><given-names>L</given-names></name><name name-style="western"><surname>Micali</surname><given-names>P</given-names></name><name name-style="western"><surname>Tisselli</surname><given-names>M</given-names></name></person-group> (<year>2001</year>) <article-title>Report of two lessepsian migrants from Turkey.</article-title><source>La Conchiglia</source><volume>33</volume>: <fpage>47</fpage>–<lpage>48</lpage>. <ext-link xlink:type="simple" ext-link-type="doi" xlink:href="10.2307/25304703">https://doi.org/10.2307/25304703</ext-link></mixed-citation></ref><ref id="B90"><mixed-citation xmlns:xlink="http://www.w3.org/1999/xlink" xlink:type="simple"><person-group><name name-style="western"><surname>Giannuzzi-Savelli</surname><given-names>R</given-names></name><name name-style="western"><surname>Pusateri</surname><given-names>F</given-names></name><name name-style="western"><surname>Micali</surname><given-names>P</given-names></name><name name-style="western"><surname>Nofroni</surname><given-names>I</given-names></name><name name-style="western"><surname>Bartolini</surname><given-names>S</given-names></name></person-group> (<year>2014</year>) Atlante delle conchiglie marine del Mediterraneo Vol. 5 (<tp:taxon-name><tp:taxon-name-part taxon-name-part-type="superorder">Heterobranchia</tp:taxon-name-part></tp:taxon-name>). Edizioni Danaus, Palermo, 111 + 191 pp.</mixed-citation></ref></ref-list></tp:taxon-treatment>
