# Supplementary material for: Numerous new records of tropical non-indigenous species in the Eastern Mediterranean highlight the challenges of their recognition and identification
Source: Zookeys. 2021 Jan 13;1010:1–95. doi: 10.3897/zookeys.1010.58759 (PMC7817654; doi:10.3897/zookeys.1010.58759)
Supplement: XML Treatment for Oscilla virginiae [file zookeys.1010.58759-treatment28.xml]

<!DOCTYPE tp:taxon-treatment
  PUBLIC "-//TaxonX//DTD Taxonomic Treatment Publishing DTD v0 20100105//EN" "tax-treatment-NSO.dtd">
<tp:taxon-treatment xmlns:tp="http://www.plazi.org/taxpub"><tp:treatment-meta><kwd-group><label>Taxon classification</label><kwd><named-content xmlns:xlink="http://www.w3.org/1999/xlink" content-type="kingdom">Animalia</named-content></kwd><kwd><named-content xmlns:xlink="http://www.w3.org/1999/xlink" content-type="family">Pyramidellidae</named-content></kwd></kwd-group><mixed-citation publication-type="journal"><person-group><name><surname>Albano</surname><given-names>Paolo G.</given-names></name><name><surname>Steger</surname><given-names>Jan</given-names></name><name><surname>Bakker</surname><given-names>Piet A.J.</given-names></name><name><surname>Bogi</surname><given-names>Cesare</given-names></name><name><surname>Bošnjak</surname><given-names>Marija</given-names></name><name><surname>Guy-Haim</surname><given-names>Tamar</given-names></name><name><surname>Huseyinoglu</surname><given-names>Mehmet Fatih</given-names></name><name><surname>LaFollette</surname><given-names>Patrick I.</given-names></name><name><surname>Lubinevsky</surname><given-names>Hadas</given-names></name><name><surname>Mulas</surname><given-names>Martina</given-names></name><name><surname>Stockinger</surname><given-names>Martina</given-names></name><name><surname>Azzarone</surname><given-names>Michele</given-names></name><name><surname>Sabelli</surname><given-names>Bruno</given-names></name></person-group><article-title>Numerous new records of tropical non-indigenous species in the Eastern Mediterranean highlight the challenges of their recognition and identification</article-title><source>Zookeys</source><day>13</day><month>1</month><year>2021</year><volume>1010</volume><fpage>1</fpage><lpage>95</lpage><pub-id pub-id-type="doi">10.3897/zookeys.1010.58759</pub-id></mixed-citation></tp:treatment-meta><tp:nomenclature><tp:taxon-name><object-id xmlns:xlink="http://www.w3.org/1999/xlink" content-type="arpha" xlink:type="simple">0FAF17DC-6FDD-5EFA-B330-4E81DE1C1513</object-id>
                <tp:taxon-name-part taxon-name-part-type="genus" reg="Oscilla">Oscilla</tp:taxon-name-part>
                <tp:taxon-name-part taxon-name-part-type="species" reg="virginiae">virginiae</tp:taxon-name-part>
              </tp:taxon-name><tp:taxon-authority>Peñas, Rolán &amp; Sabelli, 2020</tp:taxon-authority><xref ref-type="fig" rid="F25">Figure 25A, B</xref></tp:nomenclature><tp:treatment-sec sec-type="New records" id="SECID0EUUBK"><title>New records.</title><p>Israel • 1 <abbrev xmlns:xlink="http://www.w3.org/1999/xlink" xlink:title="live collected specimen" id="ABBRID0E1UBK" xlink:type="simple">spcm</abbrev>; west of Rosh HaNikra Islands; <named-content xmlns:xlink="http://www.w3.org/1999/xlink" content-type="dwc:verbatimCoordinates" xlink:type="simple"><named-content content-type="geo-json" specific-use="{&#34;type&#34;:&#34;Point&#34;,&#34;coordinates&#34;:[35.092600,33.070400]}" id="NCID0EBVBK" xlink:type="simple">33.0704°N, 35.0926°E</named-content></named-content>; depth 12 m; 29 Oct. 2018; rocky substrate; suction sampler; <abbrev xmlns:xlink="http://www.w3.org/1999/xlink" xlink:title="“Historical ecology of Lessepsian migration” project" id="ABBRID0EGVBK" xlink:type="simple">HELM</abbrev> project (sample S52_1F) • 1 <abbrev xmlns:xlink="http://www.w3.org/1999/xlink" xlink:title="live collected specimen" id="ABBRID0EKVBK" xlink:type="simple">spcm</abbrev>; west of Rosh HaNikra Islands; <named-content xmlns:xlink="http://www.w3.org/1999/xlink" content-type="dwc:verbatimCoordinates" xlink:type="simple"><named-content content-type="geo-json" specific-use="{&#34;type&#34;:&#34;Point&#34;,&#34;coordinates&#34;:[35.092300,33.072500]}" id="NCID0ERVBK" xlink:type="simple">33.0725°N, 35.0923°E</named-content></named-content>; depth 19 m; 29 Oct. 2018; rocky substrate; suction sampler; <abbrev xmlns:xlink="http://www.w3.org/1999/xlink" xlink:title="“Historical ecology of Lessepsian migration” project" id="ABBRID0EWVBK" xlink:type="simple">HELM</abbrev> project (sample S53_1F); size: H 1.6 mm, W 0.9 mm (illustrated specimen).</p></tp:treatment-sec><tp:treatment-sec sec-type="material" id="SECID0E1VBK"><title>Additional material examined.</title><p><italic><tp:taxon-name><tp:taxon-name-part taxon-name-part-type="genus" reg="Oscilla">Oscilla</tp:taxon-name-part> <tp:taxon-name-part taxon-name-part-type="species" reg="appeliusi">appeliusi</tp:taxon-name-part></tp:taxon-name></italic> (Hornung &amp; Mermod, 1925): EGYPT • 1 <abbrev xmlns:xlink="http://www.w3.org/1999/xlink" xlink:title="empty shell" id="ABBRID0ELWBK" xlink:type="simple">sh</abbrev>; Sinai (Red Sea), south of Sharm-el-Sheik, Na’ama Bay; <named-content xmlns:xlink="http://www.w3.org/1999/xlink" content-type="dwc:verbatimCoordinates" xlink:type="simple"><named-content content-type="geo-json" specific-use="{&#34;type&#34;:&#34;Point&#34;,&#34;coordinates&#34;:[34.283300,27.850000]}" id="NCID0ESWBK" xlink:type="simple">27.8500°N, 34.2833°E</named-content></named-content>; depth 0–6 m; 28 Sep. –4 Oct. 1978; rocky substrate; A.J. Ferreira leg.; <named-content xmlns:xlink="http://www.w3.org/1999/xlink" content-type="dwc:institutional_code" xlink:type="simple">LACM</named-content> 1978-79.4 • 1 <abbrev xmlns:xlink="http://www.w3.org/1999/xlink" xlink:title="empty shell" id="ABBRID0E3WBK" xlink:type="simple">sh</abbrev>; Sinai (Red Sea), Gulf of Aqaba, Strait of Tiran, Jackson Reef ; <named-content xmlns:xlink="http://www.w3.org/1999/xlink" content-type="dwc:verbatimCoordinates" xlink:type="simple"><named-content content-type="geo-json" specific-use="{&#34;type&#34;:&#34;Point&#34;,&#34;coordinates&#34;:[34.466700,28.016700]}" id="NCID0EDXBK" xlink:type="simple">28.0167°N, 34.4667°E</named-content></named-content>; depth 2–3 m; 31 Oct. 1985; sand and coral substrate; T. Bratcher leg.; <named-content xmlns:xlink="http://www.w3.org/1999/xlink" content-type="dwc:institutional_code" xlink:type="simple">LACM</named-content> 1985-111.5 • 2 <abbrev xmlns:xlink="http://www.w3.org/1999/xlink" xlink:title="empty shells" id="ABBRID0ENXBK" xlink:type="simple">shs</abbrev>; Sinai (Red Sea), Gulf of Aqaba, Strait of Tiran, east side Jackson Reef; <named-content xmlns:xlink="http://www.w3.org/1999/xlink" content-type="dwc:verbatimCoordinates" xlink:type="simple"><named-content content-type="geo-json" specific-use="{&#34;type&#34;:&#34;Point&#34;,&#34;coordinates&#34;:[34.466700,28.000000]}" id="NCID0EUXBK" xlink:type="simple">28.000°N, 34.4667°E</named-content></named-content>; depth 10 m; 9 Jul. 1988; coral rubble; J. H. Golden leg.; <named-content xmlns:xlink="http://www.w3.org/1999/xlink" content-type="dwc:institutional_code" xlink:type="simple">LACM</named-content> 1988-118.1 • 4 <abbrev xmlns:xlink="http://www.w3.org/1999/xlink" xlink:title="empty shells" id="ABBRID0E5XBK" xlink:type="simple">shs</abbrev>; Sinai (Red Sea), off Ras Umm Sid, “Amphoras” dive site; <named-content xmlns:xlink="http://www.w3.org/1999/xlink" content-type="dwc:verbatimCoordinates" xlink:type="simple"><named-content content-type="geo-json" specific-use="{&#34;type&#34;:&#34;Point&#34;,&#34;coordinates&#34;:[34.333000,27.866700]}" id="NCID0EFYBK" xlink:type="simple">27.8667°N, 34.333°E</named-content></named-content>; depth 18 m; 24 Jul. 1988; coral rubble; J.H. Golden leg.; <named-content xmlns:xlink="http://www.w3.org/1999/xlink" content-type="dwc:institutional_code" xlink:type="simple">LACM</named-content> 1988-119.2.</p><p>Indonesia • 7 <abbrev xmlns:xlink="http://www.w3.org/1999/xlink" xlink:title="empty shells" id="ABBRID0ERYBK" xlink:type="simple">shs</abbrev>; Papua Province, south-east of Biak Island, east side of Auki Islet; <named-content xmlns:xlink="http://www.w3.org/1999/xlink" content-type="dwc:verbatimCoordinates" xlink:type="simple"><named-content content-type="geo-json" specific-use="{&#34;type&#34;:&#34;Point&#34;,&#34;coordinates&#34;:[136.336700,-1.230000]}" id="NCID0EYYBK" xlink:type="simple">1.2300° S, 136.3367°E</named-content></named-content>; depth 0 m; 5 Apr. 1988; rock; J.H. McLean &amp; E. Abbott leg.; <named-content xmlns:xlink="http://www.w3.org/1999/xlink" content-type="dwc:institutional_code" xlink:type="simple">LACM</named-content> 1988-48.12.</p><p>Taiwan • 7 <abbrev xmlns:xlink="http://www.w3.org/1999/xlink" xlink:title="empty shells" id="ABBRID0EEZBK" xlink:type="simple">shs</abbrev>; Tai-Pei County, east of Chi-lung (= Keelung), south-east side of Pitou Chiao (= Pitou Nonkow); <named-content xmlns:xlink="http://www.w3.org/1999/xlink" content-type="dwc:verbatimCoordinates" xlink:type="simple"><named-content content-type="geo-json" specific-use="{&#34;type&#34;:&#34;Point&#34;,&#34;coordinates&#34;:[121.916700,25.133300]}" id="NCID0ELZBK" xlink:type="simple">25.1333°N, 121.9167°E</named-content></named-content>; depth 0–3 m; 10 May 1988; rocky tide pool; C.C. Coney &amp; P.F. Liu leg.; <named-content xmlns:xlink="http://www.w3.org/1999/xlink" content-type="dwc:institutional_code" xlink:type="simple">LACM</named-content> 1988-80.13.</p><p><italic><tp:taxon-name><tp:taxon-name-part taxon-name-part-type="genus" reg="Miralda">Miralda</tp:taxon-name-part></tp:taxon-name></italic> sp. (<italic><tp:taxon-name><tp:taxon-name-part taxon-name-part-type="genus" reg="Oscilla">Oscilla</tp:taxon-name-part> <tp:taxon-name-part taxon-name-part-type="species" reg="jocosa">jocosa</tp:taxon-name-part></tp:taxon-name></italic> sensu van <xref ref-type="bibr" rid="B3">Aartsen et al. (1989)</xref>): Israel • 1 <abbrev xmlns:xlink="http://www.w3.org/1999/xlink" xlink:title="live collected specimen" id="ABBRID0EN1BK" xlink:type="simple">spcm</abbrev>; west of Rosh HaNikra Islands; <named-content xmlns:xlink="http://www.w3.org/1999/xlink" content-type="dwc:verbatimCoordinates" xlink:type="simple"><named-content content-type="geo-json" specific-use="{&#34;type&#34;:&#34;Point&#34;,&#34;coordinates&#34;:[35.092600,33.070400]}" id="NCID0EU1BK" xlink:type="simple">33.0704°N, 35.0926°E</named-content></named-content>; depth 12 m; 29 Oct. 2018; rocky substrate; suction sampler; <abbrev xmlns:xlink="http://www.w3.org/1999/xlink" xlink:title="“Historical ecology of Lessepsian migration” project" id="ABBRID0EZ1BK" xlink:type="simple">HELM</abbrev> project (sample S52_1F); size: H 2.0 mm, W 1.0 mm (illustrated specimen).</p></tp:treatment-sec><tp:treatment-sec sec-type="remarks" id="SECID0E41BK"><title>Remarks.</title><p><italic><tp:taxon-name><tp:taxon-name-part taxon-name-part-type="genus" reg="Oscilla">Oscilla</tp:taxon-name-part> <tp:taxon-name-part taxon-name-part-type="species" reg="virginiae">virginiae</tp:taxon-name-part></tp:taxon-name></italic> is characterized by a small-sized, white, conical shell with a type A protoconch. The sculpture consists of thick, smooth spiral cords: the first and second whorl bear two cords; the upper cord is broadest and bifurcates on the third whorl, forming three cords on the last whorl, with the newly formed pair remaining positioned very close one to each other (Figure <xref ref-type="fig" rid="F25">25A, B</xref>; <xref ref-type="bibr" rid="B181">Peñas et al., 2020</xref>).</p><p>This species has just been described from the infralittoral of Jordan and also occurs in the Egyptian Red Sea (<xref ref-type="bibr" rid="B181">Peñas et al. 2020</xref>). It superficially resembles the Indo-Pacific <italic><tp:taxon-name><tp:taxon-name-part taxon-name-part-type="genus" reg="Oscilla">O.</tp:taxon-name-part> <tp:taxon-name-part taxon-name-part-type="species" reg="appeliusi">appeliusi</tp:taxon-name-part></tp:taxon-name></italic> (Hornung &amp; Mermod, 1925), and indeed, a juvenile shell from Dahab (Egypt) was recently figured by <xref ref-type="bibr" rid="B35">Blatterer (2019</xref>: plate 212, fig. 17c, d) under this name. In contrast to <italic><tp:taxon-name><tp:taxon-name-part taxon-name-part-type="genus" reg="Oscilla">O.</tp:taxon-name-part> <tp:taxon-name-part taxon-name-part-type="species" reg="virginiae">virginiae</tp:taxon-name-part></tp:taxon-name></italic>, however, <italic><tp:taxon-name><tp:taxon-name-part taxon-name-part-type="genus" reg="Oscilla">O.</tp:taxon-name-part> <tp:taxon-name-part taxon-name-part-type="species" reg="appeliusi">appeliusi</tp:taxon-name-part></tp:taxon-name></italic> bears spiral cords more similar in thickness which are spaced more equidistantly and closer to each other. Already on the second whorl, three cords are present, and the uppermost cord does not evidently bifurcate (<xref ref-type="bibr" rid="B181">Peñas et al. 2020</xref>). Lastly, the illustration of <xref ref-type="bibr" rid="B108">Hornung and Mermod (1925)</xref> suggests a greater number of spiral cords on the last whorl. To date, <italic><tp:taxon-name><tp:taxon-name-part taxon-name-part-type="genus" reg="Oscilla">O.</tp:taxon-name-part> <tp:taxon-name-part taxon-name-part-type="species" reg="appeliusi">appeliusi</tp:taxon-name-part></tp:taxon-name></italic> has not been recorded from the Mediterranean Sea.</p><p>Within the Mediterranean, <italic><tp:taxon-name><tp:taxon-name-part taxon-name-part-type="genus" reg="Oscilla">O.</tp:taxon-name-part> <tp:taxon-name-part taxon-name-part-type="species" reg="virginiae">virginiae</tp:taxon-name-part></tp:taxon-name></italic> is superficially similar only to two other non-indigenous pyramidellids, <italic><tp:taxon-name><tp:taxon-name-part taxon-name-part-type="genus" reg="Cingulina">Cingulina</tp:taxon-name-part> <tp:taxon-name-part taxon-name-part-type="species" reg="isseli">isseli</tp:taxon-name-part></tp:taxon-name></italic> (Tryon, 1886) and <italic><tp:taxon-name><tp:taxon-name-part taxon-name-part-type="genus" reg="Miralda">Miralda</tp:taxon-name-part></tp:taxon-name></italic> sp. (Figure <xref ref-type="fig" rid="F25">25C, D</xref>). The latter taxon has previously been reported under the name <italic><tp:taxon-name><tp:taxon-name-part taxon-name-part-type="genus" reg="Oscilla">Oscilla</tp:taxon-name-part> <tp:taxon-name-part taxon-name-part-type="species" reg="jocosa">jocosa</tp:taxon-name-part></tp:taxon-name></italic> Melvill, 1904, despite recent evidence by Peñas &amp; Rolán (2017) that it is not conspecific with <xref ref-type="bibr" rid="B145">Melvill’s (1904)</xref> type material. <italic><tp:taxon-name><tp:taxon-name-part taxon-name-part-type="genus" reg="Oscilla">Oscilla</tp:taxon-name-part> <tp:taxon-name-part taxon-name-part-type="species" reg="virginiae">virginiae</tp:taxon-name-part></tp:taxon-name></italic> differs from <italic><tp:taxon-name><tp:taxon-name-part taxon-name-part-type="genus" reg="Cingulina">C.</tp:taxon-name-part> <tp:taxon-name-part taxon-name-part-type="species" reg="isseli">isseli</tp:taxon-name-part></tp:taxon-name></italic> by its broader, more conical shell, fewer whorls, smaller size (<italic><tp:taxon-name><tp:taxon-name-part taxon-name-part-type="genus" reg="Cingulina">C.</tp:taxon-name-part> <tp:taxon-name-part taxon-name-part-type="species" reg="isseli">isseli</tp:taxon-name-part></tp:taxon-name></italic> reaches a height of ~ 3 mm), and the much less pronounced axial sculpture between the spiral cords. Compared to <italic><tp:taxon-name><tp:taxon-name-part taxon-name-part-type="genus" reg="Miralda">Miralda</tp:taxon-name-part></tp:taxon-name></italic> sp., <italic><tp:taxon-name><tp:taxon-name-part taxon-name-part-type="genus" reg="Oscilla">O.</tp:taxon-name-part> <tp:taxon-name-part taxon-name-part-type="species" reg="virginiae">virginiae</tp:taxon-name-part></tp:taxon-name></italic> differs by its smaller size (up to ~ 3 mm in <italic><tp:taxon-name><tp:taxon-name-part taxon-name-part-type="genus" reg="Miralda">Miralda</tp:taxon-name-part></tp:taxon-name></italic> sp.), the absence of beads on the two upper spiral cords (Figure <xref ref-type="fig" rid="F25">25C, D</xref>), and stronger spiral cords on the base of the shell. Another <italic><tp:taxon-name><tp:taxon-name-part taxon-name-part-type="genus" reg="Oscilla">Oscilla</tp:taxon-name-part></tp:taxon-name></italic> present in the Mediterranean Sea is <italic><tp:taxon-name><tp:taxon-name-part taxon-name-part-type="genus" reg="Oscilla">O.</tp:taxon-name-part> <tp:taxon-name-part taxon-name-part-type="species" reg="galilae">galilae</tp:taxon-name-part></tp:taxon-name></italic> Bogi, Kharan &amp; Yokes, 2012, which can be easily distinguished from <italic><tp:taxon-name><tp:taxon-name-part taxon-name-part-type="genus" reg="Oscilla">O.</tp:taxon-name-part> <tp:taxon-name-part taxon-name-part-type="species" reg="virginiae">virginiae</tp:taxon-name-part></tp:taxon-name></italic> by the smaller size, the oval profile, the oblique spiral sculpture, the more prominent axial sculpture and a type C protoconch. <xref ref-type="bibr" rid="B181">Peñas et al. (2020)</xref> illustrated <italic><tp:taxon-name><tp:taxon-name-part taxon-name-part-type="genus" reg="Oscilla">O.</tp:taxon-name-part> <tp:taxon-name-part taxon-name-part-type="species" reg="galilae">galilae</tp:taxon-name-part></tp:taxon-name></italic> (their Fig. <xref ref-type="fig" rid="F38">38A–E</xref>) under the name <italic><tp:taxon-name><tp:taxon-name-part taxon-name-part-type="genus" reg="Oscilla">O.</tp:taxon-name-part> <tp:taxon-name-part taxon-name-part-type="species" reg="cylindrica">cylindrica</tp:taxon-name-part></tp:taxon-name></italic> (de Folin, 1879) suggesting synonymy between the two names. However, <italic><tp:taxon-name><tp:taxon-name-part taxon-name-part-type="genus" reg="Oscilla">O.</tp:taxon-name-part> <tp:taxon-name-part taxon-name-part-type="species" reg="cylindrica">cylindrica</tp:taxon-name-part></tp:taxon-name></italic> can be easily distinguished from <italic><tp:taxon-name><tp:taxon-name-part taxon-name-part-type="genus" reg="Oscilla">O.</tp:taxon-name-part> <tp:taxon-name-part taxon-name-part-type="species" reg="galilae">galilae</tp:taxon-name-part></tp:taxon-name></italic> because it bears spiral cords without interspaces, because it does not bear the fine axial lamellae typical of <italic><tp:taxon-name><tp:taxon-name-part taxon-name-part-type="genus" reg="Oscilla">O.</tp:taxon-name-part> <tp:taxon-name-part taxon-name-part-type="species" reg="galilae">galilae</tp:taxon-name-part></tp:taxon-name></italic> and because of its more cylindrical profile. The Red Sea records of <italic><tp:taxon-name><tp:taxon-name-part taxon-name-part-type="genus" reg="Oscilla">O.</tp:taxon-name-part> <tp:taxon-name-part taxon-name-part-type="species" reg="virginiae">virginiae</tp:taxon-name-part></tp:taxon-name></italic> and <italic><tp:taxon-name><tp:taxon-name-part taxon-name-part-type="genus" reg="Oscilla">O.</tp:taxon-name-part> <tp:taxon-name-part taxon-name-part-type="species" reg="galilae">galilae</tp:taxon-name-part></tp:taxon-name></italic> by Peñas et al. enable to assess that both species are non-indigenous in the Mediterranean Sea.</p><fig id="F25" position="float" orientation="portrait"><object-id xmlns:xlink="http://www.w3.org/1999/xlink" content-type="doi" xlink:type="simple">10.3897/zookeys.1010.58759.figure25</object-id><object-id xmlns:xlink="http://www.w3.org/1999/xlink" content-type="arpha" xlink:type="simple">40CEE1F5-A848-56D7-8DF8-40CE321B9E01</object-id><label>Figure 25.</label><caption><p>Comparison between <italic><tp:taxon-name><tp:taxon-name-part taxon-name-part-type="genus" reg="Oscilla">Oscilla</tp:taxon-name-part> <tp:taxon-name-part taxon-name-part-type="species" reg="virginiae">virginiae</tp:taxon-name-part></tp:taxon-name></italic> Peñas, Rolán &amp; Sabelli, 2020 and <italic><tp:taxon-name><tp:taxon-name-part taxon-name-part-type="genus" reg="Miralda">Miralda</tp:taxon-name-part></tp:taxon-name></italic> sp. <bold>A, B</bold><italic><tp:taxon-name><tp:taxon-name-part taxon-name-part-type="genus" reg="Oscilla">Oscilla</tp:taxon-name-part> <tp:taxon-name-part taxon-name-part-type="species" reg="virginiae">virginiae</tp:taxon-name-part></tp:taxon-name></italic>, west of Rosh HaNikra Islands, Israel, <abbrev xmlns:xlink="http://www.w3.org/1999/xlink" xlink:title="“Historical ecology of Lessepsian migration” project" id="ABBRID0E4FCK" xlink:type="simple">HELM</abbrev> project (sample S53_1F): front (<bold>A</bold>) and back (<bold>B</bold>) views <bold>C, D</bold><italic><tp:taxon-name><tp:taxon-name-part taxon-name-part-type="genus" reg="Miralda">Miralda</tp:taxon-name-part></tp:taxon-name></italic> sp. (<italic><tp:taxon-name><tp:taxon-name-part taxon-name-part-type="genus" reg="Oscilla">Oscilla</tp:taxon-name-part> <tp:taxon-name-part taxon-name-part-type="species" reg="jocosa">jocosa</tp:taxon-name-part></tp:taxon-name></italic> sensu van <xref ref-type="bibr" rid="B3">Aartsen et al. (1989)</xref>), west of Rosh HaNikra Islands, Israel, <abbrev xmlns:xlink="http://www.w3.org/1999/xlink" xlink:title="“Historical ecology of Lessepsian migration” project" id="ABBRID0E4GCK" xlink:type="simple">HELM</abbrev> project (sample S52_1F): front (<bold>C</bold>) and back (<bold>D</bold>) views. Scale bars: 0.5 mm.
      </p></caption><graphic xmlns:xlink="http://www.w3.org/1999/xlink" xlink:href="zookeys-1010-001-g025.jpg" position="float" orientation="portrait" xlink:type="simple" id="oo_496978.jpg"><uri content-type="original_file" xlink:type="simple">https://binary.pensoft.net/fig/496978</uri></graphic></fig></tp:treatment-sec><tp:treatment-sec><!--Section generated to contain objects referenced in tp:taxon-treatment.--><fig id="F38" position="float" orientation="portrait"><object-id xmlns:xlink="http://www.w3.org/1999/xlink" content-type="doi" xlink:type="simple">10.3897/zookeys.1010.58759.figure38</object-id><object-id xmlns:xlink="http://www.w3.org/1999/xlink" content-type="arpha" xlink:type="simple">E2A17829-7A23-5B84-A821-CFE1071C51CE</object-id><label>Figure 38.</label><caption><p><tp:taxon-name><tp:taxon-name-part taxon-name-part-type="genus" reg="Pegophysema">Pegophysema</tp:taxon-name-part> <tp:taxon-name-part taxon-name-part-type="uncertainty-rank">cf.</tp:taxon-name-part> <tp:taxon-name-part taxon-name-part-type="species" reg="philippiana">philippiana</tp:taxon-name-part></tp:taxon-name> (Reeve, 1850), Palmachim, Israel, Shafdan project (sample 24(B)): right valve outer (<bold>A</bold>) and dorsal (<bold>B</bold>) views. The pink hue is due to staining with eosin solution. Photograph courtesy S. Bartolini. Scale bar: 5 mm.
      </p></caption><graphic xmlns:xlink="http://www.w3.org/1999/xlink" xlink:href="zookeys-1010-001-g038.jpg" position="float" orientation="portrait" xlink:type="simple" id="oo_496991.jpg"><uri content-type="original_file" xlink:type="simple">https://binary.pensoft.net/fig/496991</uri></graphic></fig></tp:treatment-sec><ref-list><ref id="B3"><mixed-citation xmlns:xlink="http://www.w3.org/1999/xlink" xlink:type="simple"><person-group><name name-style="western"><surname>Aartsen</surname><given-names>JJ van</given-names></name><name name-style="western"><surname>Barash</surname><given-names>A</given-names></name><name name-style="western"><surname>Carrozza</surname><given-names>F</given-names></name></person-group> (<year>1989</year>) <article-title>Addition to the knowledge of the Mediterranean <tp:taxon-name><tp:taxon-name-part taxon-name-part-type="phylum">Mollusca</tp:taxon-name-part></tp:taxon-name> of Israel and Sinai.</article-title><source>Bollettino Malacologico</source><volume>25</volume>: <fpage>63</fpage>–<lpage>76</lpage>.</mixed-citation></ref><ref id="B181"><mixed-citation xmlns:xlink="http://www.w3.org/1999/xlink" xlink:type="simple"><person-group><name name-style="western"><surname>Peñas</surname><given-names>A</given-names></name><name name-style="western"><surname>Rolán</surname><given-names>E</given-names></name><name name-style="western"><surname>Sabelli</surname><given-names>B</given-names></name></person-group> (<year>2020</year>) <article-title>The family <tp:taxon-name><tp:taxon-name-part taxon-name-part-type="family">Pyramidellidae</tp:taxon-name-part></tp:taxon-name> in the Red Sea. I. The tribe <tp:taxon-name><tp:taxon-name-part taxon-name-part-type="tribe">Chrysallidini</tp:taxon-name-part></tp:taxon-name>.</article-title><source>Iberus</source><volume>39</volume>: <fpage>1</fpage>–<lpage>93</lpage>.</mixed-citation></ref><ref id="B35"><mixed-citation xmlns:xlink="http://www.w3.org/1999/xlink" xlink:type="simple"><person-group><name name-style="western"><surname>Blatterer</surname><given-names>H</given-names></name></person-group> (<year>2019</year>) <article-title><tp:taxon-name><tp:taxon-name-part taxon-name-part-type="phylum">Mollusca</tp:taxon-name-part></tp:taxon-name> of the Dahab region (Gulf of Aqaba, Red Sea).</article-title><source>Denisia</source><volume>43</volume>: <fpage>1</fpage>–<lpage>480</lpage>.</mixed-citation></ref><ref id="B108"><mixed-citation xmlns:xlink="http://www.w3.org/1999/xlink" xlink:type="simple"><person-group><name name-style="western"><surname>Hornung</surname><given-names>A</given-names></name><name name-style="western"><surname>Mermod</surname><given-names>G</given-names></name></person-group> (<year>1925</year>) <article-title>Mollusques de la Mer Rouge recueillis par A. Issel faisant partie des collections du Musée Civique d’Histoire Naturelle de Gênes. Deuxième partie, Pyramidellides (fin) - Rissoinides. Annali del Museo Civico di Storia Naturale “G.</article-title><source>Doria”</source><volume>52</volume>: <fpage>20</fpage>–<lpage>33</lpage>.</mixed-citation></ref><ref id="B145"><mixed-citation xmlns:xlink="http://www.w3.org/1999/xlink" xlink:type="simple"><person-group><name name-style="western"><surname>Melvill</surname><given-names>JC</given-names></name></person-group> (<year>1904</year>) <article-title>Descriptions of twelve new species and one variety of marine <tp:taxon-name><tp:taxon-name-part taxon-name-part-type="class">Gastropoda</tp:taxon-name-part></tp:taxon-name> from the Persian Gulf, Gulf of Oman and Arabian sea, collected by Mr. F. W. Townsend, 1902–1904.</article-title><source>Journal of Malacology</source><volume>11</volume>: <fpage>79</fpage>–<lpage>85</lpage>.</mixed-citation></ref></ref-list></tp:taxon-treatment>
