# Supplementary material for: Numerous new records of tropical non-indigenous species in the Eastern Mediterranean highlight the challenges of their recognition and identification
Source: Zookeys. 2021 Jan 13;1010:1–95. doi: 10.3897/zookeys.1010.58759 (PMC7817654; doi:10.3897/zookeys.1010.58759)
Supplement: XML Treatment for Parthenina cossmanni [file zookeys.1010.58759-treatment29.xml]

<!DOCTYPE tp:taxon-treatment
  PUBLIC "-//TaxonX//DTD Taxonomic Treatment Publishing DTD v0 20100105//EN" "tax-treatment-NSO.dtd">
<tp:taxon-treatment xmlns:tp="http://www.plazi.org/taxpub"><tp:treatment-meta><kwd-group><label>Taxon classification</label><kwd><named-content xmlns:xlink="http://www.w3.org/1999/xlink" content-type="kingdom">Animalia</named-content></kwd><kwd><named-content xmlns:xlink="http://www.w3.org/1999/xlink" content-type="family">Pyramidellidae</named-content></kwd></kwd-group><mixed-citation publication-type="journal"><person-group><name><surname>Albano</surname><given-names>Paolo G.</given-names></name><name><surname>Steger</surname><given-names>Jan</given-names></name><name><surname>Bakker</surname><given-names>Piet A.J.</given-names></name><name><surname>Bogi</surname><given-names>Cesare</given-names></name><name><surname>Bošnjak</surname><given-names>Marija</given-names></name><name><surname>Guy-Haim</surname><given-names>Tamar</given-names></name><name><surname>Huseyinoglu</surname><given-names>Mehmet Fatih</given-names></name><name><surname>LaFollette</surname><given-names>Patrick I.</given-names></name><name><surname>Lubinevsky</surname><given-names>Hadas</given-names></name><name><surname>Mulas</surname><given-names>Martina</given-names></name><name><surname>Stockinger</surname><given-names>Martina</given-names></name><name><surname>Azzarone</surname><given-names>Michele</given-names></name><name><surname>Sabelli</surname><given-names>Bruno</given-names></name></person-group><article-title>Numerous new records of tropical non-indigenous species in the Eastern Mediterranean highlight the challenges of their recognition and identification</article-title><source>Zookeys</source><day>13</day><month>1</month><year>2021</year><volume>1010</volume><fpage>1</fpage><lpage>95</lpage><pub-id pub-id-type="doi">10.3897/zookeys.1010.58759</pub-id></mixed-citation></tp:treatment-meta><tp:nomenclature><tp:taxon-name><object-id xmlns:xlink="http://www.w3.org/1999/xlink" content-type="arpha" xlink:type="simple">57CBF6DB-D2E5-53CA-A47B-1D904A43EEAA</object-id>
                <tp:taxon-name-part taxon-name-part-type="genus" reg="Parthenina">Parthenina</tp:taxon-name-part>
                <tp:taxon-name-part taxon-name-part-type="species" reg="cossmanni">cossmanni</tp:taxon-name-part>
              </tp:taxon-name><tp:taxon-authority>(Hornung &amp; Mermod, 1924)</tp:taxon-authority><xref ref-type="fig" rid="F26">Figure 26A–H</xref></tp:nomenclature><tp:treatment-sec sec-type="New records" id="SECID0EMICK"><title>New records.</title><p>Israel • 1 <abbrev xmlns:xlink="http://www.w3.org/1999/xlink" xlink:title="empty shell" id="ABBRID0ESICK" xlink:type="simple">sh</abbrev>; north of Atlit; <named-content xmlns:xlink="http://www.w3.org/1999/xlink" content-type="dwc:verbatimCoordinates" xlink:type="simple"><named-content content-type="geo-json" specific-use="{&#34;type&#34;:&#34;Point&#34;,&#34;coordinates&#34;:[34.918100,32.742200]}" id="NCID0EZICK" xlink:type="simple">32.7422°N, 34.9181°E</named-content></named-content>; depth 30 m; 20 Sep. 2016; sand; grab; <abbrev xmlns:xlink="http://www.w3.org/1999/xlink" xlink:title="“Historical ecology of Lessepsian migration” project" id="ABBRID0E5ICK" xlink:type="simple">HELM</abbrev> project (sample NG30_2F); size: H 1.9 mm, W 0.9 mm (illustrated shell, Figure <xref ref-type="fig" rid="F26">26A–F</xref>) • 9 <abbrev xmlns:xlink="http://www.w3.org/1999/xlink" xlink:title="live collected specimens" id="ABBRID0EGJCK" xlink:type="simple">spcms</abbrev>, 2 <abbrev xmlns:xlink="http://www.w3.org/1999/xlink" xlink:title="empty shells" id="ABBRID0EKJCK" xlink:type="simple">shs</abbrev>; Ashqelon; <named-content xmlns:xlink="http://www.w3.org/1999/xlink" content-type="dwc:verbatimCoordinates" xlink:type="simple"><named-content content-type="geo-json" specific-use="{&#34;type&#34;:&#34;Point&#34;,&#34;coordinates&#34;:[34.549800,31.700200]}" id="NCID0ERJCK" xlink:type="simple">31.7002°N, 34.5498°E</named-content></named-content>; depth 21 m; 18 Sep. 2016; sand; grab; <abbrev xmlns:xlink="http://www.w3.org/1999/xlink" xlink:title="“Historical ecology of Lessepsian migration” project" id="ABBRID0EWJCK" xlink:type="simple">HELM</abbrev> project (samples SG20_1F, SG20_2F, SG20_4F, SG20_5F); size: H 2.0 mm, W 0.8 mm (illustrated specimen, Figure <xref ref-type="fig" rid="F26">26G, H</xref>) • 1 <abbrev xmlns:xlink="http://www.w3.org/1999/xlink" xlink:title="live collected specimen" id="ABBRID0E5JCK" xlink:type="simple">spcm</abbrev>; Ashqelon; <named-content xmlns:xlink="http://www.w3.org/1999/xlink" content-type="dwc:verbatimCoordinates" xlink:type="simple"><named-content content-type="geo-json" specific-use="{&#34;type&#34;:&#34;Point&#34;,&#34;coordinates&#34;:[34.551600,31.686800]}" id="NCID0EFKCK" xlink:type="simple">31.6868°N, 34.5516°E</named-content></named-content>; depth 12 m; 30 Apr. 2018; offshore rocky reef; suction sampler; <abbrev xmlns:xlink="http://www.w3.org/1999/xlink" xlink:title="“Historical ecology of Lessepsian migration” project" id="ABBRID0EKKCK" xlink:type="simple">HELM</abbrev> project (sample S12_1F).</p></tp:treatment-sec><tp:treatment-sec sec-type="material" id="SECID0EOKCK"><title>Additional material examined.</title><p><italic><tp:taxon-name><tp:taxon-name-part taxon-name-part-type="genus" reg="Parthenina">Parthenina</tp:taxon-name-part> <tp:taxon-name-part taxon-name-part-type="species" reg="indistincta">indistincta</tp:taxon-name-part></tp:taxon-name></italic> (Montagu, 1808): Israel • 2 <abbrev xmlns:xlink="http://www.w3.org/1999/xlink" xlink:title="empty shells" id="ABBRID0E6KCK" xlink:type="simple">shs</abbrev>; Ashqelon; <named-content xmlns:xlink="http://www.w3.org/1999/xlink" content-type="dwc:verbatimCoordinates" xlink:type="simple"><named-content content-type="geo-json" specific-use="{&#34;type&#34;:&#34;Point&#34;,&#34;coordinates&#34;:[34.549800,31.700200]}" id="NCID0EGLCK" xlink:type="simple">31.7002°N, 34.5498°E</named-content></named-content>; depth 21 m; 18 Sep. 2016; sand; grab; <abbrev xmlns:xlink="http://www.w3.org/1999/xlink" xlink:title="“Historical ecology of Lessepsian migration” project" id="ABBRID0ELLCK" xlink:type="simple">HELM</abbrev> project (sample SG20_2F) • 1 <abbrev xmlns:xlink="http://www.w3.org/1999/xlink" xlink:title="empty shell" id="ABBRID0EPLCK" xlink:type="simple">sh</abbrev>; Ashqelon; <named-content xmlns:xlink="http://www.w3.org/1999/xlink" content-type="dwc:verbatimCoordinates" xlink:type="simple"><named-content content-type="geo-json" specific-use="{&#34;type&#34;:&#34;Point&#34;,&#34;coordinates&#34;:[34.540600,31.710100]}" id="NCID0EWLCK" xlink:type="simple">31.7101°N, 34.5406°E</named-content></named-content>; depth 31 m; silty sand, 15 cm below sediment surface; gravity corer; <abbrev xmlns:xlink="http://www.w3.org/1999/xlink" xlink:title="“Historical ecology of Lessepsian migration” project" id="ABBRID0E2LCK" xlink:type="simple">HELM</abbrev> project (sample SC30_1_15L); size: H 1.7 mm, W 0.7 mm (illustrated shell).</p></tp:treatment-sec><tp:treatment-sec sec-type="remarks" id="SECID0E6LCK"><title>Remarks.</title><p><italic><tp:taxon-name><tp:taxon-name-part taxon-name-part-type="genus" reg="Parthenina">Parthenina</tp:taxon-name-part> <tp:taxon-name-part taxon-name-part-type="species" reg="cossmanni">cossmanni</tp:taxon-name-part></tp:taxon-name></italic> has an elongated-conical shell with flat-convex whorls and a protoconch of type C. The whorls of the spire have a subangular profile, whereas the body whorl in adult specimens is more convex and evenly rounded. The axial sculpture is made of strong orthocline ribs that become slightly flexuous on the body whorl in some specimens (Figure <xref ref-type="fig" rid="F26">26A–E</xref>). The spiral sculpture on the spire consists of a single, thin, suprasutural cord; a second cord emerges on the penultimate whorl, and three cords are present on the last whorl. The columellar tooth is weak and deeply inset, and in some of the studied specimens hardly visible inside the aperture. The soft body of ethanol-preserved specimens is yellowish, with the eyes visible through the shell (Figure <xref ref-type="fig" rid="F26">26G, H</xref>).</p><p>The type material of <italic><tp:taxon-name><tp:taxon-name-part taxon-name-part-type="genus" reg="Parthenina">P.</tp:taxon-name-part> <tp:taxon-name-part taxon-name-part-type="species" reg="cossmanni">cossmanni</tp:taxon-name-part></tp:taxon-name></italic> was collected from the Red Sea of Massawa (Eritrea) at a depth of 30 m (<xref ref-type="bibr" rid="B107">Hornung and Mermod 1924</xref>); the species was recently recorded from Dahab (Gulf of Aqaba, northern Egypt) by <xref ref-type="bibr" rid="B35">Blatterer (2019)</xref>, and from Jordan by <xref ref-type="bibr" rid="B181">Peñas et al. (2020)</xref>. Outside the Red Sea, it is known from Vietnam (<xref ref-type="bibr" rid="B201">Saurin 1959</xref>) and Thailand (<xref ref-type="bibr" rid="B196">Robba et al. 2004</xref>).</p><p>Among native Mediterranean species, <italic><tp:taxon-name><tp:taxon-name-part taxon-name-part-type="genus" reg="Parthenina">P.</tp:taxon-name-part> <tp:taxon-name-part taxon-name-part-type="species" reg="cossmanni">cossmanni</tp:taxon-name-part></tp:taxon-name></italic> superficially resembles <italic><tp:taxon-name><tp:taxon-name-part taxon-name-part-type="genus" reg="Parthenina">Parthenina</tp:taxon-name-part> <tp:taxon-name-part taxon-name-part-type="species" reg="interstincta">interstincta</tp:taxon-name-part></tp:taxon-name></italic> (J. Adams, 1797). The latter species, however, has only two spiral cords on the last whorl and a more developed columellar tooth. <italic><tp:taxon-name><tp:taxon-name-part taxon-name-part-type="genus" reg="Parthenina">P.</tp:taxon-name-part> <tp:taxon-name-part taxon-name-part-type="species" reg="cossmanni">cossmanni</tp:taxon-name-part></tp:taxon-name></italic> is further similar to <italic><tp:taxon-name><tp:taxon-name-part taxon-name-part-type="genus" reg="Parthenina">P.</tp:taxon-name-part> <tp:taxon-name-part taxon-name-part-type="species" reg="indistincta">indistincta</tp:taxon-name-part></tp:taxon-name></italic> (<xref ref-type="bibr" rid="B159">Montagu 1808</xref>) (Figure <xref ref-type="fig" rid="F26">26I–L</xref>) which has a very weak, internal columellar fold (<xref ref-type="bibr" rid="B223">Warén 1991a</xref>: 96, fig. 29f) and three (rarely four) spiral cords on the last whorl. Compared to <italic><tp:taxon-name><tp:taxon-name-part taxon-name-part-type="genus" reg="Parthenina">P.</tp:taxon-name-part> <tp:taxon-name-part taxon-name-part-type="species" reg="cossmanni">cossmanni</tp:taxon-name-part></tp:taxon-name></italic>, however, the shell of <italic><tp:taxon-name><tp:taxon-name-part taxon-name-part-type="genus" reg="Parthenina">P.</tp:taxon-name-part> <tp:taxon-name-part taxon-name-part-type="species" reg="indistincta">indistincta</tp:taxon-name-part></tp:taxon-name></italic> is more elongated and has two spiral cords on the spire whorls.</p><p>We suspect the two shells illustrated as <italic><tp:taxon-name><tp:taxon-name-part taxon-name-part-type="genus" reg="Parthenina">P.</tp:taxon-name-part> <tp:taxon-name-part taxon-name-part-type="species" reg="indistincta">indistincta</tp:taxon-name-part></tp:taxon-name></italic> in <xref ref-type="bibr" rid="B176">Öztürk et al. (2011</xref>: fig. 10A, B) might also be <italic><tp:taxon-name><tp:taxon-name-part taxon-name-part-type="genus" reg="Parthenina">P.</tp:taxon-name-part> <tp:taxon-name-part taxon-name-part-type="species" reg="cossmanni">cossmanni</tp:taxon-name-part></tp:taxon-name></italic>, considering their broad shape and overall morphology. Öztürk et al.’s material was collected in 2009 from a mud bottom at 9 m depth in Mersin Bay (stn. 46, <named-content xmlns:xlink="http://www.w3.org/1999/xlink" content-type="dwc:verbatimCoordinates" xlink:type="simple"><named-content content-type="geo-json" specific-use="{&#34;type&#34;:&#34;Point&#34;,&#34;coordinates&#34;:[34.866700,36.716700]}" id="NCID0EIRCK" xlink:type="simple">36.7167°N, 34.8667°E</named-content></named-content>), south-eastern Turkey; should our hypothesis be confirmed upon re-examination of these shells, this would suggest that <italic><tp:taxon-name><tp:taxon-name-part taxon-name-part-type="genus" reg="Parthenina">P.</tp:taxon-name-part> <tp:taxon-name-part taxon-name-part-type="species" reg="cossmanni">cossmanni</tp:taxon-name-part></tp:taxon-name></italic> likely has a wider distribution in the southeastern Mediterranean Sea. Our finding of several living specimens on the Israeli shelf, together with the relative rarity of empty shells in the samples, suggests that this species might have established locally only rather recently.</p><fig id="F26" position="float" orientation="portrait"><object-id xmlns:xlink="http://www.w3.org/1999/xlink" content-type="doi" xlink:type="simple">10.3897/zookeys.1010.58759.figure26</object-id><object-id xmlns:xlink="http://www.w3.org/1999/xlink" content-type="arpha" xlink:type="simple">4F38E81D-CDC6-5C29-9AA2-FEFD03824830</object-id><label>Figure 26.</label><caption><p>Comparison between <italic><tp:taxon-name><tp:taxon-name-part taxon-name-part-type="genus" reg="Parthenina">Parthenina</tp:taxon-name-part> <tp:taxon-name-part taxon-name-part-type="species" reg="cossmanni">cossmanni</tp:taxon-name-part></tp:taxon-name></italic> (Hornung &amp; Mermod, 1924) and <italic><tp:taxon-name><tp:taxon-name-part taxon-name-part-type="genus" reg="Parthenina">Parthenina</tp:taxon-name-part> <tp:taxon-name-part taxon-name-part-type="species" reg="indistincta">indistincta</tp:taxon-name-part></tp:taxon-name></italic> (Montagu, 1808) <bold>A–F</bold><italic><tp:taxon-name><tp:taxon-name-part taxon-name-part-type="genus" reg="Parthenina">Parthenina</tp:taxon-name-part> <tp:taxon-name-part taxon-name-part-type="species" reg="cossmanni">cossmanni</tp:taxon-name-part></tp:taxon-name></italic>, north of Atlit, Israel, <abbrev xmlns:xlink="http://www.w3.org/1999/xlink" xlink:title="“Historical ecology of Lessepsian migration” project" id="ABBRID0EDTCK" xlink:type="simple">HELM</abbrev> project (sample NG30_2F): front (<bold>A, C</bold>) and back (<bold>B, D</bold>) views, detail of the spiral sculpture on the body whorl (<bold>E</bold>) and apical view of the protoconch (<bold>F</bold>) <bold>G, H</bold><italic><tp:taxon-name><tp:taxon-name-part taxon-name-part-type="genus" reg="Parthenina">Parthenina</tp:taxon-name-part> <tp:taxon-name-part taxon-name-part-type="species" reg="cossmanni">cossmanni</tp:taxon-name-part></tp:taxon-name></italic>, Ashqelon, Israel, <abbrev xmlns:xlink="http://www.w3.org/1999/xlink" xlink:title="“Historical ecology of Lessepsian migration” project" id="ABBRID0E3TCK" xlink:type="simple">HELM</abbrev> project (sample SG20_4F): front (<bold>G</bold>) and back (<bold>H</bold>) views <bold>I–L</bold><italic><tp:taxon-name><tp:taxon-name-part taxon-name-part-type="genus" reg="Parthenina">Parthenina</tp:taxon-name-part> <tp:taxon-name-part taxon-name-part-type="species" reg="indistincta">indistincta</tp:taxon-name-part></tp:taxon-name></italic>, Ashqelon, Israel, <abbrev xmlns:xlink="http://www.w3.org/1999/xlink" xlink:title="“Historical ecology of Lessepsian migration” project" id="ABBRID0ERUCK" xlink:type="simple">HELM</abbrev> project (sample SC30_1_15L): front (<bold>I, K</bold>) and back (<bold>J, L</bold>) views. Scale bars: 0.5 mm (<bold>A–E, G–L</bold>); 0.1 mm (<bold>F</bold>).
      </p></caption><graphic xmlns:xlink="http://www.w3.org/1999/xlink" xlink:href="zookeys-1010-001-g026.jpg" position="float" orientation="portrait" xlink:type="simple" id="oo_496979.jpg"><uri content-type="original_file" xlink:type="simple">https://binary.pensoft.net/fig/496979</uri></graphic></fig></tp:treatment-sec><ref-list><ref id="B107"><mixed-citation xmlns:xlink="http://www.w3.org/1999/xlink" xlink:type="simple"><person-group><name name-style="western"><surname>Hornung</surname><given-names>A</given-names></name><name name-style="western"><surname>Mermod</surname><given-names>G</given-names></name></person-group> (<year>1924</year>) <article-title>Mollusques de la Mer Rouge recueillis par A. Issel faisant partie des collections du Musée Civique d’Histoire Naturelle de Gênes. Première partie, Pyramidellides. Annali del Museo Civico di Storia Naturale “G.</article-title><source>Doria”</source><volume>51</volume>: <fpage>283</fpage>–<lpage>311</lpage>.</mixed-citation></ref><ref id="B35"><mixed-citation xmlns:xlink="http://www.w3.org/1999/xlink" xlink:type="simple"><person-group><name name-style="western"><surname>Blatterer</surname><given-names>H</given-names></name></person-group> (<year>2019</year>) <article-title><tp:taxon-name><tp:taxon-name-part taxon-name-part-type="phylum">Mollusca</tp:taxon-name-part></tp:taxon-name> of the Dahab region (Gulf of Aqaba, Red Sea).</article-title><source>Denisia</source><volume>43</volume>: <fpage>1</fpage>–<lpage>480</lpage>.</mixed-citation></ref><ref id="B181"><mixed-citation xmlns:xlink="http://www.w3.org/1999/xlink" xlink:type="simple"><person-group><name name-style="western"><surname>Peñas</surname><given-names>A</given-names></name><name name-style="western"><surname>Rolán</surname><given-names>E</given-names></name><name name-style="western"><surname>Sabelli</surname><given-names>B</given-names></name></person-group> (<year>2020</year>) <article-title>The family <tp:taxon-name><tp:taxon-name-part taxon-name-part-type="family">Pyramidellidae</tp:taxon-name-part></tp:taxon-name> in the Red Sea. I. The tribe <tp:taxon-name><tp:taxon-name-part taxon-name-part-type="tribe">Chrysallidini</tp:taxon-name-part></tp:taxon-name>.</article-title><source>Iberus</source><volume>39</volume>: <fpage>1</fpage>–<lpage>93</lpage>.</mixed-citation></ref><ref id="B201"><mixed-citation xmlns:xlink="http://www.w3.org/1999/xlink" xlink:type="simple"><person-group><name name-style="western"><surname>Saurin</surname><given-names>E</given-names></name></person-group> (<year>1959</year>) <article-title><tp:taxon-name><tp:taxon-name-part taxon-name-part-type="family">Pyramidellidae</tp:taxon-name-part></tp:taxon-name> de Nhatrang (Vietnam).</article-title><source>Annales de la Faculté des Sciences (Saigon)</source><volume>1959</volume>: <fpage>223</fpage>–<lpage>283</lpage>.</mixed-citation></ref><ref id="B196"><mixed-citation xmlns:xlink="http://www.w3.org/1999/xlink" xlink:type="simple"><person-group><name name-style="western"><surname>Robba</surname><given-names>E</given-names></name><name name-style="western"><surname>Di Geronimo</surname><given-names>I</given-names></name><name name-style="western"><surname>Chaimanee</surname><given-names>N</given-names></name><name name-style="western"><surname>Negri</surname><given-names>MP</given-names></name><name name-style="western"><surname>Sanfilippo</surname><given-names>R</given-names></name></person-group> (<year>2004</year>) <article-title>Holocene and Recent shallow soft-bottom mollusks from the northern Gulf of Thailand area: <tp:taxon-name><tp:taxon-name-part taxon-name-part-type="class">Scaphopoda</tp:taxon-name-part></tp:taxon-name>, <tp:taxon-name><tp:taxon-name-part taxon-name-part-type="class">Gastropoda</tp:taxon-name-part></tp:taxon-name>, additions to <tp:taxon-name><tp:taxon-name-part taxon-name-part-type="class">Bivalvia</tp:taxon-name-part></tp:taxon-name>.</article-title><source>La Conchiglia</source><volume>35</volume>: <fpage>5</fpage>–<lpage>288</lpage>.</mixed-citation></ref><ref id="B159"><mixed-citation xmlns:xlink="http://www.w3.org/1999/xlink" xlink:type="simple"><person-group><name name-style="western"><surname>Montagu</surname><given-names>G</given-names></name></person-group> (<year>1808</year>) Supplement to <tp:taxon-name><tp:taxon-name-part taxon-name-part-type="order">Testacea</tp:taxon-name-part></tp:taxon-name> Britannica with Additional Plates. Woolmer, Exeter, v + 183 pp.</mixed-citation></ref><ref id="B223"><mixed-citation xmlns:xlink="http://www.w3.org/1999/xlink" xlink:type="simple"><person-group><name name-style="western"><surname>Warén</surname><given-names>A</given-names></name></person-group> (<year>1991a</year>) <article-title>New and little known <tp:taxon-name><tp:taxon-name-part taxon-name-part-type="phylum">Mollusca</tp:taxon-name-part></tp:taxon-name> from Iceland and Scandinavia.</article-title><source>Sarsia</source><volume>76</volume>: <fpage>53</fpage>–<lpage>124</lpage>. <ext-link xlink:type="simple" ext-link-type="doi" xlink:href="10.1080/00364827.1991.10413466">https://doi.org/10.1080/00364827.1991.10413466</ext-link></mixed-citation></ref><ref id="B176"><mixed-citation xmlns:xlink="http://www.w3.org/1999/xlink" xlink:type="simple"><person-group><name name-style="western"><surname>Öztürk</surname><given-names>B</given-names></name><name name-style="western"><surname>Bitlis</surname><given-names>B</given-names></name><name name-style="western"><surname>Filiz</surname><given-names>ME</given-names></name></person-group> (<year>2011</year>) <article-title>The genus <italic><tp:taxon-name><tp:taxon-name-part taxon-name-part-type="genus">Chrysallida</tp:taxon-name-part></tp:taxon-name></italic> Carpenter, 1856 on the Turkish coasts (<tp:taxon-name><tp:taxon-name-part taxon-name-part-type="class">Gastropoda</tp:taxon-name-part></tp:taxon-name>: <tp:taxon-name><tp:taxon-name-part taxon-name-part-type="order">Heterostropha</tp:taxon-name-part></tp:taxon-name>).</article-title><source>Zoology in the Middle East</source><volume>54</volume>: <fpage>53</fpage>–<lpage>78</lpage>. <ext-link xlink:type="simple" ext-link-type="doi" xlink:href="10.1080/09397140.2011.10648880">https://doi.org/10.1080/09397140.2011.10648880</ext-link></mixed-citation></ref></ref-list></tp:taxon-treatment>
