# Supplementary material for: Numerous new records of tropical non-indigenous species in the Eastern Mediterranean highlight the challenges of their recognition and identification
Source: Zookeys. 2021 Jan 13;1010:1–95. doi: 10.3897/zookeys.1010.58759 (PMC7817654; doi:10.3897/zookeys.1010.58759)
Supplement: XML Treatment for Parthenina typica [file zookeys.1010.58759-treatment30.xml]

<!DOCTYPE tp:taxon-treatment
  PUBLIC "-//TaxonX//DTD Taxonomic Treatment Publishing DTD v0 20100105//EN" "tax-treatment-NSO.dtd">
<tp:taxon-treatment xmlns:tp="http://www.plazi.org/taxpub"><tp:treatment-meta><kwd-group><label>Taxon classification</label><kwd><named-content xmlns:xlink="http://www.w3.org/1999/xlink" content-type="kingdom">Animalia</named-content></kwd><kwd><named-content xmlns:xlink="http://www.w3.org/1999/xlink" content-type="family">Pyramidellidae</named-content></kwd></kwd-group><mixed-citation publication-type="journal"><person-group><name><surname>Albano</surname><given-names>Paolo G.</given-names></name><name><surname>Steger</surname><given-names>Jan</given-names></name><name><surname>Bakker</surname><given-names>Piet A.J.</given-names></name><name><surname>Bogi</surname><given-names>Cesare</given-names></name><name><surname>Bošnjak</surname><given-names>Marija</given-names></name><name><surname>Guy-Haim</surname><given-names>Tamar</given-names></name><name><surname>Huseyinoglu</surname><given-names>Mehmet Fatih</given-names></name><name><surname>LaFollette</surname><given-names>Patrick I.</given-names></name><name><surname>Lubinevsky</surname><given-names>Hadas</given-names></name><name><surname>Mulas</surname><given-names>Martina</given-names></name><name><surname>Stockinger</surname><given-names>Martina</given-names></name><name><surname>Azzarone</surname><given-names>Michele</given-names></name><name><surname>Sabelli</surname><given-names>Bruno</given-names></name></person-group><article-title>Numerous new records of tropical non-indigenous species in the Eastern Mediterranean highlight the challenges of their recognition and identification</article-title><source>Zookeys</source><day>13</day><month>1</month><year>2021</year><volume>1010</volume><fpage>1</fpage><lpage>95</lpage><pub-id pub-id-type="doi">10.3897/zookeys.1010.58759</pub-id></mixed-citation></tp:treatment-meta><tp:nomenclature><tp:taxon-name><object-id xmlns:xlink="http://www.w3.org/1999/xlink" content-type="arpha" xlink:type="simple">7818AA37-19B0-53FE-B12F-0133F80D8969</object-id>
                <tp:taxon-name-part taxon-name-part-type="genus" reg="Parthenina">Parthenina</tp:taxon-name-part>
                <tp:taxon-name-part taxon-name-part-type="species" reg="typica">typica</tp:taxon-name-part>
              </tp:taxon-name><tp:taxon-authority>(Laseron, 1959)</tp:taxon-authority><xref ref-type="fig" rid="F27">Figure 27</xref></tp:nomenclature><tp:treatment-sec sec-type="New records" id="SECID0EEWCK"><title>New records.</title><p>Israel • 2 <abbrev xmlns:xlink="http://www.w3.org/1999/xlink" xlink:title="live collected specimens" id="ABBRID0EKWCK" xlink:type="simple">spcms</abbrev>; Palmachim; <named-content xmlns:xlink="http://www.w3.org/1999/xlink" content-type="dwc:verbatimCoordinates" xlink:type="simple"><named-content content-type="geo-json" specific-use="{&#34;type&#34;:&#34;Point&#34;,&#34;coordinates&#34;:[34.676700,31.973700]}" id="NCID0ERWCK" xlink:type="simple">31.9737°N, 34.6767°E</named-content></named-content>; depth 35.4 m; 2 Sep. 2015; soft substrate; box-corer; Shafdan project (sample 29(C)) • 4 <abbrev xmlns:xlink="http://www.w3.org/1999/xlink" xlink:title="live collected specimens" id="ABBRID0EWWCK" xlink:type="simple">spcms</abbrev>; Palmachim; <named-content xmlns:xlink="http://www.w3.org/1999/xlink" content-type="dwc:verbatimCoordinates" xlink:type="simple"><named-content content-type="geo-json" specific-use="{&#34;type&#34;:&#34;Point&#34;,&#34;coordinates&#34;:[34.673200,31.968500]}" id="NCID0E4WCK" xlink:type="simple">31.9685°N, 34.6732°E</named-content></named-content>; depth 35.6 m; 2 Sep. 2015; soft substrate; box-corer; Shafdan project (sample 26(B)); size: H 2.0 mm, W 0.8 mm (illustrated specimen) • 1 <abbrev xmlns:xlink="http://www.w3.org/1999/xlink" xlink:title="empty shell" id="ABBRID0ECXCK" xlink:type="simple">sh</abbrev>; north of Atlit; <named-content xmlns:xlink="http://www.w3.org/1999/xlink" content-type="dwc:verbatimCoordinates" xlink:type="simple"><named-content content-type="geo-json" specific-use="{&#34;type&#34;:&#34;Point&#34;,&#34;coordinates&#34;:[34.906700,32.743300]}" id="NCID0EJXCK" xlink:type="simple">32.7433°N, 34.9067°E</named-content></named-content>; depth 40 m; 20 Sep. 2016; coarse biogenic sediment in a pool among rocks covered by coralligenous formations; grab; <abbrev xmlns:xlink="http://www.w3.org/1999/xlink" xlink:title="“Historical ecology of Lessepsian migration” project" id="ABBRID0EOXCK" xlink:type="simple">HELM</abbrev> project (sample NG40_2M) • 1 <abbrev xmlns:xlink="http://www.w3.org/1999/xlink" xlink:title="live collected specimen" id="ABBRID0ESXCK" xlink:type="simple">spcm</abbrev>; Ashqelon; <named-content xmlns:xlink="http://www.w3.org/1999/xlink" content-type="dwc:verbatimCoordinates" xlink:type="simple"><named-content content-type="geo-json" specific-use="{&#34;type&#34;:&#34;Point&#34;,&#34;coordinates&#34;:[34.496000,31.748700]}" id="NCID0EZXCK" xlink:type="simple">31.7487°N, 34.4960°E</named-content></named-content>; depth 41 m; 18 Sep. 2016; sandy mud; grab; <abbrev xmlns:xlink="http://www.w3.org/1999/xlink" xlink:title="“Historical ecology of Lessepsian migration” project" id="ABBRID0E5XCK" xlink:type="simple">HELM</abbrev> project (sample SG40_1F).</p></tp:treatment-sec><tp:treatment-sec sec-type="remarks" id="SECID0ECYCK"><title>Remarks.</title><p>This species is characterized by a straight, conical profile with flat whorls, separated by a deep, canaliculate suture; the abapical part of the whorl is angulated. The sculpture consists of straight axial ribs and a prominent suprasutural spiral cord; the base is smooth except for faint continuations of the axial ribs; an internal columellar fold is present and visible inside the aperture when slightly turning the shell to the left side. The protoconch is of type C and in the illustrated specimen it has a diameter of ~ 240 μm, which is slightly smaller than 270–290 μm stated by <xref ref-type="bibr" rid="B180">Peñas and Rolán (2017)</xref> for this species.</p><p><italic><tp:taxon-name><tp:taxon-name-part taxon-name-part-type="genus" reg="Parthenina">Parthenina</tp:taxon-name-part> <tp:taxon-name-part taxon-name-part-type="species" reg="typica">typica</tp:taxon-name-part></tp:taxon-name></italic> (Laseron, 1959) was described from eastern Australia (<xref ref-type="bibr" rid="B129">Laseron 1959</xref>) and subsequently recorded from the Solomon Islands, Fiji and the Philippines at infralittoral to bathyal depths (<xref ref-type="bibr" rid="B180">Peñas and Rolán 2017</xref>). To our knowledge, it has not been reported from the Indian Ocean nor from the Red Sea, however, its absence could well represent an artifact of the limited knowledge of the micromollusk fauna of these regions. Among native species, the conchologically highly variable <italic><tp:taxon-name><tp:taxon-name-part taxon-name-part-type="genus" reg="Parthenina">Parthenina</tp:taxon-name-part> <tp:taxon-name-part taxon-name-part-type="species" reg="interstincta">interstincta</tp:taxon-name-part></tp:taxon-name></italic> (J. Adams, 1797) and <italic><tp:taxon-name><tp:taxon-name-part taxon-name-part-type="genus" reg="Parthenina">P.</tp:taxon-name-part> <tp:taxon-name-part taxon-name-part-type="species" reg="monozona">monozona</tp:taxon-name-part></tp:taxon-name></italic> (Brusina, 1869) are most similar, however, they differ by having more rounded whorls and a greater number of axial ribs.</p><fig id="F27" position="float" orientation="portrait"><object-id xmlns:xlink="http://www.w3.org/1999/xlink" content-type="doi" xlink:type="simple">10.3897/zookeys.1010.58759.figure27</object-id><object-id xmlns:xlink="http://www.w3.org/1999/xlink" content-type="arpha" xlink:type="simple">F204C7CC-A448-50CE-9291-8C817C6983FF</object-id><label>Figure 27.</label><caption><p><italic><tp:taxon-name><tp:taxon-name-part taxon-name-part-type="genus" reg="Parthenina">Parthenina</tp:taxon-name-part> <tp:taxon-name-part taxon-name-part-type="species" reg="typica">typica</tp:taxon-name-part></tp:taxon-name></italic> (Laseron, 1959), Palmachim, Israel, Shafdan project: front (<bold>A, B</bold>) and back (<bold>C, D</bold>) views, apex (<bold>E</bold>) and apical view of the protoconch (<bold>F</bold>). Scale bars: 0.4 mm (<bold>A–D</bold>); 0.1 mm (<bold>E, F</bold>).
      </p></caption><graphic xmlns:xlink="http://www.w3.org/1999/xlink" xlink:href="zookeys-1010-001-g027.jpg" position="float" orientation="portrait" xlink:type="simple" id="oo_496980.jpg"><uri content-type="original_file" xlink:type="simple">https://binary.pensoft.net/fig/496980</uri></graphic></fig></tp:treatment-sec><ref-list><ref id="B180"><mixed-citation xmlns:xlink="http://www.w3.org/1999/xlink" xlink:type="simple"><person-group><name name-style="western"><surname>Peñas</surname><given-names>A</given-names></name><name name-style="western"><surname>Rolán</surname><given-names>E</given-names></name></person-group> (<year>2017</year>) Deep water <tp:taxon-name><tp:taxon-name-part taxon-name-part-type="superfamily">Pyramidelloidea</tp:taxon-name-part></tp:taxon-name> from the Central and South Pacific: the tribe <tp:taxon-name><tp:taxon-name-part taxon-name-part-type="tribe">Chrysallidini</tp:taxon-name-part></tp:taxon-name>.</mixed-citation></ref><ref id="B129"><mixed-citation xmlns:xlink="http://www.w3.org/1999/xlink" xlink:type="simple"><person-group><name name-style="western"><surname>Laseron</surname><given-names>CF</given-names></name></person-group> (<year>1959</year>) <article-title>The family <tp:taxon-name><tp:taxon-name-part taxon-name-part-type="family">Pyramidellidae</tp:taxon-name-part></tp:taxon-name> from Northern Australia.</article-title><source>Australian Journal of Marine and Freshwater Research</source><volume>10</volume>: <fpage>177</fpage>–<lpage>267</lpage>. <ext-link xlink:type="simple" ext-link-type="doi" xlink:href="10.1071/MF9590177">https://doi.org/10.1071/MF9590177</ext-link></mixed-citation></ref></ref-list></tp:taxon-treatment>
