# Supplementary material for: Numerous new records of tropical non-indigenous species in the Eastern Mediterranean highlight the challenges of their recognition and identification
Source: Zookeys. 2021 Jan 13;1010:1–95. doi: 10.3897/zookeys.1010.58759 (PMC7817654; doi:10.3897/zookeys.1010.58759)
Supplement: XML Treatment for Pyrgulina craticulata [file zookeys.1010.58759-treatment31.xml]

<!DOCTYPE tp:taxon-treatment
  PUBLIC "-//TaxonX//DTD Taxonomic Treatment Publishing DTD v0 20100105//EN" "tax-treatment-NSO.dtd">
<tp:taxon-treatment xmlns:tp="http://www.plazi.org/taxpub"><tp:treatment-meta><kwd-group><label>Taxon classification</label><kwd><named-content xmlns:xlink="http://www.w3.org/1999/xlink" content-type="kingdom">Animalia</named-content></kwd><kwd><named-content xmlns:xlink="http://www.w3.org/1999/xlink" content-type="family">Pyramidellidae</named-content></kwd></kwd-group><mixed-citation publication-type="journal"><person-group><name><surname>Albano</surname><given-names>Paolo G.</given-names></name><name><surname>Steger</surname><given-names>Jan</given-names></name><name><surname>Bakker</surname><given-names>Piet A.J.</given-names></name><name><surname>Bogi</surname><given-names>Cesare</given-names></name><name><surname>Bošnjak</surname><given-names>Marija</given-names></name><name><surname>Guy-Haim</surname><given-names>Tamar</given-names></name><name><surname>Huseyinoglu</surname><given-names>Mehmet Fatih</given-names></name><name><surname>LaFollette</surname><given-names>Patrick I.</given-names></name><name><surname>Lubinevsky</surname><given-names>Hadas</given-names></name><name><surname>Mulas</surname><given-names>Martina</given-names></name><name><surname>Stockinger</surname><given-names>Martina</given-names></name><name><surname>Azzarone</surname><given-names>Michele</given-names></name><name><surname>Sabelli</surname><given-names>Bruno</given-names></name></person-group><article-title>Numerous new records of tropical non-indigenous species in the Eastern Mediterranean highlight the challenges of their recognition and identification</article-title><source>Zookeys</source><day>13</day><month>1</month><year>2021</year><volume>1010</volume><fpage>1</fpage><lpage>95</lpage><pub-id pub-id-type="doi">10.3897/zookeys.1010.58759</pub-id></mixed-citation></tp:treatment-meta><tp:nomenclature><tp:taxon-name><object-id xmlns:xlink="http://www.w3.org/1999/xlink" content-type="arpha" xlink:type="simple">FCC5754D-54D5-5A0F-9AAB-1C98D3BF3632</object-id>
                <tp:taxon-name-part taxon-name-part-type="genus" reg="Pyrgulina">Pyrgulina</tp:taxon-name-part>
                <tp:taxon-name-part taxon-name-part-type="species" reg="craticulata">craticulata</tp:taxon-name-part>
              </tp:taxon-name><tp:taxon-authority>(Issel, 1869)</tp:taxon-authority><xref ref-type="fig" rid="F28">Figure 28A–I</xref></tp:nomenclature><tp:treatment-sec sec-type="New records" id="SECID0E42CK"><title>New records.</title><p>Israel • 1 <abbrev xmlns:xlink="http://www.w3.org/1999/xlink" xlink:title="empty shell" id="ABBRID0ED3CK" xlink:type="simple">sh</abbrev>; north of Atlit; <named-content xmlns:xlink="http://www.w3.org/1999/xlink" content-type="dwc:verbatimCoordinates" xlink:type="simple"><named-content content-type="geo-json" specific-use="{&#34;type&#34;:&#34;Point&#34;,&#34;coordinates&#34;:[34.946600,32.782000]}" id="NCID0EK3CK" xlink:type="simple">32.7820°N, 34.9466°E</named-content></named-content>; depth 10 m; 21 Sep. 2016; sand; grab; <abbrev xmlns:xlink="http://www.w3.org/1999/xlink" xlink:title="“Historical ecology of Lessepsian migration” project" id="ABBRID0EP3CK" xlink:type="simple">HELM</abbrev> project (sample NG10_1F) • 3 <abbrev xmlns:xlink="http://www.w3.org/1999/xlink" xlink:title="live collected specimens" id="ABBRID0ET3CK" xlink:type="simple">spcms</abbrev>; Ashqelon; <named-content xmlns:xlink="http://www.w3.org/1999/xlink" content-type="dwc:verbatimCoordinates" xlink:type="simple"><named-content content-type="geo-json" specific-use="{&#34;type&#34;:&#34;Point&#34;,&#34;coordinates&#34;:[34.551600,31.686800]}" id="NCID0E13CK" xlink:type="simple">31.6868°N, 34.5516°E</named-content></named-content>; depth 12 m; 30 Apr. 2018; offshore rocky reef; suction sampler; <abbrev xmlns:xlink="http://www.w3.org/1999/xlink" xlink:title="“Historical ecology of Lessepsian migration” project" id="ABBRID0E63CK" xlink:type="simple">HELM</abbrev> project (samples S12_2F, S12_3F) • 17 <abbrev xmlns:xlink="http://www.w3.org/1999/xlink" xlink:title="live collected specimens" id="ABBRID0ED4CK" xlink:type="simple">spcms</abbrev>, 1 <abbrev xmlns:xlink="http://www.w3.org/1999/xlink" xlink:title="empty shell" id="ABBRID0EH4CK" xlink:type="simple">sh</abbrev>; same collecting data as for preceding; depth 11 m; 31 Oct. 2018; <abbrev xmlns:xlink="http://www.w3.org/1999/xlink" xlink:title="“Historical ecology of Lessepsian migration” project" id="ABBRID0EL4CK" xlink:type="simple">HELM</abbrev> project (samples S58_1F, S58_1M, S58_2F, S58_3F); size: H 1.5 mm, W 0.7 mm (illustrated specimen) • 2 <abbrev xmlns:xlink="http://www.w3.org/1999/xlink" xlink:title="live collected specimens" id="ABBRID0EP4CK" xlink:type="simple">spcms</abbrev>; Ashqelon; <named-content xmlns:xlink="http://www.w3.org/1999/xlink" content-type="dwc:verbatimCoordinates" xlink:type="simple"><named-content content-type="geo-json" specific-use="{&#34;type&#34;:&#34;Point&#34;,&#34;coordinates&#34;:[34.525700,31.689100]}" id="NCID0EW4CK" xlink:type="simple">31.6891°N, 34.5257°E</named-content></named-content>; depth 25 m; 2 May 2018; offshore rocky reef; suction sampler; <abbrev xmlns:xlink="http://www.w3.org/1999/xlink" xlink:title="“Historical ecology of Lessepsian migration” project" id="ABBRID0E24CK" xlink:type="simple">HELM</abbrev> project (sample S16_2F) • 1 <abbrev xmlns:xlink="http://www.w3.org/1999/xlink" xlink:title="live collected specimen" id="ABBRID0E64CK" xlink:type="simple">spcm</abbrev>; same collecting data as for preceding; depth 28 m; 31 Oct. 2018; <abbrev xmlns:xlink="http://www.w3.org/1999/xlink" xlink:title="“Historical ecology of Lessepsian migration” project" id="ABBRID0ED5CK" xlink:type="simple">HELM</abbrev> project (sample S59_2F) • 2 <abbrev xmlns:xlink="http://www.w3.org/1999/xlink" xlink:title="live collected specimens" id="ABBRID0EH5CK" xlink:type="simple">spcms</abbrev>; west of Rosh HaNikra Islands; <named-content xmlns:xlink="http://www.w3.org/1999/xlink" content-type="dwc:verbatimCoordinates" xlink:type="simple"><named-content content-type="geo-json" specific-use="{&#34;type&#34;:&#34;Point&#34;,&#34;coordinates&#34;:[35.092600,33.070400]}" id="NCID0EO5CK" xlink:type="simple">33.0704°N, 35.0926°E</named-content></named-content>; depth 12 m; 29 Oct. 2018; rocky substrate; suction sampler; <abbrev xmlns:xlink="http://www.w3.org/1999/xlink" xlink:title="“Historical ecology of Lessepsian migration” project" id="ABBRID0ET5CK" xlink:type="simple">HELM</abbrev> project (samples S52_2F, S52_3F) • 1 <abbrev xmlns:xlink="http://www.w3.org/1999/xlink" xlink:title="live collected specimen" id="ABBRID0EX5CK" xlink:type="simple">spcm</abbrev>; west of Rosh HaNikra Islands; <named-content xmlns:xlink="http://www.w3.org/1999/xlink" content-type="dwc:verbatimCoordinates" xlink:type="simple"><named-content content-type="geo-json" specific-use="{&#34;type&#34;:&#34;Point&#34;,&#34;coordinates&#34;:[35.092300,33.072500]}" id="NCID0E55CK" xlink:type="simple">33.0725°N, 35.0923°E</named-content></named-content>; depth 20 m; 1 May 2018; rocky substrate; suction sampler; <abbrev xmlns:xlink="http://www.w3.org/1999/xlink" xlink:title="“Historical ecology of Lessepsian migration” project" id="ABBRID0ED6CK" xlink:type="simple">HELM</abbrev> project (sample S13_3F) • 2 <abbrev xmlns:xlink="http://www.w3.org/1999/xlink" xlink:title="live collected specimens" id="ABBRID0EH6CK" xlink:type="simple">spcms</abbrev>; same collecting data as for preceding; depth 19 m; 29 Oct. 2018; <abbrev xmlns:xlink="http://www.w3.org/1999/xlink" xlink:title="“Historical ecology of Lessepsian migration” project" id="ABBRID0EL6CK" xlink:type="simple">HELM</abbrev> project (sample S53_1F).</p></tp:treatment-sec><tp:treatment-sec sec-type="material" id="SECID0EP6CK"><title>Additional material examined.</title><p><italic><tp:taxon-name><tp:taxon-name-part taxon-name-part-type="genus" reg="Pyrgulina">Pyrgulina</tp:taxon-name-part> <tp:taxon-name-part taxon-name-part-type="species" reg="craticulata">craticulata</tp:taxon-name-part></tp:taxon-name></italic>: EGYPT • 1 <abbrev xmlns:xlink="http://www.w3.org/1999/xlink" xlink:title="empty shell" id="ABBRID0EAADK" xlink:type="simple">sh</abbrev>; Sinai (Red Sea), Gulf of Aqaba, Strait of Tiran, Jackson Reef; <named-content xmlns:xlink="http://www.w3.org/1999/xlink" content-type="dwc:verbatimCoordinates" xlink:type="simple"><named-content content-type="geo-json" specific-use="{&#34;type&#34;:&#34;Point&#34;,&#34;coordinates&#34;:[34.466700,28.016700]}" id="NCID0EHADK" xlink:type="simple">28.0167°N, 34.4667°E</named-content></named-content>; depth 2–3 m; 31 Oct. 1985; sand and coral substrate; T. Bratcher leg.; <named-content xmlns:xlink="http://www.w3.org/1999/xlink" content-type="dwc:institutional_code" xlink:type="simple">LACM</named-content> 1985-111.4.</p><p>Madagascar • 3 <abbrev xmlns:xlink="http://www.w3.org/1999/xlink" xlink:title="empty shells" id="ABBRID0ETADK" xlink:type="simple">shs</abbrev>; Antsiranana Province, south of Nosy Be, out from Hellville (= Andoany); <named-content xmlns:xlink="http://www.w3.org/1999/xlink" content-type="dwc:verbatimCoordinates" xlink:type="simple"><named-content content-type="geo-json" specific-use="{&#34;type&#34;:&#34;Point&#34;,&#34;coordinates&#34;:[48.250000,-13.450000]}" id="NCID0E1ADK" xlink:type="simple">13.4500° S, 48.2500°E</named-content></named-content>; depth 14 m; 5 Apr. 1989; coral heads and gorgonians; J.H. McLean leg.; <named-content xmlns:xlink="http://www.w3.org/1999/xlink" content-type="dwc:institutional_code" xlink:type="simple">LACM</named-content> 1989-55.1.</p><p>Maldives • 1 <abbrev xmlns:xlink="http://www.w3.org/1999/xlink" xlink:title="empty shell" id="ABBRID0EGBDK" xlink:type="simple">sh</abbrev>; North Male Atoll, 2 km north of Baros Island; <named-content xmlns:xlink="http://www.w3.org/1999/xlink" content-type="dwc:verbatimCoordinates" xlink:type="simple"><named-content content-type="geo-json" specific-use="{&#34;type&#34;:&#34;Point&#34;,&#34;coordinates&#34;:[73.416700,4.316700]}" id="NCID0ENBDK" xlink:type="simple">4.3167°N, 73.4167°E</named-content></named-content>; depth 25–35 m; 10 Feb. 1983; gravel; leg. A.J. Ferreira; <named-content xmlns:xlink="http://www.w3.org/1999/xlink" content-type="dwc:institutional_code" xlink:type="simple">LACM</named-content> 1983-9.7.</p><p>Thailand • 1 <abbrev xmlns:xlink="http://www.w3.org/1999/xlink" xlink:title="empty shell" id="ABBRID0EZBDK" xlink:type="simple">sh</abbrev>; Phuket Province, east side of Kaew Yai Island; <named-content xmlns:xlink="http://www.w3.org/1999/xlink" content-type="dwc:verbatimCoordinates" xlink:type="simple"><named-content content-type="geo-json" specific-use="{&#34;type&#34;:&#34;Point&#34;,&#34;coordinates&#34;:[98.308300,7.745000]}" id="NCID0EACDK" xlink:type="simple">7.7450°N, 98.3083°E</named-content></named-content>; depth 0–3 m; 24–26 Mar. 1985; coral; J.H. McLean leg.; <named-content xmlns:xlink="http://www.w3.org/1999/xlink" content-type="dwc:institutional_code" xlink:type="simple">LACM</named-content> 1985-5.17 • 1 <abbrev xmlns:xlink="http://www.w3.org/1999/xlink" xlink:title="empty shell" id="ABBRID0EKCDK" xlink:type="simple">sh</abbrev>; same collecting data as for preceding; <named-content xmlns:xlink="http://www.w3.org/1999/xlink" content-type="dwc:institutional_code" xlink:type="simple">LACM</named-content> 1985-5.18 • 6 <abbrev xmlns:xlink="http://www.w3.org/1999/xlink" xlink:title="empty shells" id="ABBRID0ETCDK" xlink:type="simple">shs</abbrev>; Phuket Province, southern tip of Phromthep Cape; <named-content xmlns:xlink="http://www.w3.org/1999/xlink" content-type="dwc:verbatimCoordinates" xlink:type="simple"><named-content content-type="geo-json" specific-use="{&#34;type&#34;:&#34;Point&#34;,&#34;coordinates&#34;:[98.321700,7.758300]}" id="NCID0E1CDK" xlink:type="simple">7.7583°N, 98.3217°E</named-content></named-content>; depth 0 m; 24 Mar. 1985; boulder beach with coral; J.H. McLean leg.; <named-content xmlns:xlink="http://www.w3.org/1999/xlink" content-type="dwc:institutional_code" xlink:type="simple">LACM</named-content> 1985-6.4 • 4 <abbrev xmlns:xlink="http://www.w3.org/1999/xlink" xlink:title="empty shells" id="ABBRID0EEDDK" xlink:type="simple">shs</abbrev>; Phuket Province, east of Phuket, near Pee-Pee (= Phi Phi) Island, Hin Hmusang Rock; <named-content xmlns:xlink="http://www.w3.org/1999/xlink" content-type="dwc:verbatimCoordinates" xlink:type="simple"><named-content content-type="geo-json" specific-use="{&#34;type&#34;:&#34;Point&#34;,&#34;coordinates&#34;:[98.550000,7.791700]}" id="NCID0ELDDK" xlink:type="simple">7.7917°N, 98.5500°E</named-content></named-content>; depth 15 m; 15 Feb. 1985; sand; A.J. Ferreira leg.; <named-content xmlns:xlink="http://www.w3.org/1999/xlink" content-type="dwc:institutional_code" xlink:type="simple">LACM</named-content> 1985-14.2.</p><p><italic><tp:taxon-name><tp:taxon-name-part taxon-name-part-type="genus" reg="Spiralinella">Spiralinella</tp:taxon-name-part> <tp:taxon-name-part taxon-name-part-type="species" reg="incerta">incerta</tp:taxon-name-part></tp:taxon-name></italic> (Milaschewitsch, 1916): Israel • 1 <abbrev xmlns:xlink="http://www.w3.org/1999/xlink" xlink:title="empty shell" id="ABBRID0ECEDK" xlink:type="simple">sh</abbrev>; north of Atlit; <named-content xmlns:xlink="http://www.w3.org/1999/xlink" content-type="dwc:verbatimCoordinates" xlink:type="simple"><named-content content-type="geo-json" specific-use="{&#34;type&#34;:&#34;Point&#34;,&#34;coordinates&#34;:[34.946600,32.782000]}" id="NCID0EJEDK" xlink:type="simple">32.7820°N, 34.9466°E</named-content></named-content>; depth 10 m; 21 Sep. 2016; sand; grab; <abbrev xmlns:xlink="http://www.w3.org/1999/xlink" xlink:title="“Historical ecology of Lessepsian migration” project" id="ABBRID0EOEDK" xlink:type="simple">HELM</abbrev> project (sample NG10_1F) • 1sh; north of Atlit; <named-content xmlns:xlink="http://www.w3.org/1999/xlink" content-type="dwc:verbatimCoordinates" xlink:type="simple"><named-content content-type="geo-json" specific-use="{&#34;type&#34;:&#34;Point&#34;,&#34;coordinates&#34;:[34.918100,32.742200]}" id="NCID0EVEDK" xlink:type="simple">32.7422°N, 34.9181°E</named-content></named-content>; depth 30 m; 20 Sep. 2016; sand; grab; <abbrev xmlns:xlink="http://www.w3.org/1999/xlink" xlink:title="“Historical ecology of Lessepsian migration” project" id="ABBRID0E1EDK" xlink:type="simple">HELM</abbrev> project (sample NG30_2F) • 2 <abbrev xmlns:xlink="http://www.w3.org/1999/xlink" xlink:title="empty shells" id="ABBRID0E5EDK" xlink:type="simple">shs</abbrev>; Ashqelon; <named-content xmlns:xlink="http://www.w3.org/1999/xlink" content-type="dwc:verbatimCoordinates" xlink:type="simple"><named-content content-type="geo-json" specific-use="{&#34;type&#34;:&#34;Point&#34;,&#34;coordinates&#34;:[34.549800,31.700200]}" id="NCID0EFFDK" xlink:type="simple">31.7002°N, 34.5498°E</named-content></named-content>; depth 21 m; 18 Sep. 2016; sand; grab; <abbrev xmlns:xlink="http://www.w3.org/1999/xlink" xlink:title="“Historical ecology of Lessepsian migration” project" id="ABBRID0EKFDK" xlink:type="simple">HELM</abbrev> project (sample SG20_2F) • 1 <abbrev xmlns:xlink="http://www.w3.org/1999/xlink" xlink:title="empty shell" id="ABBRID0EOFDK" xlink:type="simple">sh</abbrev>; Ashqelon; <named-content xmlns:xlink="http://www.w3.org/1999/xlink" content-type="dwc:verbatimCoordinates" xlink:type="simple"><named-content content-type="geo-json" specific-use="{&#34;type&#34;:&#34;Point&#34;,&#34;coordinates&#34;:[34.540600,31.710100]}" id="NCID0EVFDK" xlink:type="simple">31.7101°N, 34.5406°E</named-content></named-content>; depth 31 m; silty sand, 90 cm below sediment surface; gravity corer; <abbrev xmlns:xlink="http://www.w3.org/1999/xlink" xlink:title="“Historical ecology of Lessepsian migration” project" id="ABBRID0E1FDK" xlink:type="simple">HELM</abbrev> project (sample SC30_1_90L) • 1 <abbrev xmlns:xlink="http://www.w3.org/1999/xlink" xlink:title="empty shell" id="ABBRID0E5FDK" xlink:type="simple">sh</abbrev>; west of Rosh HaNikra Islands; <named-content xmlns:xlink="http://www.w3.org/1999/xlink" content-type="dwc:verbatimCoordinates" xlink:type="simple"><named-content content-type="geo-json" specific-use="{&#34;type&#34;:&#34;Point&#34;,&#34;coordinates&#34;:[35.092600,33.070400]}" id="NCID0EFGDK" xlink:type="simple">33.0704°N, 35.0926°E</named-content></named-content>; depth 12 m; 1 May 2018; rocky substrate; suction sampler; <abbrev xmlns:xlink="http://www.w3.org/1999/xlink" xlink:title="“Historical ecology of Lessepsian migration” project" id="ABBRID0EKGDK" xlink:type="simple">HELM</abbrev> project (sample S14_4F); size: H 1.5 mm, W 0.7 mm (illustrated shell).</p></tp:treatment-sec><tp:treatment-sec sec-type="remarks" id="SECID0EOGDK"><title>Remarks.</title><p><xref ref-type="bibr" rid="B112">Issel (1869)</xref> described <italic><tp:taxon-name><tp:taxon-name-part taxon-name-part-type="genus" reg="Odontostomia">Odontostomia</tp:taxon-name-part> <tp:taxon-name-part taxon-name-part-type="species" reg="craticulata">craticulata</tp:taxon-name-part></tp:taxon-name></italic> based on an illustration of a shell from the Red Sea by <xref ref-type="bibr" rid="B202">Savigny (1817</xref>: pl. 3, fig. 39); the syntype from the Savigny collection (<named-content xmlns:xlink="http://www.w3.org/1999/xlink" content-type="dwc:institutional_code" xlink:type="simple">MNHN</named-content>-IM-2000-34095) was later figured by Bouchet &amp; Danrigal (1982) and is shown on the <named-content xmlns:xlink="http://www.w3.org/1999/xlink" content-type="dwc:institutional_code" xlink:type="simple">MNHN</named-content> website (<ext-link xmlns:xlink="http://www.w3.org/1999/xlink" xlink:type="simple" ext-link-type="uri" xlink:href="https://science.mnhn.fr/institution/mnhn/collection/im/item/2000-34095?listIndex=15%26listCount=44">https://science.mnhn.fr/institution/mnhn/collection/im/item/2000-34095?listIndex=15&amp;listCount=44</ext-link>; last accessed 26 July 2020). As <italic><tp:taxon-name><tp:taxon-name-part taxon-name-part-type="genus" reg="Odontostomia">Odontostomia</tp:taxon-name-part></tp:taxon-name></italic> is considered an unjustified emendation of <italic><tp:taxon-name><tp:taxon-name-part taxon-name-part-type="genus" reg="Odostomia">Odostomia</tp:taxon-name-part></tp:taxon-name></italic> (<xref ref-type="bibr" rid="B157">MolluscaBase 2020</xref>), a genus with very different conchological characters from <italic><tp:taxon-name><tp:taxon-name-part taxon-name-part-type="genus" reg="Pyrgulina">P.</tp:taxon-name-part> <tp:taxon-name-part taxon-name-part-type="species" reg="craticulata">craticulata</tp:taxon-name-part></tp:taxon-name></italic>, we follow the opinion of <xref ref-type="bibr" rid="B181">Peñas et al. (2020)</xref> and use the combination <italic><tp:taxon-name><tp:taxon-name-part taxon-name-part-type="genus" reg="Pyrgulina">Pyrgulina</tp:taxon-name-part> <tp:taxon-name-part taxon-name-part-type="species" reg="craticulata">craticulata</tp:taxon-name-part></tp:taxon-name></italic> (Issel, 1869).</p><p><italic><tp:taxon-name><tp:taxon-name-part taxon-name-part-type="genus" reg="Pyrgulina">Pyrgulina</tp:taxon-name-part> <tp:taxon-name-part taxon-name-part-type="species" reg="craticulata">craticulata</tp:taxon-name-part></tp:taxon-name></italic> has been reported only from the Red Sea so far, however, a search of previously uncatalogued lots of pyramidellid shells in the <named-content xmlns:xlink="http://www.w3.org/1999/xlink" content-type="dwc:institutional_code" xlink:type="simple">LACM</named-content> collection by one of us (PILF) yielded specimens from Madagascar, the Maldives and Thailand, confirming that this species has a much wider distribution in the Indian Ocean. Shells of <italic><tp:taxon-name><tp:taxon-name-part taxon-name-part-type="genus" reg="Pyrgulina">P.</tp:taxon-name-part> <tp:taxon-name-part taxon-name-part-type="species" reg="craticulata">craticulata</tp:taxon-name-part></tp:taxon-name></italic> seem indistinguishable from the illustration of <italic><tp:taxon-name><tp:taxon-name-part taxon-name-part-type="genus" reg="Chrysallida">Chrysallida</tp:taxon-name-part> <tp:taxon-name-part taxon-name-part-type="species" reg="tribulationis">tribulationis</tp:taxon-name-part></tp:taxon-name></italic> (Hedley, 1909), a taxon recorded from Australia and the western Japan Sea (<xref ref-type="bibr" rid="B101">Hedley 1909</xref>; <xref ref-type="bibr" rid="B103">Higo et al. 2001</xref>). In the light of a possible distribution of <italic><tp:taxon-name><tp:taxon-name-part taxon-name-part-type="genus" reg="Pyrgulina">P.</tp:taxon-name-part> <tp:taxon-name-part taxon-name-part-type="species" reg="craticulata">craticulata</tp:taxon-name-part></tp:taxon-name></italic> also in the West Pacific, we recommend an assessment of potential synonymy between <italic><tp:taxon-name><tp:taxon-name-part taxon-name-part-type="genus" reg="Chrysallida">C.</tp:taxon-name-part> <tp:taxon-name-part taxon-name-part-type="species" reg="tribulationis">tribulationis</tp:taxon-name-part></tp:taxon-name></italic> and <italic><tp:taxon-name><tp:taxon-name-part taxon-name-part-type="genus" reg="Pyrgulina">P.</tp:taxon-name-part> <tp:taxon-name-part taxon-name-part-type="species" reg="craticulata">craticulata</tp:taxon-name-part></tp:taxon-name></italic>.</p><p>Here, we provide the first records of <italic><tp:taxon-name><tp:taxon-name-part taxon-name-part-type="genus" reg="Pyrgulina">P.</tp:taxon-name-part> <tp:taxon-name-part taxon-name-part-type="species" reg="craticulata">craticulata</tp:taxon-name-part></tp:taxon-name></italic> for the Mediterranean Sea. Several living specimens were found on hard substrates off southern and northern Israel, suggesting it is established in the region. In terms of shell size, shape and type of ornamentation, this species closely resembles the native <italic><tp:taxon-name><tp:taxon-name-part taxon-name-part-type="genus" reg="Spiralinella">Spiralinella</tp:taxon-name-part> <tp:taxon-name-part taxon-name-part-type="species" reg="incerta">incerta</tp:taxon-name-part></tp:taxon-name></italic> (Figure <xref ref-type="fig" rid="F28">28J–N</xref>), but has pronounced spiral cords in the interspaces of the axial ribs (Figure <xref ref-type="fig" rid="F28">28I</xref> vs. 28N) which enable a reliable segregation of these two species. In addition, the axial ribs are spaced more closely in <italic><tp:taxon-name><tp:taxon-name-part taxon-name-part-type="genus" reg="Spiralinella">S.</tp:taxon-name-part> <tp:taxon-name-part taxon-name-part-type="species" reg="incerta">incerta</tp:taxon-name-part></tp:taxon-name></italic> than in <italic><tp:taxon-name><tp:taxon-name-part taxon-name-part-type="genus" reg="Pyrgulina">P.</tp:taxon-name-part> <tp:taxon-name-part taxon-name-part-type="species" reg="craticulata">craticulata</tp:taxon-name-part></tp:taxon-name></italic>.</p><fig id="F28" position="float" orientation="portrait"><object-id xmlns:xlink="http://www.w3.org/1999/xlink" content-type="doi" xlink:type="simple">10.3897/zookeys.1010.58759.figure28</object-id><object-id xmlns:xlink="http://www.w3.org/1999/xlink" content-type="arpha" xlink:type="simple">42230954-A202-51EA-ABEC-B27591CE1FF3</object-id><label>Figure 28.</label><caption><p>Comparison between <italic><tp:taxon-name><tp:taxon-name-part taxon-name-part-type="genus" reg="Pyrgulina">Pyrgulina</tp:taxon-name-part> <tp:taxon-name-part taxon-name-part-type="species" reg="craticulata">craticulata</tp:taxon-name-part></tp:taxon-name></italic> (Issel, 1869) and <italic><tp:taxon-name><tp:taxon-name-part taxon-name-part-type="genus" reg="Spiralinella">Spiralinella</tp:taxon-name-part> <tp:taxon-name-part taxon-name-part-type="species" reg="incerta">incerta</tp:taxon-name-part></tp:taxon-name></italic> (Milaschewitsch, 1916) <bold>A–I</bold><italic><tp:taxon-name><tp:taxon-name-part taxon-name-part-type="genus" reg="Pyrgulina">Pyrgulina</tp:taxon-name-part> <tp:taxon-name-part taxon-name-part-type="species" reg="craticulata">craticulata</tp:taxon-name-part></tp:taxon-name></italic>, Ashqelon, Israel, <abbrev xmlns:xlink="http://www.w3.org/1999/xlink" xlink:title="“Historical ecology of Lessepsian migration” project" id="ABBRID0EUODK" xlink:type="simple">HELM</abbrev> project (sample S58_3F): front (<bold>A, B</bold>) and back (<bold>C, D</bold>) views, aperture and details of the sculpture on the base (<bold>E</bold>), top view (<bold>F</bold>), detail of the protoconch-teleoconch transition (<bold>G</bold>), apical view of the protoconch (<bold>H</bold>) and detail of the sculpture of the body whorl (<bold>I</bold>) <bold>J–N</bold><italic><tp:taxon-name><tp:taxon-name-part taxon-name-part-type="genus" reg="Spiralinella">Spiralinella</tp:taxon-name-part> <tp:taxon-name-part taxon-name-part-type="species" reg="incerta">incerta</tp:taxon-name-part></tp:taxon-name></italic>, west of Rosh HaNikra Islands, Israel, <abbrev xmlns:xlink="http://www.w3.org/1999/xlink" xlink:title="“Historical ecology of Lessepsian migration” project" id="ABBRID0ETPDK" xlink:type="simple">HELM</abbrev> project (sample S14_4F): front (<bold>J, K</bold>) and back <bold>(L, M</bold>) views, detail of the sculpture of the body whorl (<bold>N</bold>). Scale bars: 0.5 mm (<bold>A–D, J–M</bold>); 0.2 mm (<bold>E, F, I, N</bold>); 0.1 mm (<bold>G, H</bold>).
      </p></caption><graphic xmlns:xlink="http://www.w3.org/1999/xlink" xlink:href="zookeys-1010-001-g028.jpg" position="float" orientation="portrait" xlink:type="simple" id="oo_496981.jpg"><uri content-type="original_file" xlink:type="simple">https://binary.pensoft.net/fig/496981</uri></graphic></fig></tp:treatment-sec><ref-list><ref id="B112"><mixed-citation xmlns:xlink="http://www.w3.org/1999/xlink" xlink:type="simple"><person-group><name name-style="western"><surname>Issel</surname><given-names>A</given-names></name></person-group> (<year>1869</year>) Malacologia del Mar Rosso. Ricerche zoologiche e paleontologiche. Biblioteca Malacologica, xi–387 pp.</mixed-citation></ref><ref id="B202"><mixed-citation xmlns:xlink="http://www.w3.org/1999/xlink" xlink:type="simple"><person-group><name name-style="western"><surname>Savigny</surname><given-names>JC</given-names></name></person-group> (<year>1817</year>) Description de l’Egypte ou recueil des observations et des recherches qui ont été faites en Egypte pendant l’expédition de l’armée française, publié par ordre du Gouvernement. Histoire Naturelle, Planches, Tome Deuxième. Imprimerie Royale, Paris, Coquilles, pl. 1–14.</mixed-citation></ref><ref id="B157"><mixed-citation xmlns:xlink="http://www.w3.org/1999/xlink" xlink:type="simple"><institution xlink:type="simple">MolluscaBase</institution> (<year>2020</year>) MolluscaBase. <ext-link xlink:type="simple" ext-link-type="uri" xlink:href="http://www.molluscabase.org">http://www.molluscabase.org</ext-link> [March 7, 2020]</mixed-citation></ref><ref id="B181"><mixed-citation xmlns:xlink="http://www.w3.org/1999/xlink" xlink:type="simple"><person-group><name name-style="western"><surname>Peñas</surname><given-names>A</given-names></name><name name-style="western"><surname>Rolán</surname><given-names>E</given-names></name><name name-style="western"><surname>Sabelli</surname><given-names>B</given-names></name></person-group> (<year>2020</year>) <article-title>The family <tp:taxon-name><tp:taxon-name-part taxon-name-part-type="family">Pyramidellidae</tp:taxon-name-part></tp:taxon-name> in the Red Sea. I. The tribe <tp:taxon-name><tp:taxon-name-part taxon-name-part-type="tribe">Chrysallidini</tp:taxon-name-part></tp:taxon-name>.</article-title><source>Iberus</source><volume>39</volume>: <fpage>1</fpage>–<lpage>93</lpage>.</mixed-citation></ref><ref id="B101"><mixed-citation xmlns:xlink="http://www.w3.org/1999/xlink" xlink:type="simple"><person-group><name name-style="western"><surname>Hedley</surname><given-names>C</given-names></name></person-group> (<year>1909</year>) <article-title><tp:taxon-name><tp:taxon-name-part taxon-name-part-type="phylum">Mollusca</tp:taxon-name-part></tp:taxon-name> from the Hope Islands, north Queensland.</article-title><source>Proceedings of the Linnean Society of New South Wales</source><volume>34</volume>: <fpage>420</fpage>–<lpage>466</lpage>.</mixed-citation></ref><ref id="B103"><mixed-citation xmlns:xlink="http://www.w3.org/1999/xlink" xlink:type="simple"><person-group><name name-style="western"><surname>Higo</surname><given-names>S</given-names></name><name name-style="western"><surname>Callomon</surname><given-names>P</given-names></name><name name-style="western"><surname>Goto</surname><given-names>Y</given-names></name></person-group> (<year>2001</year>) <source>Catalogue and bibliography of the marine shell-bearing <tp:taxon-name><tp:taxon-name-part taxon-name-part-type="phylum">Mollusca</tp:taxon-name-part></tp:taxon-name> of Japan. <tp:taxon-name><tp:taxon-name-part taxon-name-part-type="class">Gastropoda</tp:taxon-name-part></tp:taxon-name>. <tp:taxon-name><tp:taxon-name-part taxon-name-part-type="class">Bivalvia</tp:taxon-name-part></tp:taxon-name>. <tp:taxon-name><tp:taxon-name-part taxon-name-part-type="class">Polyplacophora</tp:taxon-name-part></tp:taxon-name>. <tp:taxon-name><tp:taxon-name-part taxon-name-part-type="class">Scaphopoda</tp:taxon-name-part></tp:taxon-name>. Type figures.</source><publisher-name>Elle Scientific Publications</publisher-name>, <publisher-loc>Osaka</publisher-loc>, <size units="page">196 pp</size>.</mixed-citation></ref></ref-list></tp:taxon-treatment>
