# Supplementary material for: Numerous new records of tropical non-indigenous species in the Eastern Mediterranean highlight the challenges of their recognition and identification
Source: Zookeys. 2021 Jan 13;1010:1–95. doi: 10.3897/zookeys.1010.58759 (PMC7817654; doi:10.3897/zookeys.1010.58759)
Supplement: XML Treatment for Pyrgulina nana [file zookeys.1010.58759-treatment32.xml]

<!DOCTYPE tp:taxon-treatment
  PUBLIC "-//TaxonX//DTD Taxonomic Treatment Publishing DTD v0 20100105//EN" "tax-treatment-NSO.dtd">
<tp:taxon-treatment xmlns:tp="http://www.plazi.org/taxpub"><tp:treatment-meta><kwd-group><label>Taxon classification</label><kwd><named-content xmlns:xlink="http://www.w3.org/1999/xlink" content-type="kingdom">Animalia</named-content></kwd><kwd><named-content xmlns:xlink="http://www.w3.org/1999/xlink" content-type="family">Pyramidellidae</named-content></kwd></kwd-group><mixed-citation publication-type="journal"><person-group><name><surname>Albano</surname><given-names>Paolo G.</given-names></name><name><surname>Steger</surname><given-names>Jan</given-names></name><name><surname>Bakker</surname><given-names>Piet A.J.</given-names></name><name><surname>Bogi</surname><given-names>Cesare</given-names></name><name><surname>Bošnjak</surname><given-names>Marija</given-names></name><name><surname>Guy-Haim</surname><given-names>Tamar</given-names></name><name><surname>Huseyinoglu</surname><given-names>Mehmet Fatih</given-names></name><name><surname>LaFollette</surname><given-names>Patrick I.</given-names></name><name><surname>Lubinevsky</surname><given-names>Hadas</given-names></name><name><surname>Mulas</surname><given-names>Martina</given-names></name><name><surname>Stockinger</surname><given-names>Martina</given-names></name><name><surname>Azzarone</surname><given-names>Michele</given-names></name><name><surname>Sabelli</surname><given-names>Bruno</given-names></name></person-group><article-title>Numerous new records of tropical non-indigenous species in the Eastern Mediterranean highlight the challenges of their recognition and identification</article-title><source>Zookeys</source><day>13</day><month>1</month><year>2021</year><volume>1010</volume><fpage>1</fpage><lpage>95</lpage><pub-id pub-id-type="doi">10.3897/zookeys.1010.58759</pub-id></mixed-citation></tp:treatment-meta><tp:nomenclature><tp:taxon-name><object-id xmlns:xlink="http://www.w3.org/1999/xlink" content-type="arpha" xlink:type="simple">3F66815F-57EB-5BEE-84DD-5A05F7032F1F</object-id>
                <tp:taxon-name-part taxon-name-part-type="genus" reg="Pyrgulina">Pyrgulina</tp:taxon-name-part>
                <tp:taxon-name-part taxon-name-part-type="species" reg="nana">nana</tp:taxon-name-part>
              </tp:taxon-name><tp:taxon-authority>Hornung &amp; Mermod, 1924</tp:taxon-authority></tp:nomenclature><tp:treatment-sec sec-type="New records" id="SECID0EFRDK"><title>New records.</title><p>Israel • 2 <abbrev xmlns:xlink="http://www.w3.org/1999/xlink" xlink:title="live collected specimens" id="ABBRID0ELRDK" xlink:type="simple">spcms</abbrev>; Ashqelon; <named-content xmlns:xlink="http://www.w3.org/1999/xlink" content-type="dwc:verbatimCoordinates" xlink:type="simple"><named-content content-type="geo-json" specific-use="{&#34;type&#34;:&#34;Point&#34;,&#34;coordinates&#34;:[34.525700,31.689100]}" id="NCID0ESRDK" xlink:type="simple">31.6891°N, 34.5257°E</named-content></named-content>; depth 28 m; 31 Oct 2018; offshore rocky reef; suction sampler; <abbrev xmlns:xlink="http://www.w3.org/1999/xlink" xlink:title="“Historical ecology of Lessepsian migration” project" id="ABBRID0EXRDK" xlink:type="simple">HELM</abbrev> project (sample S59_2F) • 1 <abbrev xmlns:xlink="http://www.w3.org/1999/xlink" xlink:title="live collected specimen" id="ABBRID0E2RDK" xlink:type="simple">spcm</abbrev>; west of Rosh HaNikra Islands; <named-content xmlns:xlink="http://www.w3.org/1999/xlink" content-type="dwc:verbatimCoordinates" xlink:type="simple"><named-content content-type="geo-json" specific-use="{&#34;type&#34;:&#34;Point&#34;,&#34;coordinates&#34;:[35.092600,33.070400]}" id="NCID0ECSDK" xlink:type="simple">33.0704°N, 35.0926°E</named-content></named-content>; depth 12 m; 1 May 2018; rocky substrate; suction sampler; <abbrev xmlns:xlink="http://www.w3.org/1999/xlink" xlink:title="“Historical ecology of Lessepsian migration” project" id="ABBRID0EHSDK" xlink:type="simple">HELM</abbrev> project (sample S14_4F) • 5 <abbrev xmlns:xlink="http://www.w3.org/1999/xlink" xlink:title="live collected specimens" id="ABBRID0ELSDK" xlink:type="simple">spcms</abbrev>; same collecting data as for preceding; 29 Oct. 2018; <abbrev xmlns:xlink="http://www.w3.org/1999/xlink" xlink:title="“Historical ecology of Lessepsian migration” project" id="ABBRID0EPSDK" xlink:type="simple">HELM</abbrev> project (samples S52_1F, S52_2F).</p></tp:treatment-sec><tp:treatment-sec sec-type="remarks" id="SECID0ETSDK"><title>Remarks.</title><p>Until now, the first record of this species from the Mediterranean was considered to be by Öztürk and van Aartsen (2006), who reported on material obtained from shallow-water sediment samples collected along the Turkish Levantine (Viransehir, Mersin Bay) and Aegean coasts (Güllük Bay) in 1997 and 2000, respectively. However, already <xref ref-type="bibr" rid="B130">van der Linden and Eikenboom (1992)</xref> described and illustrated <italic><tp:taxon-name><tp:taxon-name-part taxon-name-part-type="genus" reg="Pyrgulina">P.</tp:taxon-name-part> <tp:taxon-name-part taxon-name-part-type="species" reg="nana">nana</tp:taxon-name-part></tp:taxon-name></italic> from the Levantine Sea (page 60, Figure <xref ref-type="fig" rid="F41">41</xref>), referring to it as <italic><tp:taxon-name><tp:taxon-name-part taxon-name-part-type="genus" reg="Chrysallida">Chrysallida</tp:taxon-name-part></tp:taxon-name></italic> spec. C in the lack of a species-level identification. Their material consisted of a single individual, likely an empty shell, but not specified by the authors, from Mersin (south-eastern Turkey) with unknown collecting date, housed in the collection of J. van der Linden (The Hague, The Netherlands). Although we were unable to examine this material, the excellent and detailed line drawing provided enabled an unambiguous assignment of <italic><tp:taxon-name><tp:taxon-name-part taxon-name-part-type="genus" reg="Chrysallida">Chrysallida</tp:taxon-name-part></tp:taxon-name></italic> spec. C to <italic><tp:taxon-name><tp:taxon-name-part taxon-name-part-type="genus" reg="Pyrgulina">P.</tp:taxon-name-part> <tp:taxon-name-part taxon-name-part-type="species" reg="nana">nana</tp:taxon-name-part></tp:taxon-name></italic>; thus, <xref ref-type="bibr" rid="B130">van der Linden and Eikenboom (1992)</xref> should be regarded the first Mediterranean record. Today, the known Mediterranean distribution of <italic><tp:taxon-name><tp:taxon-name-part taxon-name-part-type="genus" reg="Pyrgulina">P.</tp:taxon-name-part> <tp:taxon-name-part taxon-name-part-type="species" reg="nana">nana</tp:taxon-name-part></tp:taxon-name></italic> includes Turkey, Lebanon, and Israel (<xref ref-type="bibr" rid="B38">Bogi and Galil 2006</xref>; <xref ref-type="bibr" rid="B90">Giannuzzi-Savelli et al. 2014</xref>). To our knowledge, this is the first record of living individuals of <italic><tp:taxon-name><tp:taxon-name-part taxon-name-part-type="genus" reg="Pyrgulina">P.</tp:taxon-name-part> <tp:taxon-name-part taxon-name-part-type="species" reg="nana">nana</tp:taxon-name-part></tp:taxon-name></italic> from Israel; here, the species occurs along both the southern (Ashqelon) and northern coasts (west of Rosh HaNikra Islands) on rocky bottoms at 12–28 m depth.</p></tp:treatment-sec><tp:treatment-sec><!--Section generated to contain objects referenced in tp:taxon-treatment.--><fig id="F41" position="float" orientation="portrait"><object-id xmlns:xlink="http://www.w3.org/1999/xlink" content-type="doi" xlink:type="simple">10.3897/zookeys.1010.58759.figure41</object-id><object-id xmlns:xlink="http://www.w3.org/1999/xlink" content-type="arpha" xlink:type="simple">558A4BF8-801B-59F9-B8B8-31AE6C3352B6</object-id><label>Figure 41.</label><caption><p><tp:taxon-name><tp:taxon-name-part taxon-name-part-type="genus" reg="Scintilla">Scintilla</tp:taxon-name-part> <tp:taxon-name-part taxon-name-part-type="uncertainty-rank">cf.</tp:taxon-name-part> <tp:taxon-name-part taxon-name-part-type="species" reg="violescens">violescens</tp:taxon-name-part></tp:taxon-name> Kuroda &amp; Taki, 1961, Haifa, Israel: right (<bold>A</bold>) and left (<bold>B</bold>) valve outer views, left (<bold>C</bold>) and right (<bold>D</bold>) valve inner views, hinge of left (<bold>E, G</bold>) and right (<bold>F, H</bold>) valve. Scale bars: 2 mm (<bold>A–D</bold>); 0.5 mm (<bold>E–H</bold>).
      </p></caption><graphic xmlns:xlink="http://www.w3.org/1999/xlink" xlink:href="zookeys-1010-001-g041.jpg" position="float" orientation="portrait" xlink:type="simple" id="oo_496994.jpg"><uri content-type="original_file" xlink:type="simple">https://binary.pensoft.net/fig/496994</uri></graphic></fig></tp:treatment-sec><ref-list><ref id="B130"><mixed-citation xmlns:xlink="http://www.w3.org/1999/xlink" xlink:type="simple"><person-group><name name-style="western"><surname>van der Linden</surname><given-names>J</given-names></name><name name-style="western"><surname>Eikenboom</surname><given-names>JCA</given-names></name></person-group> (<year>1992</year>) <article-title>On the taxonomy of the Recent species of the genus <italic><tp:taxon-name><tp:taxon-name-part taxon-name-part-type="genus">Chrysallida</tp:taxon-name-part></tp:taxon-name></italic> Carpenter from Europe, the Canary Islands and the Azores (<tp:taxon-name><tp:taxon-name-part taxon-name-part-type="class">Gastropoda</tp:taxon-name-part></tp:taxon-name>, <tp:taxon-name><tp:taxon-name-part taxon-name-part-type="family">Pyramidellidae</tp:taxon-name-part></tp:taxon-name>).</article-title><source>Basteria</source><volume>56</volume>: <fpage>3</fpage>–<lpage>63</lpage>.</mixed-citation></ref><ref id="B38"><mixed-citation xmlns:xlink="http://www.w3.org/1999/xlink" xlink:type="simple"><person-group><name name-style="western"><surname>Bogi</surname><given-names>C</given-names></name><name name-style="western"><surname>Galil</surname><given-names>BS</given-names></name></person-group> (<year>2006</year>) <article-title>Nuovi ritrovamenti lungo le coste israeliane. Notiziario S.I.M.</article-title><volume>24</volume>: <fpage>16</fpage>–<lpage>18</lpage>.</mixed-citation></ref><ref id="B90"><mixed-citation xmlns:xlink="http://www.w3.org/1999/xlink" xlink:type="simple"><person-group><name name-style="western"><surname>Giannuzzi-Savelli</surname><given-names>R</given-names></name><name name-style="western"><surname>Pusateri</surname><given-names>F</given-names></name><name name-style="western"><surname>Micali</surname><given-names>P</given-names></name><name name-style="western"><surname>Nofroni</surname><given-names>I</given-names></name><name name-style="western"><surname>Bartolini</surname><given-names>S</given-names></name></person-group> (<year>2014</year>) Atlante delle conchiglie marine del Mediterraneo Vol. 5 (<tp:taxon-name><tp:taxon-name-part taxon-name-part-type="superorder">Heterobranchia</tp:taxon-name-part></tp:taxon-name>). Edizioni Danaus, Palermo, 111 + 191 pp.</mixed-citation></ref></ref-list></tp:taxon-treatment>
