# Supplementary material for: Numerous new records of tropical non-indigenous species in the Eastern Mediterranean highlight the challenges of their recognition and identification
Source: Zookeys. 2021 Jan 13;1010:1–95. doi: 10.3897/zookeys.1010.58759 (PMC7817654; doi:10.3897/zookeys.1010.58759)
Supplement: XML Treatment for Turbonilla funiculata [file zookeys.1010.58759-treatment33.xml]

<!DOCTYPE tp:taxon-treatment
  PUBLIC "-//TaxonX//DTD Taxonomic Treatment Publishing DTD v0 20100105//EN" "tax-treatment-NSO.dtd">
<tp:taxon-treatment xmlns:tp="http://www.plazi.org/taxpub"><tp:treatment-meta><kwd-group><label>Taxon classification</label><kwd><named-content xmlns:xlink="http://www.w3.org/1999/xlink" content-type="kingdom">Animalia</named-content></kwd><kwd><named-content xmlns:xlink="http://www.w3.org/1999/xlink" content-type="family">Pyramidellidae</named-content></kwd></kwd-group><mixed-citation publication-type="journal"><person-group><name><surname>Albano</surname><given-names>Paolo G.</given-names></name><name><surname>Steger</surname><given-names>Jan</given-names></name><name><surname>Bakker</surname><given-names>Piet A.J.</given-names></name><name><surname>Bogi</surname><given-names>Cesare</given-names></name><name><surname>Bošnjak</surname><given-names>Marija</given-names></name><name><surname>Guy-Haim</surname><given-names>Tamar</given-names></name><name><surname>Huseyinoglu</surname><given-names>Mehmet Fatih</given-names></name><name><surname>LaFollette</surname><given-names>Patrick I.</given-names></name><name><surname>Lubinevsky</surname><given-names>Hadas</given-names></name><name><surname>Mulas</surname><given-names>Martina</given-names></name><name><surname>Stockinger</surname><given-names>Martina</given-names></name><name><surname>Azzarone</surname><given-names>Michele</given-names></name><name><surname>Sabelli</surname><given-names>Bruno</given-names></name></person-group><article-title>Numerous new records of tropical non-indigenous species in the Eastern Mediterranean highlight the challenges of their recognition and identification</article-title><source>Zookeys</source><day>13</day><month>1</month><year>2021</year><volume>1010</volume><fpage>1</fpage><lpage>95</lpage><pub-id pub-id-type="doi">10.3897/zookeys.1010.58759</pub-id></mixed-citation></tp:treatment-meta><tp:nomenclature><tp:taxon-name><object-id xmlns:xlink="http://www.w3.org/1999/xlink" content-type="arpha" xlink:type="simple">F109EDBF-AB5F-541C-8EFC-008088D8BCED</object-id>
                <tp:taxon-name-part taxon-name-part-type="genus" reg="Turbonilla">Turbonilla</tp:taxon-name-part>
                <tp:taxon-name-part taxon-name-part-type="species" reg="funiculata">funiculata</tp:taxon-name-part>
              </tp:taxon-name><tp:taxon-authority>de Folin, 1868</tp:taxon-authority><xref ref-type="fig" rid="F29">Figure 29</xref></tp:nomenclature><tp:treatment-sec sec-type="New records" id="SECID0EJWDK"><title>New records.</title><p>Israel • 2 <abbrev xmlns:xlink="http://www.w3.org/1999/xlink" xlink:title="live collected specimens" id="ABBRID0EPWDK" xlink:type="simple">spcms</abbrev>; west of Rosh HaNikra Islands; <named-content xmlns:xlink="http://www.w3.org/1999/xlink" content-type="dwc:verbatimCoordinates" xlink:type="simple"><named-content content-type="geo-json" specific-use="{&#34;type&#34;:&#34;Point&#34;,&#34;coordinates&#34;:[35.092600,33.070400]}" id="NCID0EWWDK" xlink:type="simple">33.0704°N, 35.0926°E</named-content></named-content>; depth 12 m; 1 May 2018; rocky substrate; suction sampler; <abbrev xmlns:xlink="http://www.w3.org/1999/xlink" xlink:title="“Historical ecology of Lessepsian migration” project" id="ABBRID0E2WDK" xlink:type="simple">HELM</abbrev> project (sample S14_4F) • 15 <abbrev xmlns:xlink="http://www.w3.org/1999/xlink" xlink:title="live collected specimens" id="ABBRID0E6WDK" xlink:type="simple">spcms</abbrev>; same collecting data as for preceding; 29 Oct. 2018; <abbrev xmlns:xlink="http://www.w3.org/1999/xlink" xlink:title="“Historical ecology of Lessepsian migration” project" id="ABBRID0EDXDK" xlink:type="simple">HELM</abbrev> project (samples S52_1F, S52_2F, S52_3F); size: H 1.8 mm, W 0.6 mm (illustrated specimen).</p></tp:treatment-sec><tp:treatment-sec sec-type="material" id="SECID0EHXDK"><title>Additional material examined.</title><p>China • 10 <abbrev xmlns:xlink="http://www.w3.org/1999/xlink" xlink:title="empty shells" id="ABBRID0ENXDK" xlink:type="simple">shs</abbrev>; Hong Kong, Tolo Channel, cove at Hoi Sing Wan; <named-content xmlns:xlink="http://www.w3.org/1999/xlink" content-type="dwc:verbatimCoordinates" xlink:type="simple"><named-content content-type="geo-json" specific-use="{&#34;type&#34;:&#34;Point&#34;,&#34;coordinates&#34;:[114.246700,22.430000]}" id="NCID0EUXDK" xlink:type="simple">22.430°N, 114.2467°E</named-content></named-content>; depth 0 m; 6 Apr. 1985; sand, rock and oysters; J.H. McLean leg.; <named-content xmlns:xlink="http://www.w3.org/1999/xlink" content-type="dwc:institutional_code" xlink:type="simple">LACM</named-content> 1985-12.2.</p><p>Pakistan • 4 <abbrev xmlns:xlink="http://www.w3.org/1999/xlink" xlink:title="empty shells" id="ABBRID0EAYDK" xlink:type="simple">shs</abbrev>; Sind Province, small cove 4.8 km west of atomic power plant and 7 km west-northwest of Bulegi Point; <named-content xmlns:xlink="http://www.w3.org/1999/xlink" content-type="dwc:verbatimCoordinates" xlink:type="simple"><named-content content-type="geo-json" specific-use="{&#34;type&#34;:&#34;Point&#34;,&#34;coordinates&#34;:[66.725000,24.800000]}" id="NCID0EHYDK" xlink:type="simple">24.8000°N, 66.7250°E</named-content></named-content>; depth 0–4 m; 19 Jan. 1979; rock and clay; C.C. Swift leg.; <named-content xmlns:xlink="http://www.w3.org/1999/xlink" content-type="dwc:institutional_code" xlink:type="simple">LACM</named-content> 1979-1.3.</p><p>Sri Lanka • 1 <abbrev xmlns:xlink="http://www.w3.org/1999/xlink" xlink:title="empty shell" id="ABBRID0ETYDK" xlink:type="simple">sh</abbrev>; Southern Province, Tangalla, cove at Tangalla Bay Hotel; <named-content xmlns:xlink="http://www.w3.org/1999/xlink" content-type="dwc:verbatimCoordinates" xlink:type="simple"><named-content content-type="geo-json" specific-use="{&#34;type&#34;:&#34;Point&#34;,&#34;coordinates&#34;:[80.800000,6.025000]}" id="NCID0E1YDK" xlink:type="simple">6.0250°N, 80.8000°E</named-content></named-content>; depth 0–1 m; 30–31 Jan. 1983; rock and clay; A.J. Ferreira leg.; <named-content xmlns:xlink="http://www.w3.org/1999/xlink" content-type="dwc:institutional_code" xlink:type="simple">LACM</named-content> 1983-5.2.</p><p>Vietnam • 1 <abbrev xmlns:xlink="http://www.w3.org/1999/xlink" xlink:title="empty shell" id="ABBRID0EGZDK" xlink:type="simple">sh</abbrev>; station 1328 of the Nha-Trang Oceanography Institute: “Entre les îles des Pêcheurs, Hon-Mung, le banc du Castleragh et l’isobathe 50. (En dehors et au S. de la baie de Nha-Trang)” [between Îles des Pêcheurs, Hon-Mung, Banc du Castleragh (= Castlereagh) and isobath 50. (outside of and to the south of the Bay of Nha-Trang)]; sediment sample; dredge; <named-content xmlns:xlink="http://www.w3.org/1999/xlink" content-type="dwc:institutional_code" xlink:type="simple">MNHN</named-content>-IM-2000-21843 (holotype of <italic><tp:taxon-name><tp:taxon-name-part taxon-name-part-type="genus" reg="Pyrgiscus">Pyrgiscus</tp:taxon-name-part> <tp:taxon-name-part taxon-name-part-type="species" reg="mirandus">mirandus</tp:taxon-name-part></tp:taxon-name></italic> Saurin, 1959).</p><fig id="F29" position="float" orientation="portrait"><object-id xmlns:xlink="http://www.w3.org/1999/xlink" content-type="doi" xlink:type="simple">10.3897/zookeys.1010.58759.figure29</object-id><object-id xmlns:xlink="http://www.w3.org/1999/xlink" content-type="arpha" xlink:type="simple">314398A5-435B-58E9-9685-E842B21B7FFB</object-id><label>Figure 29.</label><caption><p><italic><tp:taxon-name><tp:taxon-name-part taxon-name-part-type="genus" reg="Turbonilla">Turbonilla</tp:taxon-name-part> <tp:taxon-name-part taxon-name-part-type="species" reg="funiculata">funiculata</tp:taxon-name-part></tp:taxon-name></italic> de Folin, 1868, west of Rosh HaNikra Islands, Israel, <abbrev xmlns:xlink="http://www.w3.org/1999/xlink" xlink:title="“Historical ecology of Lessepsian migration” project" id="ABBRID0EN1DK" xlink:type="simple">HELM</abbrev> project (sample S52_2F): front (<bold>A, B</bold>) and back (<bold>C, D</bold>) views, detail of the sculpture on the base (<bold>E</bold>), aperture (<bold>F</bold>), detail of the sculpture on the back of the third whorl (<bold>G</bold>), apical (<bold>H</bold>) and side (<bold>I</bold>) views of the protoconch. Scale bars: 0.5 mm (<bold>A–D</bold>); 0.1 mm (<bold>E, H, I</bold>); 0.2 mm (<bold>F, G</bold>).
      </p></caption><graphic xmlns:xlink="http://www.w3.org/1999/xlink" xlink:href="zookeys-1010-001-g029.jpg" position="float" orientation="portrait" xlink:type="simple" id="oo_496982.jpg"><uri content-type="original_file" xlink:type="simple">https://binary.pensoft.net/fig/496982</uri></graphic></fig></tp:treatment-sec><tp:treatment-sec sec-type="remarks" id="SECID0EK2DK"><title>Remarks.</title><p>Shells of <italic><tp:taxon-name><tp:taxon-name-part taxon-name-part-type="genus" reg="Turbonilla">Turbonilla</tp:taxon-name-part> <tp:taxon-name-part taxon-name-part-type="species" reg="funiculata">funiculata</tp:taxon-name-part></tp:taxon-name></italic> are polymorphic with respect to their shape (<xref ref-type="bibr" rid="B179">Peñas and Rolán 2010</xref> and our own observations) but the species can be readily distinguished from all pyramidellids in the Mediterranean – the most similar being the non-indigenous <italic><tp:taxon-name><tp:taxon-name-part taxon-name-part-type="genus" reg="Turbonilla">Turbonilla</tp:taxon-name-part> <tp:taxon-name-part taxon-name-part-type="species" reg="edgarii">edgarii</tp:taxon-name-part></tp:taxon-name></italic> (Melvill, 1896), <italic><tp:taxon-name><tp:taxon-name-part taxon-name-part-type="genus" reg="Turbonilla">Turbonilla</tp:taxon-name-part> <tp:taxon-name-part taxon-name-part-type="species" reg="flaianoi">flaianoi</tp:taxon-name-part></tp:taxon-name></italic> Mazziotti, Agamennone, Micali &amp; Tisselli, 2006 and <italic><tp:taxon-name><tp:taxon-name-part taxon-name-part-type="genus" reg="Pyrgulina">Pyrgulina</tp:taxon-name-part> <tp:taxon-name-part taxon-name-part-type="species" reg="fischeri">fischeri</tp:taxon-name-part></tp:taxon-name></italic> Hornung &amp; Mermod, 1925 – by the presence of a very marked subsutural constriction running along the whorls. This constriction separates the pronounced, almost orthocline axial ribs into a larger lower and a narrow upper, crown-like, portion. The ribs extend adapically beyond the suture of the preceding whorl, giving the transition zone between subsequent whorls a wavy appearance. The interspaces of the lower portion of the ribs bear several thin spiral lines, while those between the narrow upper parts of the ribs are smooth. The protoconch is helicoid and of type A.</p><p><italic><tp:taxon-name><tp:taxon-name-part taxon-name-part-type="genus" reg="Turbonilla">Turbonilla</tp:taxon-name-part> <tp:taxon-name-part taxon-name-part-type="species" reg="funiculata">funiculata</tp:taxon-name-part></tp:taxon-name></italic> has been previously reported from Fiji, Hong Kong, Indonesia, New Caledonia, Thailand, the Solomon Islands and Vietnam from shore to 396 m depth (<xref ref-type="bibr" rid="B196">Robba et al. 2004</xref>; <xref ref-type="bibr" rid="B179">Peñas and Rolán 2010</xref>). As <xref ref-type="bibr" rid="B196">Robba et al. (2004)</xref> already pointed out, the shell figured as <italic><tp:taxon-name><tp:taxon-name-part taxon-name-part-type="genus" reg="Pyrgiscus">Pyrgiscus</tp:taxon-name-part> <tp:taxon-name-part taxon-name-part-type="species" reg="microscopica">microscopica</tp:taxon-name-part></tp:taxon-name></italic> (Laseron, 1959) by <xref ref-type="bibr" rid="B164">Okutani (2000</xref>: 712, fig. 68) is most likely <italic><tp:taxon-name><tp:taxon-name-part taxon-name-part-type="genus" reg="Turbonilla">T.</tp:taxon-name-part> <tp:taxon-name-part taxon-name-part-type="species" reg="funiculata">funiculata</tp:taxon-name-part></tp:taxon-name></italic>, confirming that the species also occurs in Japan. This interpretation is re-affirmed by another illustration of the very same Japanese specimen in <xref ref-type="bibr" rid="B140">Mazziotti et al. (2005</xref>: 81, fig. 1m, n), showing the subsutural constriction characteristic of <italic><tp:taxon-name><tp:taxon-name-part taxon-name-part-type="genus" reg="Turbonilla">T.</tp:taxon-name-part> <tp:taxon-name-part taxon-name-part-type="species" reg="funiculata">funiculata</tp:taxon-name-part></tp:taxon-name></italic>. Shells of <italic><tp:taxon-name><tp:taxon-name-part taxon-name-part-type="genus" reg="Turbonilla">T.</tp:taxon-name-part> <tp:taxon-name-part taxon-name-part-type="species" reg="funiculata">funiculata</tp:taxon-name-part></tp:taxon-name></italic> were found by one of us (PILF) also among hitherto unidentified lots of shells from Pakistan and Sri Lanka housed in the <named-content xmlns:xlink="http://www.w3.org/1999/xlink" content-type="dwc:institutional_code" xlink:type="simple">LACM</named-content> collection, demonstrating that this species also lives in the Indian Ocean. Here, we report the first records of <italic><tp:taxon-name><tp:taxon-name-part taxon-name-part-type="genus" reg="Turbonilla">T.</tp:taxon-name-part> <tp:taxon-name-part taxon-name-part-type="species" reg="funiculata">funiculata</tp:taxon-name-part></tp:taxon-name></italic> for the Mediterranean, where several living specimens were collected in northern Israel on hard substrates at 12 m depth.</p></tp:treatment-sec><ref-list><ref id="B179"><mixed-citation xmlns:xlink="http://www.w3.org/1999/xlink" xlink:type="simple"><person-group><name name-style="western"><surname>Peñas</surname><given-names>A</given-names></name><name name-style="western"><surname>Rolán</surname><given-names>E</given-names></name></person-group> (<year>2010</year>) <source>26 Deep water <tp:taxon-name><tp:taxon-name-part taxon-name-part-type="superfamily">Pyramidelloidea</tp:taxon-name-part></tp:taxon-name> from the Central and South Pacific: <italic><tp:taxon-name><tp:taxon-name-part taxon-name-part-type="genus">Turbonilla</tp:taxon-name-part></tp:taxon-name></italic> and related genera.</source><publisher-name>Mémoires du Muséum national d’Histoire naturelle</publisher-name>, <publisher-loc>Paris</publisher-loc>, <size units="page">436 pp</size>.</mixed-citation></ref><ref id="B196"><mixed-citation xmlns:xlink="http://www.w3.org/1999/xlink" xlink:type="simple"><person-group><name name-style="western"><surname>Robba</surname><given-names>E</given-names></name><name name-style="western"><surname>Di Geronimo</surname><given-names>I</given-names></name><name name-style="western"><surname>Chaimanee</surname><given-names>N</given-names></name><name name-style="western"><surname>Negri</surname><given-names>MP</given-names></name><name name-style="western"><surname>Sanfilippo</surname><given-names>R</given-names></name></person-group> (<year>2004</year>) <article-title>Holocene and Recent shallow soft-bottom mollusks from the northern Gulf of Thailand area: <tp:taxon-name><tp:taxon-name-part taxon-name-part-type="class">Scaphopoda</tp:taxon-name-part></tp:taxon-name>, <tp:taxon-name><tp:taxon-name-part taxon-name-part-type="class">Gastropoda</tp:taxon-name-part></tp:taxon-name>, additions to <tp:taxon-name><tp:taxon-name-part taxon-name-part-type="class">Bivalvia</tp:taxon-name-part></tp:taxon-name>.</article-title><source>La Conchiglia</source><volume>35</volume>: <fpage>5</fpage>–<lpage>288</lpage>.</mixed-citation></ref><ref id="B164"><mixed-citation xmlns:xlink="http://www.w3.org/1999/xlink" xlink:type="simple"><person-group><name name-style="western"><surname>Okutani</surname><given-names>T</given-names></name></person-group> (<year>2000</year>) <source>Marine mollusks in Japan.</source><publisher-name>Tokai University Press</publisher-name>, <publisher-loc>Tokyo</publisher-loc>, <size units="page">1173 pp</size>.</mixed-citation></ref><ref id="B140"><mixed-citation xmlns:xlink="http://www.w3.org/1999/xlink" xlink:type="simple"><person-group><name name-style="western"><surname>Mazziotti</surname><given-names>C</given-names></name><name name-style="western"><surname>Agamennone</surname><given-names>F</given-names></name><name name-style="western"><surname>Micali</surname><given-names>P</given-names></name><name name-style="western"><surname>Tisselli</surname><given-names>M</given-names></name></person-group> (<year>2005</year>) <article-title>Descrizione di <italic><tp:taxon-name><tp:taxon-name-part taxon-name-part-type="genus">Turbonilla</tp:taxon-name-part> <tp:taxon-name-part taxon-name-part-type="species">flaianoi</tp:taxon-name-part></tp:taxon-name></italic> n. sp. per il Mare Adriatico.</article-title><source>Bollettino Malacologico</source><volume>41</volume>: <fpage>79</fpage>–<lpage>84</lpage>.</mixed-citation></ref></ref-list></tp:taxon-treatment>
