# Supplementary material for: Numerous new records of tropical non-indigenous species in the Eastern Mediterranean highlight the challenges of their recognition and identification
Source: Zookeys. 2021 Jan 13;1010:1–95. doi: 10.3897/zookeys.1010.58759 (PMC7817654; doi:10.3897/zookeys.1010.58759)
Supplement: XML Treatment for Cylichna collyra [file zookeys.1010.58759-treatment34.xml]

<!DOCTYPE tp:taxon-treatment
  PUBLIC "-//TaxonX//DTD Taxonomic Treatment Publishing DTD v0 20100105//EN" "tax-treatment-NSO.dtd">
<tp:taxon-treatment xmlns:tp="http://www.plazi.org/taxpub"><tp:treatment-meta><kwd-group><label>Taxon classification</label><kwd><named-content xmlns:xlink="http://www.w3.org/1999/xlink" content-type="kingdom">Animalia</named-content></kwd><kwd><named-content xmlns:xlink="http://www.w3.org/1999/xlink" content-type="order">Cephalaspidea</named-content></kwd><kwd><named-content xmlns:xlink="http://www.w3.org/1999/xlink" content-type="family">Cylichnidae</named-content></kwd></kwd-group><mixed-citation publication-type="journal"><person-group><name><surname>Albano</surname><given-names>Paolo G.</given-names></name><name><surname>Steger</surname><given-names>Jan</given-names></name><name><surname>Bakker</surname><given-names>Piet A.J.</given-names></name><name><surname>Bogi</surname><given-names>Cesare</given-names></name><name><surname>Bošnjak</surname><given-names>Marija</given-names></name><name><surname>Guy-Haim</surname><given-names>Tamar</given-names></name><name><surname>Huseyinoglu</surname><given-names>Mehmet Fatih</given-names></name><name><surname>LaFollette</surname><given-names>Patrick I.</given-names></name><name><surname>Lubinevsky</surname><given-names>Hadas</given-names></name><name><surname>Mulas</surname><given-names>Martina</given-names></name><name><surname>Stockinger</surname><given-names>Martina</given-names></name><name><surname>Azzarone</surname><given-names>Michele</given-names></name><name><surname>Sabelli</surname><given-names>Bruno</given-names></name></person-group><article-title>Numerous new records of tropical non-indigenous species in the Eastern Mediterranean highlight the challenges of their recognition and identification</article-title><source>Zookeys</source><day>13</day><month>1</month><year>2021</year><volume>1010</volume><fpage>1</fpage><lpage>95</lpage><pub-id pub-id-type="doi">10.3897/zookeys.1010.58759</pub-id></mixed-citation></tp:treatment-meta><tp:nomenclature><tp:taxon-name><object-id xmlns:xlink="http://www.w3.org/1999/xlink" content-type="arpha" xlink:type="simple">58FB6303-705E-5F4E-B814-167FAC3BB7A9</object-id>
                <tp:taxon-name-part taxon-name-part-type="genus" reg="Cylichna">Cylichna</tp:taxon-name-part>
                <tp:taxon-name-part taxon-name-part-type="species" reg="collyra">collyra</tp:taxon-name-part>
              </tp:taxon-name><tp:taxon-authority>Melvill, 1906</tp:taxon-authority><xref ref-type="fig" rid="F30">Figure 30</xref></tp:nomenclature><tp:treatment-sec sec-type="New records" id="SECID0EPBEK"><title>New records.</title><p>Israel • 1 <abbrev xmlns:xlink="http://www.w3.org/1999/xlink" xlink:title="live collected specimen" id="ABBRID0EVBEK" xlink:type="simple">spcm</abbrev>; Palmachim; <named-content xmlns:xlink="http://www.w3.org/1999/xlink" content-type="dwc:verbatimCoordinates" xlink:type="simple"><named-content content-type="geo-json" specific-use="{&#34;type&#34;:&#34;Point&#34;,&#34;coordinates&#34;:[34.656200,31.947700]}" id="NCID0E3BEK" xlink:type="simple">31.9477°N, 34.6562°E</named-content></named-content>; depth 37.5 m; 18 Oct. 2017; soft substrate; box-corer; Shafdan project (sample 22(A)); size: H 4.2 mm, W 1.5 mm (illustrated specimen) • 1 <abbrev xmlns:xlink="http://www.w3.org/1999/xlink" xlink:title="live collected specimen" id="ABBRID0EBCEK" xlink:type="simple">spcm</abbrev>; Palmachim; <named-content xmlns:xlink="http://www.w3.org/1999/xlink" content-type="dwc:verbatimCoordinates" xlink:type="simple"><named-content content-type="geo-json" specific-use="{&#34;type&#34;:&#34;Point&#34;,&#34;coordinates&#34;:[34.655100,31.942400]}" id="NCID0EICEK" xlink:type="simple">31.9424°N, 34.6551°E</named-content></named-content>; depth 36.3 m; 2 May 2018; soft substrate; box-corer; Shafdan project (sample 21(A)); size: H 7.2 mm, W 4.0 mm • 2 <abbrev xmlns:xlink="http://www.w3.org/1999/xlink" xlink:title="live collected specimens" id="ABBRID0ENCEK" xlink:type="simple">spcms</abbrev>; Palmachim; <named-content xmlns:xlink="http://www.w3.org/1999/xlink" content-type="dwc:verbatimCoordinates" xlink:type="simple"><named-content content-type="geo-json" specific-use="{&#34;type&#34;:&#34;Point&#34;,&#34;coordinates&#34;:[34.651500,31.937600]}" id="NCID0EUCEK" xlink:type="simple">31.9376°N, 34.6515°E</named-content></named-content>; depth 36.7 m; 2 May 2018; soft substrate; box-corer; Shafdan project (sample 5(B)) • 1 <abbrev xmlns:xlink="http://www.w3.org/1999/xlink" xlink:title="live collected specimen" id="ABBRID0EZCEK" xlink:type="simple">spcm</abbrev>; Palmachim; <named-content xmlns:xlink="http://www.w3.org/1999/xlink" content-type="dwc:verbatimCoordinates" xlink:type="simple"><named-content content-type="geo-json" specific-use="{&#34;type&#34;:&#34;Point&#34;,&#34;coordinates&#34;:[34.673200,31.968500]}" id="NCID0EADEK" xlink:type="simple">31.9685°N, 34.6732°E</named-content></named-content>; depth 35.6 m; 2 May 2018; soft substrate; box-corer; Shafdan project (sample 26(A)) • 1 <abbrev xmlns:xlink="http://www.w3.org/1999/xlink" xlink:title="live collected specimen" id="ABBRID0EFDEK" xlink:type="simple">spcm</abbrev>; Palmachim; <named-content xmlns:xlink="http://www.w3.org/1999/xlink" content-type="dwc:verbatimCoordinates" xlink:type="simple"><named-content content-type="geo-json" specific-use="{&#34;type&#34;:&#34;Point&#34;,&#34;coordinates&#34;:[34.656200,31.947700]}" id="NCID0EMDEK" xlink:type="simple">31.9477°N, 34.6562°E</named-content></named-content>; depth 37.5 m; 2 May 2018; soft substrate; box-corer; Shafdan project (sample 22(B)) • 3 <abbrev xmlns:xlink="http://www.w3.org/1999/xlink" xlink:title="live collected specimens" id="ABBRID0ERDEK" xlink:type="simple">spcms</abbrev>; Palmachim; <named-content xmlns:xlink="http://www.w3.org/1999/xlink" content-type="dwc:verbatimCoordinates" xlink:type="simple"><named-content content-type="geo-json" specific-use="{&#34;type&#34;:&#34;Point&#34;,&#34;coordinates&#34;:[34.655100,31.942400]}" id="NCID0EYDEK" xlink:type="simple">31.9424°N, 34.6551°E</named-content></named-content>; depth 36.3 m; 2 May 2018; soft substrate; box-corer; Shafdan project (sample 21(C)) • 2 <abbrev xmlns:xlink="http://www.w3.org/1999/xlink" xlink:title="live collected specimens" id="ABBRID0E4DEK" xlink:type="simple">spcms</abbrev>; Palmachim; <named-content xmlns:xlink="http://www.w3.org/1999/xlink" content-type="dwc:verbatimCoordinates" xlink:type="simple"><named-content content-type="geo-json" specific-use="{&#34;type&#34;:&#34;Point&#34;,&#34;coordinates&#34;:[34.649500,31.932700]}" id="NCID0EEEEK" xlink:type="simple">31.9327°N, 34.6495°E</named-content></named-content>; depth 36.2 m; 2 May 2018; soft substrate; box-corer; Shafdan project (sample 4(A)) • 1 <abbrev xmlns:xlink="http://www.w3.org/1999/xlink" xlink:title="live collected specimen" id="ABBRID0EJEEK" xlink:type="simple">spcm</abbrev>; Palmachim; <named-content xmlns:xlink="http://www.w3.org/1999/xlink" content-type="dwc:verbatimCoordinates" xlink:type="simple"><named-content content-type="geo-json" specific-use="{&#34;type&#34;:&#34;Point&#34;,&#34;coordinates&#34;:[34.664500,31.957400]}" id="NCID0EQEEK" xlink:type="simple">31.9574°N, 34.6645°E</named-content></named-content>; depth 36.2 m; 2 May 2018; soft substrate; box-corer; Shafdan project (sample 24(C)) • 1 <abbrev xmlns:xlink="http://www.w3.org/1999/xlink" xlink:title="live collected specimen" id="ABBRID0EVEEK" xlink:type="simple">spcm</abbrev>; Palmachim; <named-content xmlns:xlink="http://www.w3.org/1999/xlink" content-type="dwc:verbatimCoordinates" xlink:type="simple"><named-content content-type="geo-json" specific-use="{&#34;type&#34;:&#34;Point&#34;,&#34;coordinates&#34;:[34.656200,31.947700]}" id="NCID0E3EEK" xlink:type="simple">31.9477°N, 34.6562°E</named-content></named-content>; depth 37.5 m; 20 Oct. 2018; soft substrate; box-corer; Shafdan project (sample 22(A)).</p></tp:treatment-sec><tp:treatment-sec sec-type="material" id="SECID0EBFEK"><title>Additional material examined.</title><p>Oman • 13 <abbrev xmlns:xlink="http://www.w3.org/1999/xlink" xlink:title="empty shells" id="ABBRID0EHFEK" xlink:type="simple">shs</abbrev>; off Muscat; <named-content xmlns:xlink="http://www.w3.org/1999/xlink" content-type="dwc:verbatimCoordinates" xlink:type="simple"><named-content content-type="geo-json" specific-use="{&#34;type&#34;:&#34;Point&#34;,&#34;coordinates&#34;:[56.900000,24.966667]}" id="NCID0EOFEK" xlink:type="simple">24°58'N, 56°54'E</named-content></named-content>; 156 fathoms (285 m) depth; NMW.1955.158.00578 (F.W. Townsend coll.).</p></tp:treatment-sec><tp:treatment-sec sec-type="remarks" id="SECID0ETFEK"><title>Remarks.</title><p>We record here for the first time in the Mediterranean 13 living individuals of <italic><tp:taxon-name><tp:taxon-name-part taxon-name-part-type="genus" reg="Cylichna">Cylichna</tp:taxon-name-part> <tp:taxon-name-part taxon-name-part-type="species" reg="collyra">collyra</tp:taxon-name-part></tp:taxon-name></italic>, a cephalaspidean originally described from the Gulf of Oman (<xref ref-type="bibr" rid="B147">Melvill 1906b</xref>). <italic><tp:taxon-name><tp:taxon-name-part taxon-name-part-type="genus" reg="Cylichna">Cylichna</tp:taxon-name-part> <tp:taxon-name-part taxon-name-part-type="species" reg="collyra">collyra</tp:taxon-name-part></tp:taxon-name></italic> can be distinguished from the native Mediterranean <italic><tp:taxon-name><tp:taxon-name-part taxon-name-part-type="genus" reg="Cylichna">C.</tp:taxon-name-part> <tp:taxon-name-part taxon-name-part-type="species" reg="cylindracea">cylindracea</tp:taxon-name-part></tp:taxon-name></italic> (Pennant, 1777) by its more elongated and slender shell, the more tapering apical part, the color pattern characterized by fine brown spiral lines apically and abapically, and the smaller size (<italic><tp:taxon-name><tp:taxon-name-part taxon-name-part-type="genus" reg="Cylichna">C.</tp:taxon-name-part> <tp:taxon-name-part taxon-name-part-type="species" reg="cylindracea">cylindracea</tp:taxon-name-part></tp:taxon-name></italic> commonly reaches 1 cm in height whereas <italic><tp:taxon-name><tp:taxon-name-part taxon-name-part-type="genus" reg="Cylichna">C.</tp:taxon-name-part> <tp:taxon-name-part taxon-name-part-type="species" reg="collyra">collyra</tp:taxon-name-part></tp:taxon-name></italic> attains approximately half that size). <italic><tp:taxon-name><tp:taxon-name-part taxon-name-part-type="genus" reg="Cylichna">Cylichna</tp:taxon-name-part> <tp:taxon-name-part taxon-name-part-type="species" reg="villersii">villersii</tp:taxon-name-part></tp:taxon-name></italic> (Audouin, 1826), another non-indigenous species of Red Sea origin recorded from the Mediterranean coast of Israel (<xref ref-type="bibr" rid="B39">Bogi and Galil 2013a</xref>), is smaller (less than 2 mm), less slender, has a more rounded base and stronger growth marks (not visible in <italic><tp:taxon-name><tp:taxon-name-part taxon-name-part-type="genus" reg="Cylichna">C.</tp:taxon-name-part> <tp:taxon-name-part taxon-name-part-type="species" reg="collyra">collyra</tp:taxon-name-part></tp:taxon-name></italic>), and bears two brown bands apically and abapically instead of the fine brown lines. <italic><tp:taxon-name><tp:taxon-name-part taxon-name-part-type="genus" reg="Cylichna">Cylichna</tp:taxon-name-part> <tp:taxon-name-part taxon-name-part-type="species" reg="biplicata">biplicata</tp:taxon-name-part></tp:taxon-name></italic> (A. Adams in Sowerby, 1850), a species occurring on the continental platform in the Indo-West Pacific, shares with our specimens the cylindrical shape and the color pattern of reddish-brown spiral bands apically and abapically (<xref ref-type="bibr" rid="B219">Valdés 2008</xref>), but is larger, more elongated anteriorly, with a stronger columellar tooth, and the colored spiral bands become a compact larger band apically. <italic><tp:taxon-name><tp:taxon-name-part taxon-name-part-type="genus" reg="Cylichna">Cylichna</tp:taxon-name-part> <tp:taxon-name-part taxon-name-part-type="species" reg="collyra">collyra</tp:taxon-name-part></tp:taxon-name></italic> has not been recorded from the Red Sea yet (<xref ref-type="bibr" rid="B77">Dekker and Orlin 2000</xref>).</p><fig id="F30" position="float" orientation="portrait"><object-id xmlns:xlink="http://www.w3.org/1999/xlink" content-type="doi" xlink:type="simple">10.3897/zookeys.1010.58759.figure30</object-id><object-id xmlns:xlink="http://www.w3.org/1999/xlink" content-type="arpha" xlink:type="simple">0EEFFA08-99D4-5CBE-B620-2CE4060A3149</object-id><label>Figure 30.</label><caption><p><italic><tp:taxon-name><tp:taxon-name-part taxon-name-part-type="genus" reg="Cylichna">Cylichna</tp:taxon-name-part> <tp:taxon-name-part taxon-name-part-type="species" reg="collyra">collyra</tp:taxon-name-part></tp:taxon-name></italic> Melvill, 1906, Palmachim, Israel, Shafdan project (sample 22(A)): front (<bold>A, B</bold>), side (<bold>C</bold>) and back (<bold>D</bold>) views, and apical (<bold>E</bold>) and anterior (<bold>F</bold>) microsculpture. Scale bars: 1 mm (<bold>A–D</bold>); 0.2 mm (<bold>E, F</bold>).
      </p></caption><graphic xmlns:xlink="http://www.w3.org/1999/xlink" xlink:href="zookeys-1010-001-g030.jpg" position="float" orientation="portrait" xlink:type="simple" id="oo_496983.jpg"><uri content-type="original_file" xlink:type="simple">https://binary.pensoft.net/fig/496983</uri></graphic></fig></tp:treatment-sec><ref-list><ref id="B147"><mixed-citation xmlns:xlink="http://www.w3.org/1999/xlink" xlink:type="simple"><person-group><name name-style="western"><surname>Melvill</surname><given-names>JC</given-names></name></person-group> (<year>1906b</year>) <article-title>Descriptions of thirty-one <tp:taxon-name><tp:taxon-name-part taxon-name-part-type="class">Gastropoda</tp:taxon-name-part></tp:taxon-name> and one scaphopod from the Persian Gulf and Gulf of Oman, dredged by Mr. F.W. Townsend, 1902–1904.</article-title><source>Proceedings of the Malacological Society of London</source><volume>7</volume>: <fpage>69</fpage>–<lpage>80</lpage>. <ext-link xlink:type="simple" ext-link-type="doi" xlink:href="10.1093/oxfordjournals.mollus.a066148">https://doi.org/10.1093/oxfordjournals.mollus.a066148</ext-link></mixed-citation></ref><ref id="B39"><mixed-citation xmlns:xlink="http://www.w3.org/1999/xlink" xlink:type="simple"><person-group><name name-style="western"><surname>Bogi</surname><given-names>C</given-names></name><name name-style="western"><surname>Galil</surname><given-names>BS</given-names></name></person-group> (<year>2013a</year>) <italic><tp:taxon-name><tp:taxon-name-part taxon-name-part-type="genus">Cylichna</tp:taxon-name-part> <tp:taxon-name-part taxon-name-part-type="species">villersii</tp:taxon-name-part></tp:taxon-name></italic>, an Erythraean cephalaspideid snail (<tp:taxon-name><tp:taxon-name-part taxon-name-part-type="phylum">Mollusca</tp:taxon-name-part></tp:taxon-name>: <tp:taxon-name><tp:taxon-name-part taxon-name-part-type="class">Gastropoda</tp:taxon-name-part></tp:taxon-name>: <tp:taxon-name><tp:taxon-name-part taxon-name-part-type="subclass">Opisthobranchia</tp:taxon-name-part></tp:taxon-name>) in the eastern Mediterranean. Marine Biodiversity Records 6: e92. <ext-link xlink:type="simple" ext-link-type="doi" xlink:href="10.1017/S1755267213000687">https://doi.org/10.1017/S1755267213000687</ext-link></mixed-citation></ref><ref id="B219"><mixed-citation xmlns:xlink="http://www.w3.org/1999/xlink" xlink:type="simple"><person-group><name name-style="western"><surname>Valdés</surname><given-names>Á</given-names></name></person-group> (<year>2008</year>) Deep-sea “cephalaspidean” heterobranchs (<tp:taxon-name><tp:taxon-name-part taxon-name-part-type="class">Gastropoda</tp:taxon-name-part></tp:taxon-name>) from the tropical southwest Pacific. In: Héros V, Cowie RH, Bouchet P (Eds), Tropical Deep-Sea Benthos 25. Mémoires du Muséum national d’Histoire naturelle. 587–792.</mixed-citation></ref><ref id="B77"><mixed-citation xmlns:xlink="http://www.w3.org/1999/xlink" xlink:type="simple"><person-group><name name-style="western"><surname>Dekker</surname><given-names>H</given-names></name><name name-style="western"><surname>Orlin</surname><given-names>Z</given-names></name></person-group> (<year>2000</year>) <article-title>Checklist of Red Sea <tp:taxon-name><tp:taxon-name-part taxon-name-part-type="phylum">Mollusca</tp:taxon-name-part></tp:taxon-name>.</article-title><source>Spirula</source><volume>47</volume>: <fpage>1</fpage>–<lpage>46</lpage>.</mixed-citation></ref></ref-list></tp:taxon-treatment>
