# Supplementary material for: Numerous new records of tropical non-indigenous species in the Eastern Mediterranean highlight the challenges of their recognition and identification
Source: Zookeys. 2021 Jan 13;1010:1–95. doi: 10.3897/zookeys.1010.58759 (PMC7817654; doi:10.3897/zookeys.1010.58759)
Supplement: XML Treatment for Mnestia girardi [file zookeys.1010.58759-treatment35.xml]

<!DOCTYPE tp:taxon-treatment
  PUBLIC "-//TaxonX//DTD Taxonomic Treatment Publishing DTD v0 20100105//EN" "tax-treatment-NSO.dtd">
<tp:taxon-treatment xmlns:tp="http://www.plazi.org/taxpub"><tp:treatment-meta><kwd-group><label>Taxon classification</label><kwd><named-content xmlns:xlink="http://www.w3.org/1999/xlink" content-type="kingdom">Animalia</named-content></kwd><kwd><named-content xmlns:xlink="http://www.w3.org/1999/xlink" content-type="order">Cephalaspidea</named-content></kwd><kwd><named-content xmlns:xlink="http://www.w3.org/1999/xlink" content-type="family">Mnestiidae</named-content></kwd></kwd-group><mixed-citation publication-type="journal"><person-group><name><surname>Albano</surname><given-names>Paolo G.</given-names></name><name><surname>Steger</surname><given-names>Jan</given-names></name><name><surname>Bakker</surname><given-names>Piet A.J.</given-names></name><name><surname>Bogi</surname><given-names>Cesare</given-names></name><name><surname>Bošnjak</surname><given-names>Marija</given-names></name><name><surname>Guy-Haim</surname><given-names>Tamar</given-names></name><name><surname>Huseyinoglu</surname><given-names>Mehmet Fatih</given-names></name><name><surname>LaFollette</surname><given-names>Patrick I.</given-names></name><name><surname>Lubinevsky</surname><given-names>Hadas</given-names></name><name><surname>Mulas</surname><given-names>Martina</given-names></name><name><surname>Stockinger</surname><given-names>Martina</given-names></name><name><surname>Azzarone</surname><given-names>Michele</given-names></name><name><surname>Sabelli</surname><given-names>Bruno</given-names></name></person-group><article-title>Numerous new records of tropical non-indigenous species in the Eastern Mediterranean highlight the challenges of their recognition and identification</article-title><source>Zookeys</source><day>13</day><month>1</month><year>2021</year><volume>1010</volume><fpage>1</fpage><lpage>95</lpage><pub-id pub-id-type="doi">10.3897/zookeys.1010.58759</pub-id></mixed-citation></tp:treatment-meta><tp:nomenclature><tp:taxon-name><object-id xmlns:xlink="http://www.w3.org/1999/xlink" content-type="arpha" xlink:type="simple">6A2831AD-6EA6-59C1-B1EE-E55C72D88C58</object-id>
                <tp:taxon-name-part taxon-name-part-type="genus" reg="Mnestia">Mnestia</tp:taxon-name-part>
                <tp:taxon-name-part taxon-name-part-type="species" reg="girardi">girardi</tp:taxon-name-part>
              </tp:taxon-name><tp:taxon-authority>(Audouin, 1826)</tp:taxon-authority></tp:nomenclature><tp:treatment-sec sec-type="New records" id="SECID0E6LEK"><title>New records.</title><p>Israel • 5 <abbrev xmlns:xlink="http://www.w3.org/1999/xlink" xlink:title="live collected specimens" id="ABBRID0EFMEK" xlink:type="simple">spcms</abbrev>; west of Rosh HaNikra Islands; <named-content xmlns:xlink="http://www.w3.org/1999/xlink" content-type="dwc:verbatimCoordinates" xlink:type="simple"><named-content content-type="geo-json" specific-use="{&#34;type&#34;:&#34;Point&#34;,&#34;coordinates&#34;:[35.092600,33.070400]}" id="NCID0EMMEK" xlink:type="simple">33.0704°N, 35.0926°E</named-content></named-content>; depth 12 m; 29 Oct. 2018; <abbrev xmlns:xlink="http://www.w3.org/1999/xlink" xlink:title="“Historical ecology of Lessepsian migration” project" id="ABBRID0ERMEK" xlink:type="simple">HELM</abbrev> project (samples S52_1F, S52_2F, S52_3F) • 1 <abbrev xmlns:xlink="http://www.w3.org/1999/xlink" xlink:title="live collected specimen" id="ABBRID0EVMEK" xlink:type="simple">spcm</abbrev>, 2 <abbrev xmlns:xlink="http://www.w3.org/1999/xlink" xlink:title="empty shells" id="ABBRID0EZMEK" xlink:type="simple">shs</abbrev>; west of Rosh HaNikra Islands; <named-content xmlns:xlink="http://www.w3.org/1999/xlink" content-type="dwc:verbatimCoordinates" xlink:type="simple"><named-content content-type="geo-json" specific-use="{&#34;type&#34;:&#34;Point&#34;,&#34;coordinates&#34;:[35.092300,33.072500]}" id="NCID0EANEK" xlink:type="simple">33.0725°N, 35.0923°E</named-content></named-content>; depth 20 m; 1 May 2018; rocky substrate; suction sampler; <abbrev xmlns:xlink="http://www.w3.org/1999/xlink" xlink:title="“Historical ecology of Lessepsian migration” project" id="ABBRID0EFNEK" xlink:type="simple">HELM</abbrev> project (samples S13_2M, S13_3F) • 12 <abbrev xmlns:xlink="http://www.w3.org/1999/xlink" xlink:title="live collected specimens" id="ABBRID0EJNEK" xlink:type="simple">spcms</abbrev>; same collecting data as for preceding; depth 19 m; 29 Oct. 2018; <abbrev xmlns:xlink="http://www.w3.org/1999/xlink" xlink:title="“Historical ecology of Lessepsian migration” project" id="ABBRID0ENNEK" xlink:type="simple">HELM</abbrev> project (samples S53_1F, S53_2F, S53_2M, S53_3F).</p></tp:treatment-sec><tp:treatment-sec sec-type="remarks" id="SECID0ERNEK"><title>Remarks.</title><p>This species was first recorded in the Mediterranean Sea in 1974 with the finding of few empty shells in the Bardawil Lagoons in Egypt (<xref ref-type="bibr" rid="B152">Mienis 1976</xref>). The species has since been recorded also in Greece (<xref ref-type="bibr" rid="B74">Crocetta et al. 2017</xref>), Turkey (<xref ref-type="bibr" rid="B70">Çinar et al. 2011</xref>), Cyprus (<xref ref-type="bibr" rid="B120">Katsanevakis et al. 2009</xref>), and Lebanon (<xref ref-type="bibr" rid="B73">Crocetta et al. 2020</xref>). A single record is available from Israel based on shells collected in 2004 off Palmachim (<xref ref-type="bibr" rid="B38">Bogi and Galil 2006</xref>). We here report living individuals from Israel for the first time. This is also the first finding of living individuals in the Mediterranean Sea.</p></tp:treatment-sec><ref-list><ref id="B152"><mixed-citation xmlns:xlink="http://www.w3.org/1999/xlink" xlink:type="simple"><person-group><name name-style="western"><surname>Mienis</surname><given-names>HK</given-names></name></person-group> (<year>1976</year>) <article-title><italic><tp:taxon-name><tp:taxon-name-part taxon-name-part-type="genus">Ventomnestia</tp:taxon-name-part> <tp:taxon-name-part taxon-name-part-type="species">girardi</tp:taxon-name-part></tp:taxon-name></italic> (Audouin, 1827) from the Mediterranean.</article-title><source>Conchiglie</source><volume>12</volume>: <fpage>209</fpage>–<lpage>210</lpage>.</mixed-citation></ref><ref id="B74"><mixed-citation xmlns:xlink="http://www.w3.org/1999/xlink" xlink:type="simple"><person-group><name name-style="western"><surname>Crocetta</surname><given-names>F</given-names></name><name name-style="western"><surname>Gofas</surname><given-names>S</given-names></name><name name-style="western"><surname>Salas</surname><given-names>C</given-names></name><name name-style="western"><surname>Tringali</surname><given-names>LP</given-names></name><name name-style="western"><surname>Zenetos</surname><given-names>A</given-names></name></person-group> (<year>2017</year>) <article-title>Local ecological knowledge versus published literature: a review of non-indigenous <tp:taxon-name><tp:taxon-name-part taxon-name-part-type="phylum">Mollusca</tp:taxon-name-part></tp:taxon-name> in Greek marine waters.</article-title><source>Aquatic Invasions</source><volume>12</volume>: <fpage>415</fpage>–<lpage>434</lpage>. <ext-link xlink:type="simple" ext-link-type="doi" xlink:href="10.3391/ai.2017.12.4.01">https://doi.org/10.3391/ai.2017.12.4.01</ext-link></mixed-citation></ref><ref id="B70"><mixed-citation xmlns:xlink="http://www.w3.org/1999/xlink" xlink:type="simple"><person-group><name name-style="western"><surname>Çinar</surname><given-names>ME</given-names></name><name name-style="western"><surname>Bilecenoglu</surname><given-names>M</given-names></name><name name-style="western"><surname>Oztürk</surname><given-names>B</given-names></name><name name-style="western"><surname>Katagan</surname><given-names>T</given-names></name><name name-style="western"><surname>Yokes</surname><given-names>MB</given-names></name><name name-style="western"><surname>Aysel</surname><given-names>V</given-names></name><name name-style="western"><surname>Dagli</surname><given-names>E</given-names></name><name name-style="western"><surname>Acik</surname><given-names>S</given-names></name><name name-style="western"><surname>Ozcan</surname><given-names>T</given-names></name><name name-style="western"><surname>Erdogan</surname><given-names>H</given-names></name></person-group> (<year>2011</year>) <article-title>An updated review of alien species on the coasts of Turkey.</article-title><source>Mediterranean Marine Science</source><volume>12</volume>: <fpage>257</fpage>–<lpage>315</lpage>. <ext-link xlink:type="simple" ext-link-type="doi" xlink:href="10.12681/mms.34">https://doi.org/10.12681/mms.34</ext-link></mixed-citation></ref><ref id="B120"><mixed-citation xmlns:xlink="http://www.w3.org/1999/xlink" xlink:type="simple"><person-group><name name-style="western"><surname>Katsanevakis</surname><given-names>S</given-names></name><name name-style="western"><surname>Tsiamis</surname><given-names>K</given-names></name><name name-style="western"><surname>Ioannou</surname><given-names>G</given-names></name><name name-style="western"><surname>Michailidis</surname><given-names>N</given-names></name><name name-style="western"><surname>Zenetos</surname><given-names>A</given-names></name></person-group> (<year>2009</year>) <article-title>Inventory of alien marine species of Cyprus (2009).</article-title><source>Mediterranean Marine Science</source><volume>10</volume>: <fpage>109</fpage>–<lpage>134</lpage>. <ext-link xlink:type="simple" ext-link-type="doi" xlink:href="10.12681/mms.113">https://doi.org/10.12681/mms.113</ext-link></mixed-citation></ref><ref id="B73"><mixed-citation xmlns:xlink="http://www.w3.org/1999/xlink" xlink:type="simple"><person-group><name name-style="western"><surname>Crocetta</surname><given-names>F</given-names></name><name name-style="western"><surname>Bitar</surname><given-names>G</given-names></name><name name-style="western"><surname>Zibrowius</surname><given-names>H</given-names></name><name name-style="western"><surname>Oliverio</surname><given-names>M</given-names></name></person-group> (<year>2020</year>) Increase in knowledge of the marine gastropod fauna of Lebanon since the 19<sup>th</sup> century. Bulletin of Marine Science 96: 22. <ext-link xlink:type="simple" ext-link-type="doi" xlink:href="10.5343/bms.2019.0012">https://doi.org/info:doi/10.5343/bms.2019.0012</ext-link></mixed-citation></ref><ref id="B38"><mixed-citation xmlns:xlink="http://www.w3.org/1999/xlink" xlink:type="simple"><person-group><name name-style="western"><surname>Bogi</surname><given-names>C</given-names></name><name name-style="western"><surname>Galil</surname><given-names>BS</given-names></name></person-group> (<year>2006</year>) <article-title>Nuovi ritrovamenti lungo le coste israeliane. Notiziario S.I.M.</article-title><volume>24</volume>: <fpage>16</fpage>–<lpage>18</lpage>.</mixed-citation></ref></ref-list></tp:taxon-treatment>
