# Supplementary material for: Numerous new records of tropical non-indigenous species in the Eastern Mediterranean highlight the challenges of their recognition and identification
Source: Zookeys. 2021 Jan 13;1010:1–95. doi: 10.3897/zookeys.1010.58759 (PMC7817654; doi:10.3897/zookeys.1010.58759)
Supplement: XML Treatment for Atys angustatus [file zookeys.1010.58759-treatment36.xml]

<!DOCTYPE tp:taxon-treatment
  PUBLIC "-//TaxonX//DTD Taxonomic Treatment Publishing DTD v0 20100105//EN" "tax-treatment-NSO.dtd">
<tp:taxon-treatment xmlns:tp="http://www.plazi.org/taxpub"><tp:treatment-meta><kwd-group><label>Taxon classification</label><kwd><named-content xmlns:xlink="http://www.w3.org/1999/xlink" content-type="kingdom">Animalia</named-content></kwd><kwd><named-content xmlns:xlink="http://www.w3.org/1999/xlink" content-type="order">Cephalaspidea</named-content></kwd><kwd><named-content xmlns:xlink="http://www.w3.org/1999/xlink" content-type="family">Haminoeidae</named-content></kwd></kwd-group><mixed-citation publication-type="journal"><person-group><name><surname>Albano</surname><given-names>Paolo G.</given-names></name><name><surname>Steger</surname><given-names>Jan</given-names></name><name><surname>Bakker</surname><given-names>Piet A.J.</given-names></name><name><surname>Bogi</surname><given-names>Cesare</given-names></name><name><surname>Bošnjak</surname><given-names>Marija</given-names></name><name><surname>Guy-Haim</surname><given-names>Tamar</given-names></name><name><surname>Huseyinoglu</surname><given-names>Mehmet Fatih</given-names></name><name><surname>LaFollette</surname><given-names>Patrick I.</given-names></name><name><surname>Lubinevsky</surname><given-names>Hadas</given-names></name><name><surname>Mulas</surname><given-names>Martina</given-names></name><name><surname>Stockinger</surname><given-names>Martina</given-names></name><name><surname>Azzarone</surname><given-names>Michele</given-names></name><name><surname>Sabelli</surname><given-names>Bruno</given-names></name></person-group><article-title>Numerous new records of tropical non-indigenous species in the Eastern Mediterranean highlight the challenges of their recognition and identification</article-title><source>Zookeys</source><day>13</day><month>1</month><year>2021</year><volume>1010</volume><fpage>1</fpage><lpage>95</lpage><pub-id pub-id-type="doi">10.3897/zookeys.1010.58759</pub-id></mixed-citation></tp:treatment-meta><tp:nomenclature><tp:taxon-name><object-id xmlns:xlink="http://www.w3.org/1999/xlink" content-type="arpha" xlink:type="simple">BDBF63B8-74DE-5D67-A451-9858397F7849</object-id>
                <tp:taxon-name-part taxon-name-part-type="genus" reg="Atys">Atys</tp:taxon-name-part>
                <tp:taxon-name-part taxon-name-part-type="species" reg="angustatus">angustatus</tp:taxon-name-part>
              </tp:taxon-name><tp:taxon-authority>E.A. Smith, 1872</tp:taxon-authority><xref ref-type="fig" rid="F31">Figure 31</xref></tp:nomenclature><tp:treatment-sec sec-type="New records" id="SECID0EBQEK"><title>New records.</title><p>Greece • 1 <abbrev xmlns:xlink="http://www.w3.org/1999/xlink" xlink:title="empty shell" id="ABBRID0EHQEK" xlink:type="simple">sh</abbrev>; Crete, Plakias; <named-content xmlns:xlink="http://www.w3.org/1999/xlink" content-type="dwc:verbatimCoordinates" xlink:type="simple"><named-content content-type="geo-json" specific-use="{&#34;type&#34;:&#34;Point&#34;,&#34;coordinates&#34;:[24.395700,35.179600]}" id="NCID0EOQEK" xlink:type="simple">35.1796°N, 24.3957°E</named-content></named-content>; depth 15 m; 21 Sep. 2017; <italic><tp:taxon-name><tp:taxon-name-part taxon-name-part-type="genus" reg="Posidonia">Posidonia</tp:taxon-name-part> <tp:taxon-name-part taxon-name-part-type="species" reg="oceanica">oceanica</tp:taxon-name-part></tp:taxon-name></italic> rhizomes; suction sampler (sample Rh.15_5M); size: H 2.6 mm, W not available because of broken aperture.</p></tp:treatment-sec><tp:treatment-sec sec-type="remarks" id="SECID0E5QEK"><title>Remarks.</title><p><italic><tp:taxon-name><tp:taxon-name-part taxon-name-part-type="genus" reg="Atys">Atys</tp:taxon-name-part> <tp:taxon-name-part taxon-name-part-type="species" reg="angustatus">angustatus</tp:taxon-name-part></tp:taxon-name></italic> was first recorded in the Mediterranean Sea in 1974, based on specimens collected at Haifa, Israel (<xref ref-type="bibr" rid="B2">Aartsen and Goud 2006</xref>). It has been reported from Mersin, Turkey, since 1986 (<xref ref-type="bibr" rid="B2">Aartsen and Goud 2006</xref>) and multiple records from Israel followed from several locations along its coast (<xref ref-type="bibr" rid="B150">Micali et al. 2016</xref>). To the best of our knowledge, this is the first record from Greece.</p><fig id="F31" position="float" orientation="portrait"><object-id xmlns:xlink="http://www.w3.org/1999/xlink" content-type="doi" xlink:type="simple">10.3897/zookeys.1010.58759.figure31</object-id><object-id xmlns:xlink="http://www.w3.org/1999/xlink" content-type="arpha" xlink:type="simple">96141AF9-D223-5552-8AC5-F851D5EA8FC8</object-id><label>Figure 31.</label><caption><p><italic><tp:taxon-name><tp:taxon-name-part taxon-name-part-type="genus" reg="Atys">Atys</tp:taxon-name-part> <tp:taxon-name-part taxon-name-part-type="species" reg="angustatus">angustatus</tp:taxon-name-part></tp:taxon-name></italic> E.A. Smith, 1872, Plakias, Crete, Greece (sample Rh.15_5M): front view. Scale bar: 0.5 mm.
      </p></caption><graphic xmlns:xlink="http://www.w3.org/1999/xlink" xlink:href="zookeys-1010-001-g031.jpg" position="float" orientation="portrait" xlink:type="simple" id="oo_496984.jpg"><uri content-type="original_file" xlink:type="simple">https://binary.pensoft.net/fig/496984</uri></graphic></fig></tp:treatment-sec><ref-list><ref id="B2"><mixed-citation xmlns:xlink="http://www.w3.org/1999/xlink" xlink:type="simple"><person-group><name name-style="western"><surname>Aartsen</surname><given-names>JJ van</given-names></name><name name-style="western"><surname>Goud</surname><given-names>J</given-names></name></person-group> (<year>2006</year>) <article-title>Indo-Pacific migrants into the Mediterranean. 3. <italic><tp:taxon-name><tp:taxon-name-part taxon-name-part-type="genus">Atys</tp:taxon-name-part> <tp:taxon-name-part taxon-name-part-type="species">angustatus</tp:taxon-name-part></tp:taxon-name></italic> Smith, 1872 (<tp:taxon-name><tp:taxon-name-part taxon-name-part-type="class">Gastropoda</tp:taxon-name-part></tp:taxon-name>, <tp:taxon-name><tp:taxon-name-part taxon-name-part-type="subclass">Opisthobranchia</tp:taxon-name-part></tp:taxon-name>).</article-title><source>Basteria</source><volume>70</volume>: <fpage>29</fpage>–<lpage>31</lpage>.</mixed-citation></ref><ref id="B150"><mixed-citation xmlns:xlink="http://www.w3.org/1999/xlink" xlink:type="simple"><person-group><name name-style="western"><surname>Micali</surname><given-names>P</given-names></name><name name-style="western"><surname>Bogi</surname><given-names>C</given-names></name><name name-style="western"><surname>Galil</surname><given-names>BS</given-names></name></person-group> (<year>2016</year>) <article-title>On the occurrence of <italic><tp:taxon-name><tp:taxon-name-part taxon-name-part-type="genus">Atys</tp:taxon-name-part> <tp:taxon-name-part taxon-name-part-type="species">angustatus</tp:taxon-name-part></tp:taxon-name></italic> E. A. Smith, 1872 and <italic><tp:taxon-name><tp:taxon-name-part taxon-name-part-type="genus">Atys</tp:taxon-name-part> <tp:taxon-name-part taxon-name-part-type="species">macandrewii</tp:taxon-name-part></tp:taxon-name></italic> E. A. Smith, 1872 (<tp:taxon-name><tp:taxon-name-part taxon-name-part-type="order">Cephalaspidea</tp:taxon-name-part></tp:taxon-name>: <tp:taxon-name><tp:taxon-name-part taxon-name-part-type="family">Haminoeidae</tp:taxon-name-part></tp:taxon-name>) in the Mediterranen Sea.</article-title><source>Iberus</source><volume>34</volume>: <fpage>1</fpage>–<lpage>5</lpage>.</mixed-citation></ref></ref-list></tp:taxon-treatment>
