# Supplementary material for: Numerous new records of tropical non-indigenous species in the Eastern Mediterranean highlight the challenges of their recognition and identification
Source: Zookeys. 2021 Jan 13;1010:1–95. doi: 10.3897/zookeys.1010.58759 (PMC7817654; doi:10.3897/zookeys.1010.58759)
Supplement: XML Treatment for Arcuatula perfragilis [file zookeys.1010.58759-treatment37.xml]

<!DOCTYPE tp:taxon-treatment
  PUBLIC "-//TaxonX//DTD Taxonomic Treatment Publishing DTD v0 20100105//EN" "tax-treatment-NSO.dtd">
<tp:taxon-treatment xmlns:tp="http://www.plazi.org/taxpub"><tp:treatment-meta><kwd-group><label>Taxon classification</label><kwd><named-content xmlns:xlink="http://www.w3.org/1999/xlink" content-type="kingdom">Animalia</named-content></kwd><kwd><named-content xmlns:xlink="http://www.w3.org/1999/xlink" content-type="order">Mytilida</named-content></kwd><kwd><named-content xmlns:xlink="http://www.w3.org/1999/xlink" content-type="family">Mytilidae</named-content></kwd></kwd-group><mixed-citation publication-type="journal"><person-group><name><surname>Albano</surname><given-names>Paolo G.</given-names></name><name><surname>Steger</surname><given-names>Jan</given-names></name><name><surname>Bakker</surname><given-names>Piet A.J.</given-names></name><name><surname>Bogi</surname><given-names>Cesare</given-names></name><name><surname>Bošnjak</surname><given-names>Marija</given-names></name><name><surname>Guy-Haim</surname><given-names>Tamar</given-names></name><name><surname>Huseyinoglu</surname><given-names>Mehmet Fatih</given-names></name><name><surname>LaFollette</surname><given-names>Patrick I.</given-names></name><name><surname>Lubinevsky</surname><given-names>Hadas</given-names></name><name><surname>Mulas</surname><given-names>Martina</given-names></name><name><surname>Stockinger</surname><given-names>Martina</given-names></name><name><surname>Azzarone</surname><given-names>Michele</given-names></name><name><surname>Sabelli</surname><given-names>Bruno</given-names></name></person-group><article-title>Numerous new records of tropical non-indigenous species in the Eastern Mediterranean highlight the challenges of their recognition and identification</article-title><source>Zookeys</source><day>13</day><month>1</month><year>2021</year><volume>1010</volume><fpage>1</fpage><lpage>95</lpage><pub-id pub-id-type="doi">10.3897/zookeys.1010.58759</pub-id></mixed-citation></tp:treatment-meta><tp:nomenclature><tp:taxon-name><object-id xmlns:xlink="http://www.w3.org/1999/xlink" content-type="arpha" xlink:type="simple">4EFC6F1B-5BAE-526D-9E09-BBEA5C3EDA67</object-id>
                <tp:taxon-name-part taxon-name-part-type="genus" reg="Arcuatula">Arcuatula</tp:taxon-name-part>
                <tp:taxon-name-part taxon-name-part-type="species" reg="perfragilis">perfragilis</tp:taxon-name-part>
              </tp:taxon-name><tp:taxon-authority>(Dunker, 1857)</tp:taxon-authority><xref ref-type="fig" rid="F32">Figure 32</xref></tp:nomenclature><tp:treatment-sec sec-type="New records" id="SECID0EPUEK"><title>New records.</title><p>Israel • 1 <abbrev xmlns:xlink="http://www.w3.org/1999/xlink" xlink:title="live collected specimen" id="ABBRID0EVUEK" xlink:type="simple">spcm</abbrev>; Palmachim; <named-content xmlns:xlink="http://www.w3.org/1999/xlink" content-type="dwc:verbatimCoordinates" xlink:type="simple"><named-content content-type="geo-json" specific-use="{&#34;type&#34;:&#34;Point&#34;,&#34;coordinates&#34;:[34.664500,31.957400]}" id="NCID0E3UEK" xlink:type="simple">31.9574°N, 34.6645°E</named-content></named-content>; depth 36.2 m; 2 May 2018; soft substrate; box-corer; Shafdan project (sample 24(C)); size: L 13 mm, H 5.3 mm • 1 <abbrev xmlns:xlink="http://www.w3.org/1999/xlink" xlink:title="live collected specimen" id="ABBRID0EBVEK" xlink:type="simple">spcm</abbrev>; Palmachim; <named-content xmlns:xlink="http://www.w3.org/1999/xlink" content-type="dwc:verbatimCoordinates" xlink:type="simple"><named-content content-type="geo-json" specific-use="{&#34;type&#34;:&#34;Point&#34;,&#34;coordinates&#34;:[34.676700,31.973700]}" id="NCID0EIVEK" xlink:type="simple">31.9737°N, 34.6767°E</named-content></named-content>; depth 35.4 m; 2 May 2018; soft substrate; box-corer; Shafdan project (sample 29(A)).</p></tp:treatment-sec><tp:treatment-sec sec-type="remarks" id="SECID0ENVEK"><title>Remarks.</title><p>This species was first recorded in Israel in 1960 from Bat Yam with living individuals (<xref ref-type="bibr" rid="B28">Barash and Danin 1973</xref>). Further living individuals were recorded in the 1960s and early 1970s from Israel and Egypt (Bardawil Lagoons) (<xref ref-type="bibr" rid="B27">Barash and Danin 1971</xref>, <xref ref-type="bibr" rid="B28">1973</xref>, <xref ref-type="bibr" rid="B29">1977</xref>). Since then, however, no further living individuals were found, questioning the persistence of its populations in the Mediterranean. We report here the recent finding of two living individuals, suggesting that the species indeed still occurs in Israel.</p><fig id="F32" position="float" orientation="portrait"><object-id xmlns:xlink="http://www.w3.org/1999/xlink" content-type="doi" xlink:type="simple">10.3897/zookeys.1010.58759.figure32</object-id><object-id xmlns:xlink="http://www.w3.org/1999/xlink" content-type="arpha" xlink:type="simple">4363FC57-4089-5EBC-AF14-46A044657430</object-id><label>Figure 32.</label><caption><p><italic><tp:taxon-name><tp:taxon-name-part taxon-name-part-type="genus" reg="Arcuatula">Arcuatula</tp:taxon-name-part> <tp:taxon-name-part taxon-name-part-type="species" reg="perfragilis">perfragilis</tp:taxon-name-part></tp:taxon-name></italic> (Dunker, 1857), Palmachim, Israel, Shafdan project. Left valve outer view. The pink hue is due to staining with eosin solution. Photograph courtesy S. Bartolini. Scale bar: 2 mm.
      </p></caption><graphic xmlns:xlink="http://www.w3.org/1999/xlink" xlink:href="zookeys-1010-001-g032.jpg" position="float" orientation="portrait" xlink:type="simple" id="oo_496985.jpg"><uri content-type="original_file" xlink:type="simple">https://binary.pensoft.net/fig/496985</uri></graphic></fig></tp:treatment-sec><ref-list><ref id="B28"><mixed-citation xmlns:xlink="http://www.w3.org/1999/xlink" xlink:type="simple"><person-group><name name-style="western"><surname>Barash</surname><given-names>A</given-names></name><name name-style="western"><surname>Danin</surname><given-names>Z</given-names></name></person-group> (<year>1973</year>) <article-title>Contributions to the knowledge of Suez Canal migration. The Indo-Pacific species of <tp:taxon-name><tp:taxon-name-part taxon-name-part-type="phylum">Mollusca</tp:taxon-name-part></tp:taxon-name> in the Mediterranean and notes on a collection from the Suez Canal.</article-title><source>Israel Journal of Zoology</source><volume>21</volume>: <fpage>301</fpage>–<lpage>374</lpage>.</mixed-citation></ref><ref id="B27"><mixed-citation xmlns:xlink="http://www.w3.org/1999/xlink" xlink:type="simple"><person-group><name name-style="western"><surname>Barash</surname><given-names>A</given-names></name><name name-style="western"><surname>Danin</surname><given-names>Z</given-names></name></person-group> (<year>1971</year>) <article-title><tp:taxon-name><tp:taxon-name-part taxon-name-part-type="subclass">Opisthobranchia</tp:taxon-name-part></tp:taxon-name> (<tp:taxon-name><tp:taxon-name-part taxon-name-part-type="phylum">Mollusca</tp:taxon-name-part></tp:taxon-name>) from the Mediterranean waters of Israel.</article-title><source>Israel Journal of Zoology</source><volume>20</volume>: <fpage>151</fpage>–<lpage>200</lpage>.</mixed-citation></ref><ref id="B29"><mixed-citation xmlns:xlink="http://www.w3.org/1999/xlink" xlink:type="simple"><person-group><name name-style="western"><surname>Barash</surname><given-names>A</given-names></name><name name-style="western"><surname>Danin</surname><given-names>Z</given-names></name></person-group> (<year>1977</year>) <article-title>Additions to the knowledge of Indo-Pacific <tp:taxon-name><tp:taxon-name-part taxon-name-part-type="phylum">Mollusca</tp:taxon-name-part></tp:taxon-name> in the Mediterranean.</article-title><source>Conchiglie</source><volume>13</volume>: <fpage>85</fpage>–<lpage>116</lpage>.</mixed-citation></ref></ref-list></tp:taxon-treatment>
