# Supplementary material for: Numerous new records of tropical non-indigenous species in the Eastern Mediterranean highlight the challenges of their recognition and identification
Source: Zookeys. 2021 Jan 13;1010:1–95. doi: 10.3897/zookeys.1010.58759 (PMC7817654; doi:10.3897/zookeys.1010.58759)
Supplement: XML Treatment for Lioberus ligneus [file zookeys.1010.58759-treatment38.xml]

<!DOCTYPE tp:taxon-treatment
  PUBLIC "-//TaxonX//DTD Taxonomic Treatment Publishing DTD v0 20100105//EN" "tax-treatment-NSO.dtd">
<tp:taxon-treatment xmlns:tp="http://www.plazi.org/taxpub"><tp:treatment-meta><kwd-group><label>Taxon classification</label><kwd><named-content xmlns:xlink="http://www.w3.org/1999/xlink" content-type="kingdom">Animalia</named-content></kwd><kwd><named-content xmlns:xlink="http://www.w3.org/1999/xlink" content-type="order">Mytilida</named-content></kwd><kwd><named-content xmlns:xlink="http://www.w3.org/1999/xlink" content-type="family">Mytilidae</named-content></kwd></kwd-group><mixed-citation publication-type="journal"><person-group><name><surname>Albano</surname><given-names>Paolo G.</given-names></name><name><surname>Steger</surname><given-names>Jan</given-names></name><name><surname>Bakker</surname><given-names>Piet A.J.</given-names></name><name><surname>Bogi</surname><given-names>Cesare</given-names></name><name><surname>Bošnjak</surname><given-names>Marija</given-names></name><name><surname>Guy-Haim</surname><given-names>Tamar</given-names></name><name><surname>Huseyinoglu</surname><given-names>Mehmet Fatih</given-names></name><name><surname>LaFollette</surname><given-names>Patrick I.</given-names></name><name><surname>Lubinevsky</surname><given-names>Hadas</given-names></name><name><surname>Mulas</surname><given-names>Martina</given-names></name><name><surname>Stockinger</surname><given-names>Martina</given-names></name><name><surname>Azzarone</surname><given-names>Michele</given-names></name><name><surname>Sabelli</surname><given-names>Bruno</given-names></name></person-group><article-title>Numerous new records of tropical non-indigenous species in the Eastern Mediterranean highlight the challenges of their recognition and identification</article-title><source>Zookeys</source><day>13</day><month>1</month><year>2021</year><volume>1010</volume><fpage>1</fpage><lpage>95</lpage><pub-id pub-id-type="doi">10.3897/zookeys.1010.58759</pub-id></mixed-citation></tp:treatment-meta><tp:nomenclature><tp:taxon-name><object-id xmlns:xlink="http://www.w3.org/1999/xlink" content-type="arpha" xlink:type="simple">1B4E9E63-7046-5180-94A2-F8F78A61DFD4</object-id>
                <tp:taxon-name-part taxon-name-part-type="genus" reg="Lioberus">Lioberus</tp:taxon-name-part>
                <tp:taxon-name-part taxon-name-part-type="species" reg="ligneus">ligneus</tp:taxon-name-part>
              </tp:taxon-name><tp:taxon-authority>(Reeve, 1858)</tp:taxon-authority><xref ref-type="fig" rid="F33">Figure 33A–D</xref></tp:nomenclature><tp:treatment-sec sec-type="New records" id="SECID0EDYEK"><title>New records.</title><p>Cyprus • 2 <abbrev xmlns:xlink="http://www.w3.org/1999/xlink" xlink:title="empty shells" id="ABBRID0EJYEK" xlink:type="simple">shs</abbrev>; Turkish Republic of Northern Cyprus, southern tip of Karpaz Peninsula; <named-content xmlns:xlink="http://www.w3.org/1999/xlink" content-type="dwc:verbatimCoordinates" xlink:type="simple"><named-content content-type="geo-json" specific-use="{&#34;type&#34;:&#34;Point&#34;,&#34;coordinates&#34;:[34.578500,35.680900]}" id="NCID0EQYEK" xlink:type="simple">35.6809°N, 34.5785°E</named-content></named-content>; depth 1 m; 29 Jul. 2019; mixed substrate with sand, rocks and <italic><tp:taxon-name><tp:taxon-name-part taxon-name-part-type="genus" reg="Cystoseira">Cystoseira</tp:taxon-name-part></tp:taxon-name></italic>; P.G. Albano leg. (sample NCY7H); <named-content xmlns:xlink="http://www.w3.org/1999/xlink" content-type="dwc:institutional_code" xlink:type="simple">NHMW</named-content>-MO-112930/LM/0173; size of the largest shell: L 30.2 mm, H 15.0 mm.</p><p>Israel • 1 <abbrev xmlns:xlink="http://www.w3.org/1999/xlink" xlink:title="live collected specimen" id="ABBRID0EDZEK" xlink:type="simple">spcm</abbrev>; Carmel Head; <named-content xmlns:xlink="http://www.w3.org/1999/xlink" content-type="dwc:verbatimCoordinates" xlink:type="simple"><named-content content-type="geo-json" specific-use="{&#34;type&#34;:&#34;Point&#34;,&#34;coordinates&#34;:[34.943100,32.823200]}" id="NCID0EKZEK" xlink:type="simple">32.8232°N, 34.9431°E</named-content></named-content>; depth 12 m; 21 Apr. 2020; in a small patch of <italic><tp:taxon-name><tp:taxon-name-part taxon-name-part-type="genus" reg="Galaxaura">Galaxaura</tp:taxon-name-part> <tp:taxon-name-part taxon-name-part-type="species" reg="rugosa">rugosa</tp:taxon-name-part></tp:taxon-name></italic> and <italic><tp:taxon-name><tp:taxon-name-part taxon-name-part-type="genus" reg="Cystoseira">Cystoseira</tp:taxon-name-part></tp:taxon-name></italic> sp.; M. Mulas leg. (sample SK2); <abbrev xmlns:xlink="http://www.w3.org/1999/xlink" content-type="institution" xlink:title="Steinhardt Museum of Natural History, Tel Aviv, Israel" id="ABBRID0EB1EK" xlink:type="simple">SMNH</abbrev> MO83605; size: L 17.6 mm, H 10.0 mm.</p></tp:treatment-sec><tp:treatment-sec sec-type="material" id="SECID0EG1EK"><title>Additional material examined.</title><p><italic><tp:taxon-name><tp:taxon-name-part taxon-name-part-type="genus" reg="Lioberus">Lioberus</tp:taxon-name-part> <tp:taxon-name-part taxon-name-part-type="species" reg="ligneus">ligneus</tp:taxon-name-part></tp:taxon-name></italic>: Egypt • 19 <abbrev xmlns:xlink="http://www.w3.org/1999/xlink" xlink:title="valves" id="ABBRID0EX1EK" xlink:type="simple">vv</abbrev>; Red Sea, Suez; Jousseaume coll.; <named-content xmlns:xlink="http://www.w3.org/1999/xlink" content-type="dwc:institutional_code" xlink:type="simple">MNHN</named-content> • 1 <abbrev xmlns:xlink="http://www.w3.org/1999/xlink" xlink:title="empty shell" id="ABBRID0EA2EK" xlink:type="simple">sh</abbrev>; Sinai (Red Sea), Dahab, dive site “Islands”; <named-content xmlns:xlink="http://www.w3.org/1999/xlink" content-type="dwc:verbatimCoordinates" xlink:type="simple"><named-content content-type="geo-json" specific-use="{&#34;type&#34;:&#34;Point&#34;,&#34;coordinates&#34;:[34.512600,28.478900]}" id="NCID0EH2EK" xlink:type="simple">28.4789°N, 34.5126°E</named-content></named-content>; beached; Nov. 2007; H. Blatterer leg. • 1 v; same collecting data as for preceding; 2012 • 1 v; Sinai (Red Sea), Dahab, dive site “Lagoon”; depth unspecified; 2008; H. Blatterer leg. • 1 v; same collecting data as for preceding; 2009.</p><p><italic><tp:taxon-name><tp:taxon-name-part taxon-name-part-type="genus" reg="Lioberus">Lioberus</tp:taxon-name-part> <tp:taxon-name-part taxon-name-part-type="species" reg="agglutinans">agglutinans</tp:taxon-name-part></tp:taxon-name></italic> (Cantraine, 1835): Portugal • 1 v; Algarve, Canal of Olhão; depth 3–7m, <named-content xmlns:xlink="http://www.w3.org/1999/xlink" content-type="dwc:institutional_code" xlink:type="simple">MNHN</named-content> • 2 <abbrev xmlns:xlink="http://www.w3.org/1999/xlink" xlink:title="valves" id="ABBRID0E52EK" xlink:type="simple">vv</abbrev>; Algarve, Tavira, Pedra do Barril; depth 25 m; <named-content xmlns:xlink="http://www.w3.org/1999/xlink" content-type="dwc:institutional_code" xlink:type="simple">MNHN</named-content> • 1 <abbrev xmlns:xlink="http://www.w3.org/1999/xlink" xlink:title="empty shell" id="ABBRID0EH3EK" xlink:type="simple">sh</abbrev>, 1 v; Algarve, Sagres, Ponta da Baleeira; depth 17–23 m; <named-content xmlns:xlink="http://www.w3.org/1999/xlink" content-type="dwc:institutional_code" xlink:type="simple">MNHN</named-content> • 1 <abbrev xmlns:xlink="http://www.w3.org/1999/xlink" xlink:title="live collected specimen" id="ABBRID0EQ3EK" xlink:type="simple">spcm</abbrev>; Algarve, Tavira, off Cabanas; depth 14 m; <named-content xmlns:xlink="http://www.w3.org/1999/xlink" content-type="dwc:institutional_code" xlink:type="simple">MNHN</named-content> • 2 <abbrev xmlns:xlink="http://www.w3.org/1999/xlink" xlink:title="empty shells" id="ABBRID0EZ3EK" xlink:type="simple">shs</abbrev>; Algarve, Olhão, Ilha da Barretta; depth unspecified; <named-content xmlns:xlink="http://www.w3.org/1999/xlink" content-type="dwc:institutional_code" xlink:type="simple">MNHN</named-content>.</p><p>Tunisia • 1 <abbrev xmlns:xlink="http://www.w3.org/1999/xlink" xlink:title="empty shell" id="ABBRID0EE4EK" xlink:type="simple">sh</abbrev>, 8 <abbrev xmlns:xlink="http://www.w3.org/1999/xlink" xlink:title="valves" id="ABBRID0EI4EK" xlink:type="simple">vv</abbrev>; Gulf of Gabès, NW Boughrara Gulf; depth 10–15 m; <named-content xmlns:xlink="http://www.w3.org/1999/xlink" content-type="dwc:institutional_code" xlink:type="simple">MNHN</named-content> • 11 <abbrev xmlns:xlink="http://www.w3.org/1999/xlink" xlink:title="live collected specimens" id="ABBRID0ER4EK" xlink:type="simple">spcms</abbrev>, 42 <abbrev xmlns:xlink="http://www.w3.org/1999/xlink" xlink:title="valves" id="ABBRID0EV4EK" xlink:type="simple">vv</abbrev>; Gulf of Gabès, Djerba, Ajim Canal; depth 10–32 m; <named-content xmlns:xlink="http://www.w3.org/1999/xlink" content-type="dwc:institutional_code" xlink:type="simple">MNHN</named-content>.</p></tp:treatment-sec><tp:treatment-sec sec-type="remarks" id="SECID0E54EK"><title>Remarks.</title><p>We here report <italic><tp:taxon-name><tp:taxon-name-part taxon-name-part-type="genus" reg="Lioberus">Lioberus</tp:taxon-name-part> <tp:taxon-name-part taxon-name-part-type="species" reg="ligneus">ligneus</tp:taxon-name-part></tp:taxon-name></italic> for the first time from Israel and Cyprus. The Israeli live-collected specimen comes from a patch of <italic><tp:taxon-name><tp:taxon-name-part taxon-name-part-type="genus" reg="Galaxaura">Galaxaura</tp:taxon-name-part> <tp:taxon-name-part taxon-name-part-type="species" reg="rugosa">rugosa</tp:taxon-name-part></tp:taxon-name></italic> and <italic><tp:taxon-name><tp:taxon-name-part taxon-name-part-type="genus" reg="Cystoseira">Cystoseira</tp:taxon-name-part></tp:taxon-name></italic> sp. whereas the two empty but fresh shells from Cyprus were found attached vertically to <italic><tp:taxon-name><tp:taxon-name-part taxon-name-part-type="genus" reg="Cystoseira">Cystoseira</tp:taxon-name-part></tp:taxon-name></italic> shoots. These findings suggest that this species indeed prefers vegetated habitats in the shallow subtidal. This species has been previously reported from Lebanon based on shells collected in 1999–2000 (<xref ref-type="bibr" rid="B71">Crocetta et al. 2013</xref>), suggesting that it has likely occurred undetected throughout the Levantine Basin for long. The distinction of <italic><tp:taxon-name><tp:taxon-name-part taxon-name-part-type="genus" reg="Lioberus">L.</tp:taxon-name-part> <tp:taxon-name-part taxon-name-part-type="species" reg="ligneus">ligneus</tp:taxon-name-part></tp:taxon-name></italic> from the native Mediterranean <italic><tp:taxon-name><tp:taxon-name-part taxon-name-part-type="genus" reg="Lioberus">Lioberus</tp:taxon-name-part> <tp:taxon-name-part taxon-name-part-type="species" reg="agglutinans">agglutinans</tp:taxon-name-part></tp:taxon-name></italic> (Cantraine, 1835) is not straightforward because both species share the elongated appearance, sculpture limited to concentric striae, and brown color. Moreover, they are morphologically variable. A fairly consistent character of <italic><tp:taxon-name><tp:taxon-name-part taxon-name-part-type="genus" reg="Lioberus">L.</tp:taxon-name-part> <tp:taxon-name-part taxon-name-part-type="species" reg="ligneus">ligneus</tp:taxon-name-part></tp:taxon-name></italic> in the samples we inspected from the Red Sea is the darker internal color, often shading into violet. The group would deserve a taxonomic revision to unambiguously distinguish its species.</p><fig id="F33" position="float" orientation="portrait"><object-id xmlns:xlink="http://www.w3.org/1999/xlink" content-type="doi" xlink:type="simple">10.3897/zookeys.1010.58759.figure33</object-id><object-id xmlns:xlink="http://www.w3.org/1999/xlink" content-type="arpha" xlink:type="simple">A9332750-F841-5C5C-8B54-7F12C9180590</object-id><label>Figure 33.</label><caption><p>Comparison between <italic><tp:taxon-name><tp:taxon-name-part taxon-name-part-type="genus" reg="Lioberus">Lioberus</tp:taxon-name-part> <tp:taxon-name-part taxon-name-part-type="species" reg="ligneus">ligneus</tp:taxon-name-part></tp:taxon-name></italic> (Reeve, 1858) and <italic><tp:taxon-name><tp:taxon-name-part taxon-name-part-type="genus" reg="Lioberus">Lioberus</tp:taxon-name-part> <tp:taxon-name-part taxon-name-part-type="species" reg="agglutinans">agglutinans</tp:taxon-name-part></tp:taxon-name></italic> (Cantraine, 1835). <bold>A, B</bold><italic><tp:taxon-name><tp:taxon-name-part taxon-name-part-type="genus" reg="Lioberus">Lioberus</tp:taxon-name-part> <tp:taxon-name-part taxon-name-part-type="species" reg="ligneus">ligneus</tp:taxon-name-part></tp:taxon-name></italic>, <named-content xmlns:xlink="http://www.w3.org/1999/xlink" content-type="dwc:institutional_code" xlink:type="simple">NHMW</named-content>–MO-112930/LM/0173, Karpaz Peninsula, Turkish Republic of Northern Cyprus, Cyprus: right valve outer (<bold>A</bold>) and left valve inner (<bold>B</bold>) views <bold>C, D</bold><italic><tp:taxon-name><tp:taxon-name-part taxon-name-part-type="genus" reg="Lioberus">L.</tp:taxon-name-part> <tp:taxon-name-part taxon-name-part-type="species" reg="ligneus">ligneus</tp:taxon-name-part></tp:taxon-name></italic>, Dahab, Egypt (H. Blatterer coll.): right valve outer (<bold>C</bold>) and left valve inner (<bold>D</bold>) views <bold>E, F</bold><italic><tp:taxon-name><tp:taxon-name-part taxon-name-part-type="genus" reg="Lioberus">Lioberus</tp:taxon-name-part> <tp:taxon-name-part taxon-name-part-type="species" reg="agglutinans">agglutinans</tp:taxon-name-part></tp:taxon-name></italic>, Olhão, Ilha da Barretta, Algarve, Portugal: right valve outer (<bold>E</bold>) and left valve inner (<bold>F</bold>) views <bold>G, H</bold><italic><tp:taxon-name><tp:taxon-name-part taxon-name-part-type="genus" reg="Lioberus">L.</tp:taxon-name-part> <tp:taxon-name-part taxon-name-part-type="species" reg="agglutinans">agglutinans</tp:taxon-name-part></tp:taxon-name></italic>, Tavira, off Cabanas, Algarve, Portugal: right valve outer (<bold>G</bold>) and left valve inner (<bold>H</bold>) views. Scale bars: 5 mm.
      </p></caption><graphic xmlns:xlink="http://www.w3.org/1999/xlink" xlink:href="zookeys-1010-001-g033.jpg" position="float" orientation="portrait" xlink:type="simple" id="oo_496986.jpg"><uri content-type="original_file" xlink:type="simple">https://binary.pensoft.net/fig/496986</uri></graphic></fig></tp:treatment-sec><ref-list><ref id="B71"><mixed-citation xmlns:xlink="http://www.w3.org/1999/xlink" xlink:type="simple"><person-group><name name-style="western"><surname>Crocetta</surname><given-names>F</given-names></name><name name-style="western"><surname>Bitar</surname><given-names>G</given-names></name><name name-style="western"><surname>Zibrowius</surname><given-names>H</given-names></name><name name-style="western"><surname>Oliverio</surname><given-names>M</given-names></name></person-group> (<year>2013</year>) <article-title>Biogeographical homogeneity in the eastern Mediterranean Sea. II. Temporal variation in Lebanese bivalve biota.</article-title><source>Aquatic Biology</source><volume>19</volume>: <fpage>75</fpage>–<lpage>84</lpage>. <ext-link xlink:type="simple" ext-link-type="doi" xlink:href="10.3354/ab00521">https://doi.org/10.3354/ab00521</ext-link></mixed-citation></ref></ref-list></tp:taxon-treatment>
