# Supplementary material for: Numerous new records of tropical non-indigenous species in the Eastern Mediterranean highlight the challenges of their recognition and identification
Source: Zookeys. 2021 Jan 13;1010:1–95. doi: 10.3897/zookeys.1010.58759 (PMC7817654; doi:10.3897/zookeys.1010.58759)
Supplement: XML Treatment for Musculus coenobitus [file zookeys.1010.58759-treatment39.xml]

<!DOCTYPE tp:taxon-treatment
  PUBLIC "-//TaxonX//DTD Taxonomic Treatment Publishing DTD v0 20100105//EN" "tax-treatment-NSO.dtd">
<tp:taxon-treatment xmlns:tp="http://www.plazi.org/taxpub"><tp:treatment-meta><kwd-group><label>Taxon classification</label><kwd><named-content xmlns:xlink="http://www.w3.org/1999/xlink" content-type="kingdom">Animalia</named-content></kwd><kwd><named-content xmlns:xlink="http://www.w3.org/1999/xlink" content-type="order">Mytilida</named-content></kwd><kwd><named-content xmlns:xlink="http://www.w3.org/1999/xlink" content-type="family">Mytilidae</named-content></kwd></kwd-group><mixed-citation publication-type="journal"><person-group><name><surname>Albano</surname><given-names>Paolo G.</given-names></name><name><surname>Steger</surname><given-names>Jan</given-names></name><name><surname>Bakker</surname><given-names>Piet A.J.</given-names></name><name><surname>Bogi</surname><given-names>Cesare</given-names></name><name><surname>Bošnjak</surname><given-names>Marija</given-names></name><name><surname>Guy-Haim</surname><given-names>Tamar</given-names></name><name><surname>Huseyinoglu</surname><given-names>Mehmet Fatih</given-names></name><name><surname>LaFollette</surname><given-names>Patrick I.</given-names></name><name><surname>Lubinevsky</surname><given-names>Hadas</given-names></name><name><surname>Mulas</surname><given-names>Martina</given-names></name><name><surname>Stockinger</surname><given-names>Martina</given-names></name><name><surname>Azzarone</surname><given-names>Michele</given-names></name><name><surname>Sabelli</surname><given-names>Bruno</given-names></name></person-group><article-title>Numerous new records of tropical non-indigenous species in the Eastern Mediterranean highlight the challenges of their recognition and identification</article-title><source>Zookeys</source><day>13</day><month>1</month><year>2021</year><volume>1010</volume><fpage>1</fpage><lpage>95</lpage><pub-id pub-id-type="doi">10.3897/zookeys.1010.58759</pub-id></mixed-citation></tp:treatment-meta><tp:nomenclature><tp:taxon-name><object-id xmlns:xlink="http://www.w3.org/1999/xlink" content-type="arpha" xlink:type="simple">93B8662F-6415-573A-B6FD-1EFCB0AF1E21</object-id>
                <tp:taxon-name-part taxon-name-part-type="genus" reg="Musculus">Musculus</tp:taxon-name-part>
                <tp:taxon-name-part taxon-name-part-type="species" reg="coenobitus">coenobitus</tp:taxon-name-part>
              </tp:taxon-name><tp:taxon-authority>(Vaillant, 1865)</tp:taxon-authority><xref ref-type="fig" rid="F34">Figures 34A–D</xref><xref ref-type="fig" rid="F35">, 35A–F</xref></tp:nomenclature><tp:treatment-sec sec-type="New records" id="SECID0EFFFK"><title>New records.</title><p>Israel • 2 <abbrev xmlns:xlink="http://www.w3.org/1999/xlink" xlink:title="live collected specimens" id="ABBRID0ELFFK" xlink:type="simple">spcms</abbrev>; west of Rosh HaNikra Islands; <named-content xmlns:xlink="http://www.w3.org/1999/xlink" content-type="dwc:verbatimCoordinates" xlink:type="simple"><named-content content-type="geo-json" specific-use="{&#34;type&#34;:&#34;Point&#34;,&#34;coordinates&#34;:[35.092600,33.070400]}" id="NCID0ESFFK" xlink:type="simple">33.0704°N, 35.0926°E</named-content></named-content>; depth 12 m; 1 May 2018; rocky substrate; suction sampler; <abbrev xmlns:xlink="http://www.w3.org/1999/xlink" xlink:title="“Historical ecology of Lessepsian migration” project" id="ABBRID0EXFFK" xlink:type="simple">HELM</abbrev> project (sample S14_4M) • 4 <abbrev xmlns:xlink="http://www.w3.org/1999/xlink" xlink:title="live collected specimens" id="ABBRID0E2FFK" xlink:type="simple">spcms</abbrev>; same collecting data as for preceding; 29 Oct. 2018; <abbrev xmlns:xlink="http://www.w3.org/1999/xlink" xlink:title="“Historical ecology of Lessepsian migration” project" id="ABBRID0E6FFK" xlink:type="simple">HELM</abbrev> project (samples S52_1M, S52_2L, S52_3M, S52_3L) • 1 <abbrev xmlns:xlink="http://www.w3.org/1999/xlink" xlink:title="empty shell" id="ABBRID0EDGFK" xlink:type="simple">sh</abbrev>; north of Nahariyya port; <named-content xmlns:xlink="http://www.w3.org/1999/xlink" content-type="dwc:verbatimCoordinates" xlink:type="simple"><named-content content-type="geo-json" specific-use="{&#34;type&#34;:&#34;Point&#34;,&#34;coordinates&#34;:[35.089600,33.012700]}" id="NCID0EKGFK" xlink:type="simple">33.0127°N, 35.0896°E</named-content></named-content>; beached; 29 Oct. 2018; <abbrev xmlns:xlink="http://www.w3.org/1999/xlink" xlink:title="“Historical ecology of Lessepsian migration” project" id="ABBRID0EPGFK" xlink:type="simple">HELM</abbrev> project (sample H3); size: L 10.2 mm, H 6.0 mm (illustrated shell, Figure <xref ref-type="fig" rid="F34">34A–D</xref>).</p></tp:treatment-sec><tp:treatment-sec sec-type="material" id="SECID0EXGFK"><title>Additional material examined.</title><p><italic><tp:taxon-name><tp:taxon-name-part taxon-name-part-type="genus" reg="Musculus">Musculus</tp:taxon-name-part> <tp:taxon-name-part taxon-name-part-type="species" reg="subpictus">subpictus</tp:taxon-name-part></tp:taxon-name></italic> (Cantraine, 1835): Croatia • 14 <abbrev xmlns:xlink="http://www.w3.org/1999/xlink" xlink:title="live collected specimens" id="ABBRID0EIHFK" xlink:type="simple">spcms</abbrev>; Istria, off Rovinj, western shore of Sveta Katarina; <named-content xmlns:xlink="http://www.w3.org/1999/xlink" content-type="dwc:verbatimCoordinates" xlink:type="simple"><named-content content-type="geo-json" specific-use="{&#34;type&#34;:&#34;Point&#34;,&#34;coordinates&#34;:[13.627600,45.076000]}" id="NCID0EPHFK" xlink:type="simple">45.0760°N, 13.6276°E</named-content></named-content>; 3 Jul. 2008; dried-out fouling community collected from the surface of buoy-like floating objects dumped on the shore (J. Steger coll.).</p><p>Israel • 10 <abbrev xmlns:xlink="http://www.w3.org/1999/xlink" xlink:title="live collected specimens" id="ABBRID0EWHFK" xlink:type="simple">spcms</abbrev>, 3 <abbrev xmlns:xlink="http://www.w3.org/1999/xlink" xlink:title="valves" id="ABBRID0E1HFK" xlink:type="simple">vv</abbrev>; Ashqelon; <named-content xmlns:xlink="http://www.w3.org/1999/xlink" content-type="dwc:verbatimCoordinates" xlink:type="simple"><named-content content-type="geo-json" specific-use="{&#34;type&#34;:&#34;Point&#34;,&#34;coordinates&#34;:[34.551600,31.686800]}" id="NCID0EBIFK" xlink:type="simple">31.6868°N, 34.5516°E</named-content></named-content>; depth 12 m; 30 Apr. 2018; offshore rocky reef; suction sampler; <abbrev xmlns:xlink="http://www.w3.org/1999/xlink" xlink:title="“Historical ecology of Lessepsian migration” project" id="ABBRID0EGIFK" xlink:type="simple">HELM</abbrev> project (samples S12_1F, S12_1M, S12_1L, S12_2F, S12_2M) • 111 <abbrev xmlns:xlink="http://www.w3.org/1999/xlink" xlink:title="live collected specimens" id="ABBRID0EKIFK" xlink:type="simple">spcms</abbrev>, 2 <abbrev xmlns:xlink="http://www.w3.org/1999/xlink" xlink:title="valves" id="ABBRID0EOIFK" xlink:type="simple">vv</abbrev>; Ashqelon; <named-content xmlns:xlink="http://www.w3.org/1999/xlink" content-type="dwc:verbatimCoordinates" xlink:type="simple"><named-content content-type="geo-json" specific-use="{&#34;type&#34;:&#34;Point&#34;,&#34;coordinates&#34;:[34.525700,31.689100]}" id="NCID0EVIFK" xlink:type="simple">31.6891°N, 34.5257°E</named-content></named-content>; depth 25 m; 2 May 2018; offshore rocky reef; suction sampler; <abbrev xmlns:xlink="http://www.w3.org/1999/xlink" xlink:title="“Historical ecology of Lessepsian migration” project" id="ABBRID0E1IFK" xlink:type="simple">HELM</abbrev> project (samples S16_1F, S16_1M, S16_1L, S16_2F, S16_2M, S16_2L) • 13 <abbrev xmlns:xlink="http://www.w3.org/1999/xlink" xlink:title="live collected specimens" id="ABBRID0E5IFK" xlink:type="simple">spcms</abbrev>; west of Rosh HaNikra Islands; <named-content xmlns:xlink="http://www.w3.org/1999/xlink" content-type="dwc:verbatimCoordinates" xlink:type="simple"><named-content content-type="geo-json" specific-use="{&#34;type&#34;:&#34;Point&#34;,&#34;coordinates&#34;:[35.092600,33.070400]}" id="NCID0EFJFK" xlink:type="simple">33.0704°N, 35.0926°E</named-content></named-content>; depth 12 m; 1 May 2018; rocky substrate; suction sampler; <abbrev xmlns:xlink="http://www.w3.org/1999/xlink" xlink:title="“Historical ecology of Lessepsian migration” project" id="ABBRID0EKJFK" xlink:type="simple">HELM</abbrev> project (samples S14_2F, S14_2M, S14_3F, S14_4F) • 1 v; west of Rosh HaNikra Islands; <named-content xmlns:xlink="http://www.w3.org/1999/xlink" content-type="dwc:verbatimCoordinates" xlink:type="simple"><named-content content-type="geo-json" specific-use="{&#34;type&#34;:&#34;Point&#34;,&#34;coordinates&#34;:[35.092300,33.072500]}" id="NCID0ERJFK" xlink:type="simple">33.0725°N, 35.0923°E</named-content></named-content>; depth 20 m; 1 May 2018; rocky substrate; suction sampler; <abbrev xmlns:xlink="http://www.w3.org/1999/xlink" xlink:title="“Historical ecology of Lessepsian migration” project" id="ABBRID0EWJFK" xlink:type="simple">HELM</abbrev> project (sample S13_3M) • 1 <abbrev xmlns:xlink="http://www.w3.org/1999/xlink" xlink:title="live collected specimen" id="ABBRID0E1JFK" xlink:type="simple">spcm</abbrev>; same collecting data as for preceding; depth 19 m; 29 Oct. 2018; <abbrev xmlns:xlink="http://www.w3.org/1999/xlink" xlink:title="“Historical ecology of Lessepsian migration” project" id="ABBRID0E5JFK" xlink:type="simple">HELM</abbrev> project (sample S53_2L).</p><p>Malta • 9 <abbrev xmlns:xlink="http://www.w3.org/1999/xlink" xlink:title="live collected specimens" id="ABBRID0EEKFK" xlink:type="simple">spcms</abbrev>; off Filfla Island; on a rafting fisherman’s net; 1981 (P.G. Albano coll. ID 557).</p></tp:treatment-sec><tp:treatment-sec sec-type="remarks" id="SECID0EIKFK"><title>Remarks.</title><p>We found several living individuals of <italic><tp:taxon-name><tp:taxon-name-part taxon-name-part-type="genus" reg="Musculus">Musculus</tp:taxon-name-part> <tp:taxon-name-part taxon-name-part-type="species" reg="coenobitus">coenobitus</tp:taxon-name-part></tp:taxon-name></italic> in northern Israel. It is the first record of this Red Sea species for the Mediterranean Sea. <italic><tp:taxon-name><tp:taxon-name-part taxon-name-part-type="genus" reg="Musculus">Musculus</tp:taxon-name-part> <tp:taxon-name-part taxon-name-part-type="species" reg="coenobitus">coenobitus</tp:taxon-name-part></tp:taxon-name></italic> is very similar to the native <italic><tp:taxon-name><tp:taxon-name-part taxon-name-part-type="genus" reg="Musculus">M.</tp:taxon-name-part> <tp:taxon-name-part taxon-name-part-type="species" reg="subpictus">subpictus</tp:taxon-name-part></tp:taxon-name></italic>, which can occur sympatrically, but can be distinguished at once because of its reddish rather than greenish hue (Figure <xref ref-type="fig" rid="F34">34</xref>). It is also more elongated with a more pointed posterior margin. Juvenile specimens are bright red (Figure <xref ref-type="fig" rid="F35">35C</xref>), have interspaces between the radial riblets in the posterior part of the shell almost as large as the riblets themselves, while in <italic><tp:taxon-name><tp:taxon-name-part taxon-name-part-type="genus" reg="Musculus">M.</tp:taxon-name-part> <tp:taxon-name-part taxon-name-part-type="species" reg="subpictus">subpictus</tp:taxon-name-part></tp:taxon-name></italic> the riblets are closely arranged with very narrow interspaces (Figure <xref ref-type="fig" rid="F35">35E, J</xref>). <italic><tp:taxon-name><tp:taxon-name-part taxon-name-part-type="genus" reg="Musculus">Musculus</tp:taxon-name-part> <tp:taxon-name-part taxon-name-part-type="species" reg="coenobitus">coenobitus</tp:taxon-name-part></tp:taxon-name></italic> also shows a fine but distinct lamellar concentric sculpture in such interspaces, whereas <italic><tp:taxon-name><tp:taxon-name-part taxon-name-part-type="genus" reg="Musculus">M.</tp:taxon-name-part> <tp:taxon-name-part taxon-name-part-type="species" reg="subpictus">subpictus</tp:taxon-name-part></tp:taxon-name></italic> shows more sparse fine concentric ridges (Figure <xref ref-type="fig" rid="F35">35E and J</xref>, respectively). The relation of <italic><tp:taxon-name><tp:taxon-name-part taxon-name-part-type="genus" reg="Musculus">M.</tp:taxon-name-part> <tp:taxon-name-part taxon-name-part-type="species" reg="coenobitus">coenobitus</tp:taxon-name-part></tp:taxon-name></italic> with other Indo-Pacific species like <italic><tp:taxon-name><tp:taxon-name-part taxon-name-part-type="genus" reg="Musculus">M.</tp:taxon-name-part> <tp:taxon-name-part taxon-name-part-type="species" reg="cumingianus">cumingianus</tp:taxon-name-part></tp:taxon-name></italic> (Reeve, 1857) and <italic><tp:taxon-name><tp:taxon-name-part taxon-name-part-type="genus" reg="Musculus">M.</tp:taxon-name-part> <tp:taxon-name-part taxon-name-part-type="species" reg="cuneatus">cuneatus</tp:taxon-name-part></tp:taxon-name></italic> (Gould, 1861) deserves a revision (<xref ref-type="bibr" rid="B166">Oliver 1992</xref>).</p><fig id="F34" position="float" orientation="portrait"><object-id xmlns:xlink="http://www.w3.org/1999/xlink" content-type="doi" xlink:type="simple">10.3897/zookeys.1010.58759.figure34</object-id><object-id xmlns:xlink="http://www.w3.org/1999/xlink" content-type="arpha" xlink:type="simple">06150EE8-4221-5EAA-9C8D-3FF7DA76496B</object-id><label>Figure 34.</label><caption><p>Comparison between <italic><tp:taxon-name><tp:taxon-name-part taxon-name-part-type="genus" reg="Musculus">Musculus</tp:taxon-name-part> <tp:taxon-name-part taxon-name-part-type="species" reg="coenobitus">coenobitus</tp:taxon-name-part></tp:taxon-name></italic> (Vaillant, 1865) and <italic><tp:taxon-name><tp:taxon-name-part taxon-name-part-type="genus" reg="Musculus">Musculus</tp:taxon-name-part> <tp:taxon-name-part taxon-name-part-type="species" reg="subpictus">subpictus</tp:taxon-name-part></tp:taxon-name></italic> (Cantraine, 1835) <bold>A–D</bold><italic><tp:taxon-name><tp:taxon-name-part taxon-name-part-type="genus" reg="Musculus">Musculus</tp:taxon-name-part> <tp:taxon-name-part taxon-name-part-type="species" reg="coenobitus">coenobitus</tp:taxon-name-part></tp:taxon-name></italic>, north of Nahariyya port, Israel, <abbrev xmlns:xlink="http://www.w3.org/1999/xlink" xlink:title="“Historical ecology of Lessepsian migration” project" id="ABBRID0EQPFK" xlink:type="simple">HELM</abbrev> project (sample H3): right valve outer (<bold>A</bold>) and inner (<bold>D</bold>) views, left valve inner (<bold>B</bold>) and outer (<bold>C</bold>) views <bold>E–H</bold><italic><tp:taxon-name><tp:taxon-name-part taxon-name-part-type="genus" reg="Musculus">Musculus</tp:taxon-name-part> <tp:taxon-name-part taxon-name-part-type="species" reg="subpictus">subpictus</tp:taxon-name-part></tp:taxon-name></italic>, off Filfla, Malta: right valve outer (<bold>E</bold>) and inner (<bold>H</bold>) views, left valve inner (<bold>F</bold>) and outer (<bold>G</bold>) views. Scale bars: 5 mm.
      </p></caption><graphic xmlns:xlink="http://www.w3.org/1999/xlink" xlink:href="zookeys-1010-001-g034.jpg" position="float" orientation="portrait" xlink:type="simple" id="oo_496987.jpg"><uri content-type="original_file" xlink:type="simple">https://binary.pensoft.net/fig/496987</uri></graphic></fig><fig id="F35" position="float" orientation="portrait"><object-id xmlns:xlink="http://www.w3.org/1999/xlink" content-type="doi" xlink:type="simple">10.3897/zookeys.1010.58759.figure35</object-id><object-id xmlns:xlink="http://www.w3.org/1999/xlink" content-type="arpha" xlink:type="simple">6E8F472F-5A6C-5514-AB1F-9F11F74F3C30</object-id><label>Figure 35.</label><caption><p>Comparison between <italic><tp:taxon-name><tp:taxon-name-part taxon-name-part-type="genus" reg="Musculus">Musculus</tp:taxon-name-part> <tp:taxon-name-part taxon-name-part-type="species" reg="coenobitus">coenobitus</tp:taxon-name-part></tp:taxon-name></italic> (Vaillant, 1865) and <italic><tp:taxon-name><tp:taxon-name-part taxon-name-part-type="genus" reg="Musculus">Musculus</tp:taxon-name-part> <tp:taxon-name-part taxon-name-part-type="species" reg="subpictus">subpictus</tp:taxon-name-part></tp:taxon-name></italic> (Cantraine, 1835) <bold>A–F</bold><italic><tp:taxon-name><tp:taxon-name-part taxon-name-part-type="genus" reg="Musculus">Musculus</tp:taxon-name-part> <tp:taxon-name-part taxon-name-part-type="species" reg="coenobitus">coenobitus</tp:taxon-name-part></tp:taxon-name></italic>, west of Rosh HaNikra Islands, Israel, <abbrev xmlns:xlink="http://www.w3.org/1999/xlink" xlink:title="“Historical ecology of Lessepsian migration” project" id="ABBRID0EBSFK" xlink:type="simple">HELM</abbrev> project (sample S52_2L): right valve outer (<bold>A, D</bold>) and inner (<bold>B</bold>) views, living specimen with byssus (<bold>C</bold>), sculpture of the posterior (<bold>E</bold>) and anterior (<bold>F</bold>) area of the right valve <bold>G–K</bold><italic><tp:taxon-name><tp:taxon-name-part taxon-name-part-type="genus" reg="Musculus">Musculus</tp:taxon-name-part> <tp:taxon-name-part taxon-name-part-type="species" reg="subpictus">subpictus</tp:taxon-name-part></tp:taxon-name></italic>, Ashqelon, Israel, <abbrev xmlns:xlink="http://www.w3.org/1999/xlink" xlink:title="“Historical ecology of Lessepsian migration” project" id="ABBRID0E3SFK" xlink:type="simple">HELM</abbrev> project (sample S12_1L): right valve outer (<bold>G, I</bold>) and inner (<bold>H</bold>) views, sculpture of the posterior (<bold>J</bold>) and anterior (<bold>K</bold>) area. Scale bars: 1 mm (<bold>A, B, D, G–I</bold>), 2.5 mm (<bold>C</bold>); 0.5 mm (<bold>E, F, J, K</bold>).</p></caption><graphic xmlns:xlink="http://www.w3.org/1999/xlink" xlink:href="zookeys-1010-001-g035.jpg" position="float" orientation="portrait" xlink:type="simple" id="oo_496988.jpg"><uri content-type="original_file" xlink:type="simple">https://binary.pensoft.net/fig/496988</uri></graphic></fig></tp:treatment-sec><ref-list><ref id="B166"><mixed-citation xmlns:xlink="http://www.w3.org/1999/xlink" xlink:type="simple"><person-group><name name-style="western"><surname>Oliver</surname><given-names>PG</given-names></name></person-group> (<year>1992</year>) Bivalved seashells of the Red Sea. Verlag Christa Hemmen, 330 pp.</mixed-citation></ref></ref-list></tp:taxon-treatment>
