# Supplementary material for: Numerous new records of tropical non-indigenous species in the Eastern Mediterranean highlight the challenges of their recognition and identification
Source: Zookeys. 2021 Jan 13;1010:1–95. doi: 10.3897/zookeys.1010.58759 (PMC7817654; doi:10.3897/zookeys.1010.58759)
Supplement: XML Treatment for Musculus aff. viridulus [file zookeys.1010.58759-treatment40.xml]

<!DOCTYPE tp:taxon-treatment
  PUBLIC "-//TaxonX//DTD Taxonomic Treatment Publishing DTD v0 20100105//EN" "tax-treatment-NSO.dtd">
<tp:taxon-treatment xmlns:tp="http://www.plazi.org/taxpub"><tp:treatment-meta><kwd-group><label>Taxon classification</label><kwd><named-content xmlns:xlink="http://www.w3.org/1999/xlink" content-type="kingdom">Animalia</named-content></kwd><kwd><named-content xmlns:xlink="http://www.w3.org/1999/xlink" content-type="order">Mytilida</named-content></kwd><kwd><named-content xmlns:xlink="http://www.w3.org/1999/xlink" content-type="family">Mytilidae</named-content></kwd></kwd-group><mixed-citation publication-type="journal"><person-group><name><surname>Albano</surname><given-names>Paolo G.</given-names></name><name><surname>Steger</surname><given-names>Jan</given-names></name><name><surname>Bakker</surname><given-names>Piet A.J.</given-names></name><name><surname>Bogi</surname><given-names>Cesare</given-names></name><name><surname>Bošnjak</surname><given-names>Marija</given-names></name><name><surname>Guy-Haim</surname><given-names>Tamar</given-names></name><name><surname>Huseyinoglu</surname><given-names>Mehmet Fatih</given-names></name><name><surname>LaFollette</surname><given-names>Patrick I.</given-names></name><name><surname>Lubinevsky</surname><given-names>Hadas</given-names></name><name><surname>Mulas</surname><given-names>Martina</given-names></name><name><surname>Stockinger</surname><given-names>Martina</given-names></name><name><surname>Azzarone</surname><given-names>Michele</given-names></name><name><surname>Sabelli</surname><given-names>Bruno</given-names></name></person-group><article-title>Numerous new records of tropical non-indigenous species in the Eastern Mediterranean highlight the challenges of their recognition and identification</article-title><source>Zookeys</source><day>13</day><month>1</month><year>2021</year><volume>1010</volume><fpage>1</fpage><lpage>95</lpage><pub-id pub-id-type="doi">10.3897/zookeys.1010.58759</pub-id></mixed-citation></tp:treatment-meta><tp:nomenclature><tp:taxon-name><object-id xmlns:xlink="http://www.w3.org/1999/xlink" content-type="arpha" xlink:type="simple">A0903FAE-8EAA-5AF6-A23A-69715849109C</object-id>
                <tp:taxon-name-part taxon-name-part-type="genus" reg="Musculus">Musculus</tp:taxon-name-part>
                <tp:taxon-name-part taxon-name-part-type="uncertainty-rank">aff.</tp:taxon-name-part>
                <tp:taxon-name-part taxon-name-part-type="species" reg="viridulus">viridulus</tp:taxon-name-part>
              </tp:taxon-name><tp:taxon-authority>(H. Adams, 1871)</tp:taxon-authority><xref ref-type="fig" rid="F36">Figure 36A–E</xref></tp:nomenclature><tp:treatment-sec sec-type="New records" id="SECID0E5UFK"><title>New records.</title><p>Israel • 1 <abbrev xmlns:xlink="http://www.w3.org/1999/xlink" xlink:title="live collected specimen" id="ABBRID0EEVFK" xlink:type="simple">spcm</abbrev>; Ashqelon; <named-content xmlns:xlink="http://www.w3.org/1999/xlink" content-type="dwc:verbatimCoordinates" xlink:type="simple"><named-content content-type="geo-json" specific-use="{&#34;type&#34;:&#34;Point&#34;,&#34;coordinates&#34;:[34.525700,31.689100]}" id="NCID0ELVFK" xlink:type="simple">31.6891°N, 34.5257°E</named-content></named-content>; depth 25 m; 2 May 2018; offshore rocky reef; suction sampler; <abbrev xmlns:xlink="http://www.w3.org/1999/xlink" xlink:title="“Historical ecology of Lessepsian migration” project" id="ABBRID0EQVFK" xlink:type="simple">HELM</abbrev> project (sample S16_2F) • 15 <abbrev xmlns:xlink="http://www.w3.org/1999/xlink" xlink:title="live collected specimens" id="ABBRID0EUVFK" xlink:type="simple">spcms</abbrev>; same collecting data as for preceding; depth 28 m; 31 Oct. 2018; <abbrev xmlns:xlink="http://www.w3.org/1999/xlink" xlink:title="“Historical ecology of Lessepsian migration” project" id="ABBRID0EYVFK" xlink:type="simple">HELM</abbrev> project (samples S59_1F, S59_1M, S59_2F, S59_2M) • 2 <abbrev xmlns:xlink="http://www.w3.org/1999/xlink" xlink:title="live collected specimens" id="ABBRID0E3VFK" xlink:type="simple">spcms</abbrev>; west of Rosh HaNikra Islands; <named-content xmlns:xlink="http://www.w3.org/1999/xlink" content-type="dwc:verbatimCoordinates" xlink:type="simple"><named-content content-type="geo-json" specific-use="{&#34;type&#34;:&#34;Point&#34;,&#34;coordinates&#34;:[35.092600,33.070400]}" id="NCID0EDWFK" xlink:type="simple">33.0704°N, 35.0926°E</named-content></named-content>; depth 12 m; 1 May 2018; rocky substrate; suction sampler; <abbrev xmlns:xlink="http://www.w3.org/1999/xlink" xlink:title="“Historical ecology of Lessepsian migration” project" id="ABBRID0EIWFK" xlink:type="simple">HELM</abbrev> project (samples S14_3F, S14_4M) • 25 <abbrev xmlns:xlink="http://www.w3.org/1999/xlink" xlink:title="live collected specimens" id="ABBRID0EMWFK" xlink:type="simple">spcms</abbrev>; same collecting data as for preceding; 29 Oct. 2018; <abbrev xmlns:xlink="http://www.w3.org/1999/xlink" xlink:title="“Historical ecology of Lessepsian migration” project" id="ABBRID0EQWFK" xlink:type="simple">HELM</abbrev> project (samples S52_1F, S52_2F, S52_2M, S52_2L, S52_3F, S52_3M, S52_3L); size: L 3.6 mm, H 2.1 mm (illustrated specimen, Figure <xref ref-type="fig" rid="F36">36A–E</xref>) • 1 <abbrev xmlns:xlink="http://www.w3.org/1999/xlink" xlink:title="live collected specimen" id="ABBRID0EYWFK" xlink:type="simple">spcm</abbrev>; west of Rosh HaNikra Islands; <named-content xmlns:xlink="http://www.w3.org/1999/xlink" content-type="dwc:verbatimCoordinates" xlink:type="simple"><named-content content-type="geo-json" specific-use="{&#34;type&#34;:&#34;Point&#34;,&#34;coordinates&#34;:[35.092300,33.072500]}" id="NCID0E6WFK" xlink:type="simple">33.0725°N, 35.0923°E</named-content></named-content>; depth 20 m; 1 May 2018; rocky substrate; suction sampler; <abbrev xmlns:xlink="http://www.w3.org/1999/xlink" xlink:title="“Historical ecology of Lessepsian migration” project" id="ABBRID0EEXFK" xlink:type="simple">HELM</abbrev> project (sample S13_3M) • 9 <abbrev xmlns:xlink="http://www.w3.org/1999/xlink" xlink:title="live collected specimens" id="ABBRID0EIXFK" xlink:type="simple">spcms</abbrev>; same collecting data as for preceding; depth 19 m; 29 Oct. 2018; <abbrev xmlns:xlink="http://www.w3.org/1999/xlink" xlink:title="“Historical ecology of Lessepsian migration” project" id="ABBRID0EMXFK" xlink:type="simple">HELM</abbrev> project (samples S53_1F, S53_2F, S53_2M, S53_3F, S53_3M).</p><fig id="F36" position="float" orientation="portrait"><object-id xmlns:xlink="http://www.w3.org/1999/xlink" content-type="doi" xlink:type="simple">10.3897/zookeys.1010.58759.figure36</object-id><object-id xmlns:xlink="http://www.w3.org/1999/xlink" content-type="arpha" xlink:type="simple">698533E3-B02D-5C15-BD7A-0B8A373C5968</object-id><label>Figure 36.</label><caption><p>Comparison between <tp:taxon-name><tp:taxon-name-part taxon-name-part-type="genus" reg="Musculus">Musculus</tp:taxon-name-part> <tp:taxon-name-part taxon-name-part-type="uncertainty-rank">aff.</tp:taxon-name-part> <tp:taxon-name-part taxon-name-part-type="species" reg="viridulus">viridulus</tp:taxon-name-part></tp:taxon-name> (H. Adams, 1871) and <italic><tp:taxon-name><tp:taxon-name-part taxon-name-part-type="genus" reg="Musculus">Musculus</tp:taxon-name-part> <tp:taxon-name-part taxon-name-part-type="species" reg="costulatus">costulatus</tp:taxon-name-part></tp:taxon-name></italic> (Risso, 1826) <bold>A–E</bold><tp:taxon-name><tp:taxon-name-part taxon-name-part-type="genus" reg="Musculus">Musculus</tp:taxon-name-part> <tp:taxon-name-part taxon-name-part-type="uncertainty-rank">aff.</tp:taxon-name-part> <tp:taxon-name-part taxon-name-part-type="species" reg="viridulus">viridulus</tp:taxon-name-part></tp:taxon-name>, west of Rosh HaNikra Islands, Israel, <abbrev xmlns:xlink="http://www.w3.org/1999/xlink" xlink:title="“Historical ecology of Lessepsian migration” project" id="ABBRID0E6YFK" xlink:type="simple">HELM</abbrev> project (sample S52_3L): left valve outer (<bold>A, B</bold>) and inner (<bold>D</bold>) views, right valve inner (<bold>C</bold>) and outer (<bold>E</bold>) views <bold>F–H</bold><tp:taxon-name><tp:taxon-name-part taxon-name-part-type="genus" reg="Musculus">Musculus</tp:taxon-name-part> <tp:taxon-name-part taxon-name-part-type="uncertainty-rank">aff.</tp:taxon-name-part> <tp:taxon-name-part taxon-name-part-type="species" reg="viridulus">viridulus</tp:taxon-name-part></tp:taxon-name>, dive site “Caves”, Dahab, Sinai, Egypt: left valve outer (<bold>F, G</bold>) and inner (<bold>H</bold>) views <bold>I–M</bold><italic><tp:taxon-name><tp:taxon-name-part taxon-name-part-type="genus" reg="Musculus">Musculus</tp:taxon-name-part> <tp:taxon-name-part taxon-name-part-type="species" reg="costulatus">costulatus</tp:taxon-name-part></tp:taxon-name></italic>, west of Rosh HaNikra Islands, Israel, <abbrev xmlns:xlink="http://www.w3.org/1999/xlink" xlink:title="“Historical ecology of Lessepsian migration” project" id="ABBRID0EL1FK" xlink:type="simple">HELM</abbrev> project (sample S53_2L): left valve outer (<bold>I, J</bold>) and inner (<bold>L</bold>) views, right valve inner (<bold>K</bold>) and outer (<bold>M</bold>) views. Scale bars: 1 mm.
      </p></caption><graphic xmlns:xlink="http://www.w3.org/1999/xlink" xlink:href="zookeys-1010-001-g036.jpg" position="float" orientation="portrait" xlink:type="simple" id="oo_496989.jpg"><uri content-type="original_file" xlink:type="simple">https://binary.pensoft.net/fig/496989</uri></graphic></fig></tp:treatment-sec><tp:treatment-sec sec-type="material" id="SECID0E31FK"><title>Additional material examined.</title><p><tp:taxon-name><tp:taxon-name-part taxon-name-part-type="genus" reg="Musculus">Musculus</tp:taxon-name-part> <tp:taxon-name-part taxon-name-part-type="uncertainty-rank">aff.</tp:taxon-name-part> <tp:taxon-name-part taxon-name-part-type="species" reg="viridulus">viridulus</tp:taxon-name-part></tp:taxon-name>: Egypt • 1 v; Sinai (Red Sea), Dahab, dive site “Caves”; <named-content xmlns:xlink="http://www.w3.org/1999/xlink" content-type="dwc:verbatimCoordinates" xlink:type="simple"><named-content content-type="geo-json" specific-use="{&#34;type&#34;:&#34;Point&#34;,&#34;coordinates&#34;:[34.456000,28.416000]}" id="NCID0ES2FK" xlink:type="simple">28.416°N, 34.456°E</named-content></named-content>; depth 15 m; 2015; H. Blatterer leg. • 4 <abbrev xmlns:xlink="http://www.w3.org/1999/xlink" xlink:title="valves" id="ABBRID0EX2FK" xlink:type="simple">vv</abbrev>; same collecting data as for preceding; depth 17–19 m; 2016; H. Blatterer leg. • 2 <abbrev xmlns:xlink="http://www.w3.org/1999/xlink" xlink:title="valves" id="ABBRID0E22FK" xlink:type="simple">vv</abbrev>; same collecting data as for preceding; depth 18 m; 2017; H. Blatterer leg. • 1 v; Sinai (Red Sea), Dahab, dive site “Golden Blocks”; <named-content xmlns:xlink="http://www.w3.org/1999/xlink" content-type="dwc:verbatimCoordinates" xlink:type="simple"><named-content content-type="geo-json" specific-use="{&#34;type&#34;:&#34;Point&#34;,&#34;coordinates&#34;:[34.459000,28.436000]}" id="NCID0EC3FK" xlink:type="simple">28.436°N, 34.459°E</named-content></named-content>; depth 18 m; 2018; H. Blatterer leg.</p><p><italic><tp:taxon-name><tp:taxon-name-part taxon-name-part-type="genus" reg="Musculus">Musculus</tp:taxon-name-part> <tp:taxon-name-part taxon-name-part-type="species" reg="costulatus">costulatus</tp:taxon-name-part></tp:taxon-name></italic> (Risso, 1826): Israel • 9 <abbrev xmlns:xlink="http://www.w3.org/1999/xlink" xlink:title="live collected specimens" id="ABBRID0EU3FK" xlink:type="simple">spcms</abbrev>, 4 <abbrev xmlns:xlink="http://www.w3.org/1999/xlink" xlink:title="valves" id="ABBRID0EY3FK" xlink:type="simple">vv</abbrev>; Ashqelon; <named-content xmlns:xlink="http://www.w3.org/1999/xlink" content-type="dwc:verbatimCoordinates" xlink:type="simple"><named-content content-type="geo-json" specific-use="{&#34;type&#34;:&#34;Point&#34;,&#34;coordinates&#34;:[34.551600,31.686800]}" id="NCID0E63FK" xlink:type="simple">31.6868°N, 34.5516°E</named-content></named-content>; depth 12 m; 30 Apr. 2018; offshore rocky reef; suction sampler; <abbrev xmlns:xlink="http://www.w3.org/1999/xlink" xlink:title="“Historical ecology of Lessepsian migration” project" id="ABBRID0EE4FK" xlink:type="simple">HELM</abbrev> project (samples S12_1F, S12_1M, S12_1L, S12_2F, S12_2M) • 3 <abbrev xmlns:xlink="http://www.w3.org/1999/xlink" xlink:title="live collected specimens" id="ABBRID0EI4FK" xlink:type="simple">spcms</abbrev>; Ashqelon; <named-content xmlns:xlink="http://www.w3.org/1999/xlink" content-type="dwc:verbatimCoordinates" xlink:type="simple"><named-content content-type="geo-json" specific-use="{&#34;type&#34;:&#34;Point&#34;,&#34;coordinates&#34;:[34.525700,31.689100]}" id="NCID0EP4FK" xlink:type="simple">31.6891°N, 34.5257°E</named-content></named-content>; depth 25 m; 2 May 2018; offshore rocky reef; suction sampler; <abbrev xmlns:xlink="http://www.w3.org/1999/xlink" xlink:title="“Historical ecology of Lessepsian migration” project" id="ABBRID0EU4FK" xlink:type="simple">HELM</abbrev> project (samples S16_1F, S16_2F) • 1 <abbrev xmlns:xlink="http://www.w3.org/1999/xlink" xlink:title="live collected specimen" id="ABBRID0EY4FK" xlink:type="simple">spcm</abbrev>; same collecting data as for preceding; depth 28 m; 31 Oct. 2018; <abbrev xmlns:xlink="http://www.w3.org/1999/xlink" xlink:title="“Historical ecology of Lessepsian migration” project" id="ABBRID0E34FK" xlink:type="simple">HELM</abbrev> project (sample S59_1M) • 5 <abbrev xmlns:xlink="http://www.w3.org/1999/xlink" xlink:title="live collected specimens" id="ABBRID0EA5FK" xlink:type="simple">spcms</abbrev>; west of Rosh HaNikra Islands; <named-content xmlns:xlink="http://www.w3.org/1999/xlink" content-type="dwc:verbatimCoordinates" xlink:type="simple"><named-content content-type="geo-json" specific-use="{&#34;type&#34;:&#34;Point&#34;,&#34;coordinates&#34;:[35.092600,33.070400]}" id="NCID0EH5FK" xlink:type="simple">33.0704°N, 35.0926°E</named-content></named-content>; depth 12 m; 1 May 2018; rocky substrate; suction sampler; <abbrev xmlns:xlink="http://www.w3.org/1999/xlink" xlink:title="“Historical ecology of Lessepsian migration” project" id="ABBRID0EM5FK" xlink:type="simple">HELM</abbrev> project (samples S14_1L, S14_3F, S14_3L, S14_4F) • 56 <abbrev xmlns:xlink="http://www.w3.org/1999/xlink" xlink:title="live collected specimens" id="ABBRID0EQ5FK" xlink:type="simple">spcms</abbrev>; same collecting data as for preceding; 29 Oct. 2018; <abbrev xmlns:xlink="http://www.w3.org/1999/xlink" xlink:title="“Historical ecology of Lessepsian migration” project" id="ABBRID0EU5FK" xlink:type="simple">HELM</abbrev> project (samples S52_1F, S52_1M, S52_1L, S52_2F, S52_2M, S52_2L, S52_3F, S52_3M, S52_3L) • 1 v; west of Rosh HaNikra Islands; <named-content xmlns:xlink="http://www.w3.org/1999/xlink" content-type="dwc:verbatimCoordinates" xlink:type="simple"><named-content content-type="geo-json" specific-use="{&#34;type&#34;:&#34;Point&#34;,&#34;coordinates&#34;:[35.092300,33.072500]}" id="NCID0E25FK" xlink:type="simple">33.0725°N, 35.0923°E</named-content></named-content>; depth 20 m; 1 May 2018; rocky substrate; suction sampler; <abbrev xmlns:xlink="http://www.w3.org/1999/xlink" xlink:title="“Historical ecology of Lessepsian migration” project" id="ABBRID0EA6FK" xlink:type="simple">HELM</abbrev> project (sample S13_3F) • 20 <abbrev xmlns:xlink="http://www.w3.org/1999/xlink" xlink:title="live collected specimens" id="ABBRID0EE6FK" xlink:type="simple">spcms</abbrev>; same collecting data as for preceding; depth 19 m; 29 Oct. 2018; <abbrev xmlns:xlink="http://www.w3.org/1999/xlink" xlink:title="“Historical ecology of Lessepsian migration” project" id="ABBRID0EI6FK" xlink:type="simple">HELM</abbrev> project (sample S53_2L).</p></tp:treatment-sec><tp:treatment-sec sec-type="remarks" id="SECID0EM6FK"><title>Remarks.</title><p>We report numerous living individuals of <tp:taxon-name><tp:taxon-name-part taxon-name-part-type="genus" reg="Musculus">Musculus</tp:taxon-name-part> <tp:taxon-name-part taxon-name-part-type="uncertainty-rank">aff.</tp:taxon-name-part> <tp:taxon-name-part taxon-name-part-type="species" reg="viridulus">viridulus</tp:taxon-name-part></tp:taxon-name> from the Mediterranean Israeli coastline. It is the first record of this Indo-Pacific species in the Mediterranean Sea. This species can be readily distinguished from the native <italic><tp:taxon-name><tp:taxon-name-part taxon-name-part-type="genus" reg="Musculus">M.</tp:taxon-name-part> <tp:taxon-name-part taxon-name-part-type="species" reg="costulatus">costulatus</tp:taxon-name-part></tp:taxon-name></italic> because the latter has a more oval outline and a much smaller number of riblets at the same overall shell size (Figure <xref ref-type="fig" rid="F36">36</xref>). These riblets are also much larger compared to <tp:taxon-name><tp:taxon-name-part taxon-name-part-type="genus" reg="Musculus">M.</tp:taxon-name-part> <tp:taxon-name-part taxon-name-part-type="uncertainty-rank">aff.</tp:taxon-name-part> <tp:taxon-name-part taxon-name-part-type="species" reg="viridulus">viridulus</tp:taxon-name-part></tp:taxon-name>. The Atlanto-Mediterranean <italic><tp:taxon-name><tp:taxon-name-part taxon-name-part-type="genus" reg="Musculus">M.</tp:taxon-name-part> <tp:taxon-name-part taxon-name-part-type="species" reg="discors">discors</tp:taxon-name-part></tp:taxon-name></italic> (Linnaeus, 1767) has a similarly fine posterior sculpture but at the same size is much higher and at all sizes bears much more prominent riblets anteriorly. The taxonomy of <italic><tp:taxon-name><tp:taxon-name-part taxon-name-part-type="genus" reg="Musculus">Musculus</tp:taxon-name-part></tp:taxon-name></italic> in the Indo-Pacific province is not settled and the available images of Red Sea <italic><tp:taxon-name><tp:taxon-name-part taxon-name-part-type="genus" reg="Musculus">M.</tp:taxon-name-part> <tp:taxon-name-part taxon-name-part-type="species" reg="viridulus">viridulus</tp:taxon-name-part></tp:taxon-name></italic> (<xref ref-type="bibr" rid="B166">Oliver 1992</xref>; <xref ref-type="bibr" rid="B231">Zuschin and Oliver 2003</xref>) show a more oval species, hence our dubitative identification. Still, we are confident that this is a Red Sea species because we examined indistinguishable specimens from the northern Red Sea (Figure <xref ref-type="fig" rid="F36">36F–H</xref>). <xref ref-type="bibr" rid="B35">Blatterer (2019)</xref> illustrated these and other similar specimens (plate 10, fig. 18a, b) as <italic><tp:taxon-name><tp:taxon-name-part taxon-name-part-type="genus" reg="Gregariella">Gregariella</tp:taxon-name-part> <tp:taxon-name-part taxon-name-part-type="species" reg="ehrenbergi">ehrenbergi</tp:taxon-name-part></tp:taxon-name></italic> (Issel, 1869). We recorded a morphologically distinct species as <italic><tp:taxon-name><tp:taxon-name-part taxon-name-part-type="genus" reg="Gregariella">G.</tp:taxon-name-part> <tp:taxon-name-part taxon-name-part-type="species" reg="ehrenbergi">ehrenbergi</tp:taxon-name-part></tp:taxon-name></italic> from a buoy stranded on the Israeli coastline (<xref ref-type="bibr" rid="B213">Steger et al. 2018</xref>; <xref ref-type="bibr" rid="B113">Ivkić et al. 2019</xref>). <italic><tp:taxon-name><tp:taxon-name-part taxon-name-part-type="genus" reg="Gregariella">Gregariella</tp:taxon-name-part> <tp:taxon-name-part taxon-name-part-type="species" reg="ehrenbergi">ehrenbergi</tp:taxon-name-part></tp:taxon-name></italic> type material is corroded by Byne’s disease and the original description likely refers to a juvenile specimen; the identity of this species deserves further scrutiny.</p></tp:treatment-sec><ref-list><ref id="B166"><mixed-citation xmlns:xlink="http://www.w3.org/1999/xlink" xlink:type="simple"><person-group><name name-style="western"><surname>Oliver</surname><given-names>PG</given-names></name></person-group> (<year>1992</year>) Bivalved seashells of the Red Sea. Verlag Christa Hemmen, 330 pp.</mixed-citation></ref><ref id="B231"><mixed-citation xmlns:xlink="http://www.w3.org/1999/xlink" xlink:type="simple"><person-group><name name-style="western"><surname>Zuschin</surname><given-names>M</given-names></name><name name-style="western"><surname>Oliver</surname><given-names>PG</given-names></name></person-group> (<year>2003</year>) <source>Bivalves and bivalve habitats in the northern Red Sea.</source><publisher-name>The Northern Bay of Safaga (Red Sea</publisher-name>, <publisher-loc>Egypt): An actuopalaeontological approach. VI. Bivalvia. Naturhistorisches Museum Wien</publisher-loc>, <size units="page">304 pp</size>.</mixed-citation></ref><ref id="B35"><mixed-citation xmlns:xlink="http://www.w3.org/1999/xlink" xlink:type="simple"><person-group><name name-style="western"><surname>Blatterer</surname><given-names>H</given-names></name></person-group> (<year>2019</year>) <article-title><tp:taxon-name><tp:taxon-name-part taxon-name-part-type="phylum">Mollusca</tp:taxon-name-part></tp:taxon-name> of the Dahab region (Gulf of Aqaba, Red Sea).</article-title><source>Denisia</source><volume>43</volume>: <fpage>1</fpage>–<lpage>480</lpage>.</mixed-citation></ref><ref id="B213"><mixed-citation xmlns:xlink="http://www.w3.org/1999/xlink" xlink:type="simple"><person-group><name name-style="western"><surname>Steger</surname><given-names>J</given-names></name><name name-style="western"><surname>Stockinger</surname><given-names>M</given-names></name><name name-style="western"><surname>Ivkić</surname><given-names>A</given-names></name><name name-style="western"><surname>Galil</surname><given-names>B</given-names></name><name name-style="western"><surname>Albano</surname><given-names>PG</given-names></name></person-group> (<year>2018</year>) <article-title>New records of non-indigenous molluscs from the eastern Mediterranean Sea.</article-title><source>BioInvasions Records</source><volume>7</volume>: <fpage>245</fpage>–<lpage>257</lpage>. <ext-link xlink:type="simple" ext-link-type="doi" xlink:href="10.3391/bir.2018.7.3.05">https://doi.org/10.3391/bir.2018.7.3.05</ext-link></mixed-citation></ref><ref id="B113"><mixed-citation xmlns:xlink="http://www.w3.org/1999/xlink" xlink:type="simple"><person-group><name name-style="western"><surname>Ivkić</surname><given-names>A</given-names></name><name name-style="western"><surname>Steger</surname><given-names>J</given-names></name><name name-style="western"><surname>Galil</surname><given-names>BS</given-names></name><name name-style="western"><surname>Albano</surname><given-names>PG</given-names></name></person-group> (<year>2019</year>) <article-title>The potential of large rafting objects to spread Lessepsian invaders: the case of a detached buoy.</article-title><source>Biological Invasions</source><volume>21</volume>: <fpage>1887</fpage>–<lpage>1893</lpage>. <ext-link xlink:type="simple" ext-link-type="doi" xlink:href="10.1007/s10530-019-01972-4">https://doi.org/10.1007/s10530-019-01972-4</ext-link></mixed-citation></ref></ref-list></tp:taxon-treatment>
