# Supplementary material for: Numerous new records of tropical non-indigenous species in the Eastern Mediterranean highlight the challenges of their recognition and identification
Source: Zookeys. 2021 Jan 13;1010:1–95. doi: 10.3897/zookeys.1010.58759 (PMC7817654; doi:10.3897/zookeys.1010.58759)
Supplement: XML Treatment for Isognomon aff. australica [file zookeys.1010.58759-treatment41.xml]

<!DOCTYPE tp:taxon-treatment
  PUBLIC "-//TaxonX//DTD Taxonomic Treatment Publishing DTD v0 20100105//EN" "tax-treatment-NSO.dtd">
<tp:taxon-treatment xmlns:tp="http://www.plazi.org/taxpub"><tp:treatment-meta><kwd-group><label>Taxon classification</label><kwd><named-content xmlns:xlink="http://www.w3.org/1999/xlink" content-type="kingdom">Animalia</named-content></kwd><kwd><named-content xmlns:xlink="http://www.w3.org/1999/xlink" content-type="order">Pterioida</named-content></kwd><kwd><named-content xmlns:xlink="http://www.w3.org/1999/xlink" content-type="family">Isognomonidae</named-content></kwd></kwd-group><mixed-citation publication-type="journal"><person-group><name><surname>Albano</surname><given-names>Paolo G.</given-names></name><name><surname>Steger</surname><given-names>Jan</given-names></name><name><surname>Bakker</surname><given-names>Piet A.J.</given-names></name><name><surname>Bogi</surname><given-names>Cesare</given-names></name><name><surname>Bošnjak</surname><given-names>Marija</given-names></name><name><surname>Guy-Haim</surname><given-names>Tamar</given-names></name><name><surname>Huseyinoglu</surname><given-names>Mehmet Fatih</given-names></name><name><surname>LaFollette</surname><given-names>Patrick I.</given-names></name><name><surname>Lubinevsky</surname><given-names>Hadas</given-names></name><name><surname>Mulas</surname><given-names>Martina</given-names></name><name><surname>Stockinger</surname><given-names>Martina</given-names></name><name><surname>Azzarone</surname><given-names>Michele</given-names></name><name><surname>Sabelli</surname><given-names>Bruno</given-names></name></person-group><article-title>Numerous new records of tropical non-indigenous species in the Eastern Mediterranean highlight the challenges of their recognition and identification</article-title><source>Zookeys</source><day>13</day><month>1</month><year>2021</year><volume>1010</volume><fpage>1</fpage><lpage>95</lpage><pub-id pub-id-type="doi">10.3897/zookeys.1010.58759</pub-id></mixed-citation></tp:treatment-meta><tp:nomenclature><tp:taxon-name><object-id xmlns:xlink="http://www.w3.org/1999/xlink" content-type="arpha" xlink:type="simple">F577854B-80CB-5AAD-9B6A-6E463F5F2286</object-id>
                <tp:taxon-name-part taxon-name-part-type="genus" reg="Isognomon">Isognomon</tp:taxon-name-part>
                <tp:taxon-name-part taxon-name-part-type="uncertainty-rank">aff.</tp:taxon-name-part>
                <tp:taxon-name-part taxon-name-part-type="species" reg="australica">australica</tp:taxon-name-part>
              </tp:taxon-name><tp:taxon-authority>(Reeve, 1858) (sensu Angelidis and Polyzoulis 2018)</tp:taxon-authority><xref ref-type="fig" rid="F37">Figure 37</xref></tp:nomenclature><tp:treatment-sec sec-type="New records" id="SECID0ELFGK"><title>New records.</title><p>Cyprus • 1 <abbrev xmlns:xlink="http://www.w3.org/1999/xlink" xlink:title="empty shell" id="ABBRID0ERFGK" xlink:type="simple">sh</abbrev>; Turkish Republic of Northern Cyprus, Esentepe; <named-content xmlns:xlink="http://www.w3.org/1999/xlink" content-type="dwc:verbatimCoordinates" xlink:type="simple"><named-content content-type="geo-json" specific-use="{&#34;type&#34;:&#34;Point&#34;,&#34;coordinates&#34;:[33.607800,35.358900]}" id="NCID0EYFGK" xlink:type="simple">35.3589°N, 33.6078°E</named-content></named-content>; depth 2 m; 28 Jul. 2019; rocky substrate; P.G. Albano leg. (sample NCY3H); size: L 11.8 mm, H 10.1 mm (Figure <xref ref-type="fig" rid="F37">37A, B, D, E</xref>).</p><p>Greece • 1 <abbrev xmlns:xlink="http://www.w3.org/1999/xlink" xlink:title="live collected specimen" id="ABBRID0EDGGK" xlink:type="simple">spcm</abbrev>; Crete, Plakias; <named-content xmlns:xlink="http://www.w3.org/1999/xlink" content-type="dwc:verbatimCoordinates" xlink:type="simple"><named-content content-type="geo-json" specific-use="{&#34;type&#34;:&#34;Point&#34;,&#34;coordinates&#34;:[24.395700,35.179600]}" id="NCID0EKGGK" xlink:type="simple">35.1796°N, 24.3957°E</named-content></named-content>; depth 5 m; 24 Sep. 2017; <italic><tp:taxon-name><tp:taxon-name-part taxon-name-part-type="genus" reg="Posidonia">Posidonia</tp:taxon-name-part> <tp:taxon-name-part taxon-name-part-type="species" reg="oceanica">oceanica</tp:taxon-name-part></tp:taxon-name></italic> rhizomes; suction sampler (sample Rh.05_4M); size: L 4.4 mm, H 4.4 mm (Figure <xref ref-type="fig" rid="F37">37C, F</xref>).</p></tp:treatment-sec><tp:treatment-sec sec-type="remarks" id="SECID0E5GGK"><title>Remarks.</title><p>The discrimination and identification of the species of <italic><tp:taxon-name><tp:taxon-name-part taxon-name-part-type="genus" reg="Isognomon">Isognomon</tp:taxon-name-part></tp:taxon-name></italic> Lightfoot, 1786 is difficult due to their morphological plasticity that is related to their cryptic way of life. Still, the specimens recently reported from Astypalaia, in the Eastern Aegean Sea (<xref ref-type="bibr" rid="B134">Lipej et al. 2017</xref>; <xref ref-type="bibr" rid="B23">Angelidis and Polyzoulis 2018</xref>), show clear morphological differences from <italic><tp:taxon-name><tp:taxon-name-part taxon-name-part-type="genus" reg="Isognomon">I.</tp:taxon-name-part> <tp:taxon-name-part taxon-name-part-type="species" reg="legumen">legumen</tp:taxon-name-part></tp:taxon-name></italic> (Gmelin, 1791), the established non-indigenous species in the Mediterranean Sea: the main features of the sculpture are radial rather than concentric and the shape of the shell can be very elongated rather than subquadrate. We here report a juvenile living individual and an empty shell from Greece and Cyprus (for which this is a new record), respectively, which are not distinguishable from those previously reported from Astypalaia. Juvenile shells (up to a size of ~ 5 mm) bear a sculpture of radial ribs adorned by tubular spines. We do not comment upon the choice of the <italic><tp:taxon-name><tp:taxon-name-part taxon-name-part-type="genus" reg="Isognomon"/><tp:taxon-name-part taxon-name-part-type="species" reg="australica">australica</tp:taxon-name-part></tp:taxon-name></italic> name for this taxonomic entity by previous authors, lamenting the lack of a thorough revision of this genus in the Indo-Pacific province.</p><fig id="F37" position="float" orientation="portrait"><object-id xmlns:xlink="http://www.w3.org/1999/xlink" content-type="doi" xlink:type="simple">10.3897/zookeys.1010.58759.figure37</object-id><object-id xmlns:xlink="http://www.w3.org/1999/xlink" content-type="arpha" xlink:type="simple">34A6B1A9-F6FF-50E1-ADAD-2D82C601EF48</object-id><label>Figure 37.</label><caption><p><tp:taxon-name><tp:taxon-name-part taxon-name-part-type="genus" reg="Isognomon">Isognomon</tp:taxon-name-part> <tp:taxon-name-part taxon-name-part-type="uncertainty-rank">aff.</tp:taxon-name-part> <tp:taxon-name-part taxon-name-part-type="species" reg="australica">australica</tp:taxon-name-part></tp:taxon-name> (Reeve, 1858) (sensu <xref ref-type="bibr" rid="B23">Angelidis and Polyzoulis 2018</xref>) <bold>A, B, D, E</bold> Esentepe, Cyprus (sample NCY3H): left valve outer (<bold>A</bold>) and inner (<bold>B</bold>) views, right valve inner (<bold>D</bold>) and outer (<bold>E</bold>) views <bold>C, F</bold> Plakias, Crete (sample Rh.05_4M): left (<bold>C</bold>) and right (<bold>F</bold>) valve outer views. Scale bars: 2 mm.
      </p></caption><graphic xmlns:xlink="http://www.w3.org/1999/xlink" xlink:href="zookeys-1010-001-g037.jpg" position="float" orientation="portrait" xlink:type="simple" id="oo_496990.jpg"><uri content-type="original_file" xlink:type="simple">https://binary.pensoft.net/fig/496990</uri></graphic></fig></tp:treatment-sec><ref-list><ref id="B23"><mixed-citation xmlns:xlink="http://www.w3.org/1999/xlink" xlink:type="simple"><person-group><name name-style="western"><surname>Angelidis</surname><given-names>A</given-names></name><name name-style="western"><surname>Polyzoulis</surname><given-names>G</given-names></name></person-group> (<year>2018</year>) <article-title>New distributional records of four Indo-Pacific species from Astypalaia Island, South Aegean Sea, Greece.</article-title><source>Xenophora Taxonomy</source><volume>21</volume>: <fpage>3</fpage>–<lpage>10</lpage>.</mixed-citation></ref><ref id="B134"><mixed-citation xmlns:xlink="http://www.w3.org/1999/xlink" xlink:type="simple"><person-group><name name-style="western"><surname>Lipej</surname><given-names>L</given-names></name><name name-style="western"><surname>Acevedo</surname><given-names>I</given-names></name><name name-style="western"><surname>Akel</surname><given-names>EHK</given-names></name><name name-style="western"><surname>Anastasopoulou</surname><given-names>A</given-names></name><name name-style="western"><surname>Angelidis</surname><given-names>A</given-names></name><name name-style="western"><surname>Azzurro</surname><given-names>E</given-names></name><name name-style="western"><surname>Castriota</surname><given-names>L</given-names></name><name name-style="western"><surname>Çelik</surname><given-names>M</given-names></name><name name-style="western"><surname>Cilenti</surname><given-names>L</given-names></name><name name-style="western"><surname>Crocetta</surname><given-names>F</given-names></name><name name-style="western"><surname>Deidun</surname><given-names>A</given-names></name><name name-style="western"><surname>Dogrammatzi</surname><given-names>A</given-names></name><name name-style="western"><surname>Falautano</surname><given-names>M</given-names></name><name name-style="western"><surname>Fernández-Álvarez</surname><given-names>FÁ</given-names></name><name name-style="western"><surname>Gennaio</surname><given-names>R</given-names></name><name name-style="western"><surname>Insacco</surname><given-names>G</given-names></name><name name-style="western"><surname>Katsanevakis</surname><given-names>S</given-names></name><name name-style="western"><surname>Langeneck</surname><given-names>J</given-names></name><name name-style="western"><surname>Lombardo</surname><given-names>BM</given-names></name><name name-style="western"><surname>Mancinelli</surname><given-names>G</given-names></name><name name-style="western"><surname>Mytilineou</surname><given-names>C</given-names></name><name name-style="western"><surname>Papa</surname><given-names>L</given-names></name><name name-style="western"><surname>Pitacco</surname><given-names>V</given-names></name><name name-style="western"><surname>Pontes</surname><given-names>M</given-names></name><name name-style="western"><surname>Poursanidis</surname><given-names>D</given-names></name><name name-style="western"><surname>Prato</surname><given-names>E</given-names></name><name name-style="western"><surname>Rizkalla</surname><given-names>SI</given-names></name><name name-style="western"><surname>Rodríguez-Flores</surname><given-names>PC</given-names></name><name name-style="western"><surname>Stamouli</surname><given-names>C</given-names></name><name name-style="western"><surname>Tempesti</surname><given-names>J</given-names></name><name name-style="western"><surname>Tiralongo</surname><given-names>F</given-names></name><name name-style="western"><surname>Tirnetta</surname><given-names>S</given-names></name><name name-style="western"><surname>Tsirintanis</surname><given-names>K</given-names></name><name name-style="western"><surname>Turan</surname><given-names>C</given-names></name><name name-style="western"><surname>Yaglioglu</surname><given-names>D</given-names></name><name name-style="western"><surname>Zaminos</surname><given-names>G</given-names></name><name name-style="western"><surname>Zava</surname><given-names>B</given-names></name></person-group> (<year>2017</year>) <article-title>New Mediterranean biodiversity records (March 2017).</article-title><source>Mediterranean Marine Science</source><volume>18</volume>: <fpage>179</fpage>–<lpage>201</lpage>. <ext-link xlink:type="simple" ext-link-type="doi" xlink:href="10.12681/mms.2068">https://doi.org/10.12681/mms.2068</ext-link></mixed-citation></ref></ref-list></tp:taxon-treatment>
