# Supplementary material for: Numerous new records of tropical non-indigenous species in the Eastern Mediterranean highlight the challenges of their recognition and identification
Source: Zookeys. 2021 Jan 13;1010:1–95. doi: 10.3897/zookeys.1010.58759 (PMC7817654; doi:10.3897/zookeys.1010.58759)
Supplement: XML Treatment for Pegophysema cf. philippiana [file zookeys.1010.58759-treatment42.xml]

<!DOCTYPE tp:taxon-treatment
  PUBLIC "-//TaxonX//DTD Taxonomic Treatment Publishing DTD v0 20100105//EN" "tax-treatment-NSO.dtd">
<tp:taxon-treatment xmlns:tp="http://www.plazi.org/taxpub"><tp:treatment-meta><kwd-group><label>Taxon classification</label><kwd><named-content xmlns:xlink="http://www.w3.org/1999/xlink" content-type="kingdom">Animalia</named-content></kwd><kwd><named-content xmlns:xlink="http://www.w3.org/1999/xlink" content-type="order">Lucinida</named-content></kwd><kwd><named-content xmlns:xlink="http://www.w3.org/1999/xlink" content-type="family">Lucinidae</named-content></kwd></kwd-group><mixed-citation publication-type="journal"><person-group><name><surname>Albano</surname><given-names>Paolo G.</given-names></name><name><surname>Steger</surname><given-names>Jan</given-names></name><name><surname>Bakker</surname><given-names>Piet A.J.</given-names></name><name><surname>Bogi</surname><given-names>Cesare</given-names></name><name><surname>Bošnjak</surname><given-names>Marija</given-names></name><name><surname>Guy-Haim</surname><given-names>Tamar</given-names></name><name><surname>Huseyinoglu</surname><given-names>Mehmet Fatih</given-names></name><name><surname>LaFollette</surname><given-names>Patrick I.</given-names></name><name><surname>Lubinevsky</surname><given-names>Hadas</given-names></name><name><surname>Mulas</surname><given-names>Martina</given-names></name><name><surname>Stockinger</surname><given-names>Martina</given-names></name><name><surname>Azzarone</surname><given-names>Michele</given-names></name><name><surname>Sabelli</surname><given-names>Bruno</given-names></name></person-group><article-title>Numerous new records of tropical non-indigenous species in the Eastern Mediterranean highlight the challenges of their recognition and identification</article-title><source>Zookeys</source><day>13</day><month>1</month><year>2021</year><volume>1010</volume><fpage>1</fpage><lpage>95</lpage><pub-id pub-id-type="doi">10.3897/zookeys.1010.58759</pub-id></mixed-citation></tp:treatment-meta><tp:nomenclature><tp:taxon-name><object-id xmlns:xlink="http://www.w3.org/1999/xlink" content-type="arpha" xlink:type="simple">BEDC4EC9-EDAD-55E2-9C1D-E425AB2C4F6E</object-id>
                <tp:taxon-name-part taxon-name-part-type="genus" reg="Pegophysema">Pegophysema</tp:taxon-name-part>
                <tp:taxon-name-part taxon-name-part-type="uncertainty-rank">cf.</tp:taxon-name-part>
                <tp:taxon-name-part taxon-name-part-type="species" reg="philippiana">philippiana</tp:taxon-name-part>
              </tp:taxon-name><tp:taxon-authority>(Reeve, 1850)</tp:taxon-authority><xref ref-type="fig" rid="F38">Figure 38</xref></tp:nomenclature><tp:treatment-sec sec-type="New records" id="SECID0ELLGK"><title>New records.</title><p>Israel • 1 <abbrev xmlns:xlink="http://www.w3.org/1999/xlink" xlink:title="live collected specimen" id="ABBRID0ERLGK" xlink:type="simple">spcm</abbrev>; Palmachim; <named-content xmlns:xlink="http://www.w3.org/1999/xlink" content-type="dwc:verbatimCoordinates" xlink:type="simple"><named-content content-type="geo-json" specific-use="{&#34;type&#34;:&#34;Point&#34;,&#34;coordinates&#34;:[34.664500,31.957400]}" id="NCID0EYLGK" xlink:type="simple">31.9574°N, 34.6645°E</named-content></named-content>; depth 36.2 m; 2 May 2018; soft substrate; box-corer; Shafdan project (sample 24(B)); size: L 15 mm, H 13.5 mm.</p></tp:treatment-sec><tp:treatment-sec sec-type="remarks" id="SECID0E4LGK"><title>Remarks.</title><p><italic><tp:taxon-name><tp:taxon-name-part taxon-name-part-type="genus" reg="Pegophysema">Pegophysema</tp:taxon-name-part> <tp:taxon-name-part taxon-name-part-type="species" reg="philippiana">philippiana</tp:taxon-name-part></tp:taxon-name></italic> was first found in the Mediterranean Sea in 2018 as a single valve from south of Tel Aviv (<xref ref-type="bibr" rid="B153">Mienis 2019</xref>). The specimen here reported is much smaller, and we acknowledge that the identification of juvenile individuals of this genus can only be tentative. We do not consider it conspecific to native species such as <italic><tp:taxon-name><tp:taxon-name-part taxon-name-part-type="genus" reg="Loripinus">Loripinus</tp:taxon-name-part> <tp:taxon-name-part taxon-name-part-type="species" reg="fragilis">fragilis</tp:taxon-name-part></tp:taxon-name></italic> (Philippi, 1836) because this latter species is much more inflated at this size, nor <italic><tp:taxon-name><tp:taxon-name-part taxon-name-part-type="genus" reg="Loripes">Loripes</tp:taxon-name-part> <tp:taxon-name-part taxon-name-part-type="species" reg="orbiculatus">orbiculatus</tp:taxon-name-part></tp:taxon-name></italic> Poli, 1795 which has a different valve profile. If the identification is confirmed, this would be the first live collected specimen of <italic><tp:taxon-name><tp:taxon-name-part taxon-name-part-type="genus" reg="Pegophysema">P.</tp:taxon-name-part> <tp:taxon-name-part taxon-name-part-type="species" reg="philippiana">philippiana</tp:taxon-name-part></tp:taxon-name></italic> in the Mediterranean Sea.</p><fig id="F38" position="float" orientation="portrait"><object-id xmlns:xlink="http://www.w3.org/1999/xlink" content-type="doi" xlink:type="simple">10.3897/zookeys.1010.58759.figure38</object-id><object-id xmlns:xlink="http://www.w3.org/1999/xlink" content-type="arpha" xlink:type="simple">E2A17829-7A23-5B84-A821-CFE1071C51CE</object-id><label>Figure 38.</label><caption><p><tp:taxon-name><tp:taxon-name-part taxon-name-part-type="genus" reg="Pegophysema">Pegophysema</tp:taxon-name-part> <tp:taxon-name-part taxon-name-part-type="uncertainty-rank">cf.</tp:taxon-name-part> <tp:taxon-name-part taxon-name-part-type="species" reg="philippiana">philippiana</tp:taxon-name-part></tp:taxon-name> (Reeve, 1850), Palmachim, Israel, Shafdan project (sample 24(B)): right valve outer (<bold>A</bold>) and dorsal (<bold>B</bold>) views. The pink hue is due to staining with eosin solution. Photograph courtesy S. Bartolini. Scale bar: 5 mm.
      </p></caption><graphic xmlns:xlink="http://www.w3.org/1999/xlink" xlink:href="zookeys-1010-001-g038.jpg" position="float" orientation="portrait" xlink:type="simple" id="oo_496991.jpg"><uri content-type="original_file" xlink:type="simple">https://binary.pensoft.net/fig/496991</uri></graphic></fig></tp:treatment-sec><ref-list><ref id="B153"><mixed-citation xmlns:xlink="http://www.w3.org/1999/xlink" xlink:type="simple"><person-group><name name-style="western"><surname>Mienis</surname><given-names>HK</given-names></name></person-group> (<year>2019</year>) <article-title>A first record of <italic><tp:taxon-name><tp:taxon-name-part taxon-name-part-type="genus">Anodontia</tp:taxon-name-part> <tp:taxon-name-part taxon-name-part-type="species">philippiana</tp:taxon-name-part></tp:taxon-name></italic> from the Mediterranean Sea off Israel.</article-title><source>Triton</source><volume>38</volume>: <fpage>4</fpage>–<lpage>5</lpage>.</mixed-citation></ref></ref-list></tp:taxon-treatment>
