# Supplementary material for: Numerous new records of tropical non-indigenous species in the Eastern Mediterranean highlight the challenges of their recognition and identification
Source: Zookeys. 2021 Jan 13;1010:1–95. doi: 10.3897/zookeys.1010.58759 (PMC7817654; doi:10.3897/zookeys.1010.58759)
Supplement: XML Treatment for Rugalucina angela [file zookeys.1010.58759-treatment44.xml]

<!DOCTYPE tp:taxon-treatment
  PUBLIC "-//TaxonX//DTD Taxonomic Treatment Publishing DTD v0 20100105//EN" "tax-treatment-NSO.dtd">
<tp:taxon-treatment xmlns:tp="http://www.plazi.org/taxpub"><tp:treatment-meta><kwd-group><label>Taxon classification</label><kwd><named-content xmlns:xlink="http://www.w3.org/1999/xlink" content-type="kingdom">Animalia</named-content></kwd><kwd><named-content xmlns:xlink="http://www.w3.org/1999/xlink" content-type="order">Lucinida</named-content></kwd><kwd><named-content xmlns:xlink="http://www.w3.org/1999/xlink" content-type="family">Lucinidae</named-content></kwd></kwd-group><mixed-citation publication-type="journal"><person-group><name><surname>Albano</surname><given-names>Paolo G.</given-names></name><name><surname>Steger</surname><given-names>Jan</given-names></name><name><surname>Bakker</surname><given-names>Piet A.J.</given-names></name><name><surname>Bogi</surname><given-names>Cesare</given-names></name><name><surname>Bošnjak</surname><given-names>Marija</given-names></name><name><surname>Guy-Haim</surname><given-names>Tamar</given-names></name><name><surname>Huseyinoglu</surname><given-names>Mehmet Fatih</given-names></name><name><surname>LaFollette</surname><given-names>Patrick I.</given-names></name><name><surname>Lubinevsky</surname><given-names>Hadas</given-names></name><name><surname>Mulas</surname><given-names>Martina</given-names></name><name><surname>Stockinger</surname><given-names>Martina</given-names></name><name><surname>Azzarone</surname><given-names>Michele</given-names></name><name><surname>Sabelli</surname><given-names>Bruno</given-names></name></person-group><article-title>Numerous new records of tropical non-indigenous species in the Eastern Mediterranean highlight the challenges of their recognition and identification</article-title><source>Zookeys</source><day>13</day><month>1</month><year>2021</year><volume>1010</volume><fpage>1</fpage><lpage>95</lpage><pub-id pub-id-type="doi">10.3897/zookeys.1010.58759</pub-id></mixed-citation></tp:treatment-meta><tp:nomenclature><tp:taxon-name><object-id xmlns:xlink="http://www.w3.org/1999/xlink" content-type="arpha" xlink:type="simple">92ECED37-2D3F-57F2-9EE3-23A35CE76ED3</object-id>
                <tp:taxon-name-part taxon-name-part-type="genus" reg="Rugalucina">Rugalucina</tp:taxon-name-part>
                <tp:taxon-name-part taxon-name-part-type="species" reg="angela">angela</tp:taxon-name-part>
              </tp:taxon-name><tp:taxon-authority>(Melvill, 1899)</tp:taxon-authority></tp:nomenclature><tp:treatment-sec sec-type="New records" id="SECID0ERTGK"><title>New records.</title><p>Israel • 1 <abbrev xmlns:xlink="http://www.w3.org/1999/xlink" xlink:title="live collected specimen" id="ABBRID0EXTGK" xlink:type="simple">spcm</abbrev>, 1 v; Ashqelon; <named-content xmlns:xlink="http://www.w3.org/1999/xlink" content-type="dwc:verbatimCoordinates" xlink:type="simple"><named-content content-type="geo-json" specific-use="{&#34;type&#34;:&#34;Point&#34;,&#34;coordinates&#34;:[34.551600,31.686800]}" id="NCID0E5TGK" xlink:type="simple">31.6868°N, 34.5516°E</named-content></named-content>; depth 11 m; 31 Oct. 2018; offshore rocky reef; suction sampler; <abbrev xmlns:xlink="http://www.w3.org/1999/xlink" xlink:title="“Historical ecology of Lessepsian migration” project" id="ABBRID0EDUGK" xlink:type="simple">HELM</abbrev> project (samples S58_2M, S58_3M).</p></tp:treatment-sec><tp:treatment-sec sec-type="remarks" id="SECID0EHUGK"><title>Remarks.</title><p>This species was first recorded as <italic><tp:taxon-name><tp:taxon-name-part taxon-name-part-type="genus" reg="Pillucina">Pillucina</tp:taxon-name-part> <tp:taxon-name-part taxon-name-part-type="species" reg="vietnamica">vietnamica</tp:taxon-name-part></tp:taxon-name></italic> Zorina, 1978 (now in <italic><tp:taxon-name><tp:taxon-name-part taxon-name-part-type="genus" reg="Rugalucina">Rugalucina</tp:taxon-name-part></tp:taxon-name></italic> too) from the Mediterranean coast of Israel by <xref ref-type="bibr" rid="B213">Steger et al. (2018)</xref>, who also illustrated it. A recent molecular phylogeny showed that <italic><tp:taxon-name><tp:taxon-name-part taxon-name-part-type="genus" reg="Rugalucina">R.</tp:taxon-name-part> <tp:taxon-name-part taxon-name-part-type="species" reg="vietnamica">vietnamica</tp:taxon-name-part></tp:taxon-name></italic> is distinct from <italic><tp:taxon-name><tp:taxon-name-part taxon-name-part-type="genus" reg="Rugalucina">R.</tp:taxon-name-part> <tp:taxon-name-part taxon-name-part-type="species" reg="angela">angela</tp:taxon-name-part></tp:taxon-name></italic> and that the non-indigenous species in the Mediterranean belongs to this latter species, which occurs in the Red Sea and northwest Indian Ocean (<xref ref-type="bibr" rid="B215">Taylor and Glover 2019</xref>).</p></tp:treatment-sec><ref-list><ref id="B213"><mixed-citation xmlns:xlink="http://www.w3.org/1999/xlink" xlink:type="simple"><person-group><name name-style="western"><surname>Steger</surname><given-names>J</given-names></name><name name-style="western"><surname>Stockinger</surname><given-names>M</given-names></name><name name-style="western"><surname>Ivkić</surname><given-names>A</given-names></name><name name-style="western"><surname>Galil</surname><given-names>B</given-names></name><name name-style="western"><surname>Albano</surname><given-names>PG</given-names></name></person-group> (<year>2018</year>) <article-title>New records of non-indigenous molluscs from the eastern Mediterranean Sea.</article-title><source>BioInvasions Records</source><volume>7</volume>: <fpage>245</fpage>–<lpage>257</lpage>. <ext-link xlink:type="simple" ext-link-type="doi" xlink:href="10.3391/bir.2018.7.3.05">https://doi.org/10.3391/bir.2018.7.3.05</ext-link></mixed-citation></ref><ref id="B215"><mixed-citation xmlns:xlink="http://www.w3.org/1999/xlink" xlink:type="simple"><person-group><name name-style="western"><surname>Taylor</surname><given-names>JD</given-names></name><name name-style="western"><surname>Glover</surname><given-names>EA</given-names></name></person-group> (<year>2019</year>) <article-title>Unloved, paraphyletic or misplaced: new genera and species of small to minute lucinid bivalves and their relationships (<tp:taxon-name><tp:taxon-name-part taxon-name-part-type="class">Bivalvia</tp:taxon-name-part></tp:taxon-name>, <tp:taxon-name><tp:taxon-name-part taxon-name-part-type="family">Lucinidae</tp:taxon-name-part></tp:taxon-name>).</article-title><source>ZooKeys</source><volume>899</volume>: <fpage>109</fpage>–<lpage>140</lpage>. <ext-link xlink:type="simple" ext-link-type="doi" xlink:href="10.3897/zookeys.899.47070">https://doi.org/10.3897/zookeys.899.47070</ext-link></mixed-citation></ref></ref-list></tp:taxon-treatment>
