# Supplementary material for: Numerous new records of tropical non-indigenous species in the Eastern Mediterranean highlight the challenges of their recognition and identification
Source: Zookeys. 2021 Jan 13;1010:1–95. doi: 10.3897/zookeys.1010.58759 (PMC7817654; doi:10.3897/zookeys.1010.58759)
Supplement: XML Treatment for Nudiscintilla cf. glabra [file zookeys.1010.58759-treatment45.xml]

<!DOCTYPE tp:taxon-treatment
  PUBLIC "-//TaxonX//DTD Taxonomic Treatment Publishing DTD v0 20100105//EN" "tax-treatment-NSO.dtd">
<tp:taxon-treatment xmlns:tp="http://www.plazi.org/taxpub"><tp:treatment-meta><kwd-group><label>Taxon classification</label><kwd><named-content xmlns:xlink="http://www.w3.org/1999/xlink" content-type="kingdom">Animalia</named-content></kwd><kwd><named-content xmlns:xlink="http://www.w3.org/1999/xlink" content-type="order">Galeommatida</named-content></kwd><kwd><named-content xmlns:xlink="http://www.w3.org/1999/xlink" content-type="family">Galeommatidae</named-content></kwd></kwd-group><mixed-citation publication-type="journal"><person-group><name><surname>Albano</surname><given-names>Paolo G.</given-names></name><name><surname>Steger</surname><given-names>Jan</given-names></name><name><surname>Bakker</surname><given-names>Piet A.J.</given-names></name><name><surname>Bogi</surname><given-names>Cesare</given-names></name><name><surname>Bošnjak</surname><given-names>Marija</given-names></name><name><surname>Guy-Haim</surname><given-names>Tamar</given-names></name><name><surname>Huseyinoglu</surname><given-names>Mehmet Fatih</given-names></name><name><surname>LaFollette</surname><given-names>Patrick I.</given-names></name><name><surname>Lubinevsky</surname><given-names>Hadas</given-names></name><name><surname>Mulas</surname><given-names>Martina</given-names></name><name><surname>Stockinger</surname><given-names>Martina</given-names></name><name><surname>Azzarone</surname><given-names>Michele</given-names></name><name><surname>Sabelli</surname><given-names>Bruno</given-names></name></person-group><article-title>Numerous new records of tropical non-indigenous species in the Eastern Mediterranean highlight the challenges of their recognition and identification</article-title><source>Zookeys</source><day>13</day><month>1</month><year>2021</year><volume>1010</volume><fpage>1</fpage><lpage>95</lpage><pub-id pub-id-type="doi">10.3897/zookeys.1010.58759</pub-id></mixed-citation></tp:treatment-meta><tp:nomenclature><tp:taxon-name><object-id xmlns:xlink="http://www.w3.org/1999/xlink" content-type="arpha" xlink:type="simple">E7AD6646-C860-5ED9-85B6-C70D67BFD519</object-id>
                <tp:taxon-name-part taxon-name-part-type="genus" reg="Nudiscintilla">Nudiscintilla</tp:taxon-name-part>
                <tp:taxon-name-part taxon-name-part-type="uncertainty-rank">cf.</tp:taxon-name-part>
                <tp:taxon-name-part taxon-name-part-type="species" reg="glabra">glabra</tp:taxon-name-part>
              </tp:taxon-name><tp:taxon-authority>Lützen &amp; Nielsen, 2005 (sensu Mifsud and Ovalis 2012)</tp:taxon-authority><xref ref-type="fig" rid="F40">Figure 40</xref></tp:nomenclature><tp:treatment-sec sec-type="New records" id="SECID0EXXGK"><title>New records.</title><p>Israel • 1 v; Nahariyya, 200 m north of the entrance to the marina; <named-content xmlns:xlink="http://www.w3.org/1999/xlink" content-type="dwc:verbatimCoordinates" xlink:type="simple"><named-content content-type="geo-json" specific-use="{&#34;type&#34;:&#34;Point&#34;,&#34;coordinates&#34;:[35.089000,33.014900]}" id="NCID0EAYGK" xlink:type="simple">33.0149°N, 35.0890°E</named-content></named-content>; depth 3–4 m; 6 Nov. 2018; pools with bioclastic sand in rocky bottom; snorkelled; J. Steger leg.; <abbrev xmlns:xlink="http://www.w3.org/1999/xlink" xlink:title="“Historical ecology of Lessepsian migration” project" id="ABBRID0EFYGK" xlink:type="simple">HELM</abbrev> project (sample D7); size: L 10.0 mm, H 6.4 mm (Figure <xref ref-type="fig" rid="F40">40A–E</xref>) • 1 <abbrev xmlns:xlink="http://www.w3.org/1999/xlink" xlink:title="live collected specimen" id="ABBRID0ENYGK" xlink:type="simple">spcm</abbrev>; Palmachim; <named-content xmlns:xlink="http://www.w3.org/1999/xlink" content-type="dwc:verbatimCoordinates" xlink:type="simple"><named-content content-type="geo-json" specific-use="{&#34;type&#34;:&#34;Point&#34;,&#34;coordinates&#34;:[34.694700,31.928500]}" id="NCID0EUYGK" xlink:type="simple">31.9285°N, 34.6947°E</named-content></named-content>; depth 3 m; 7 Nov. 2018; attached to the lower valve of a living Lessepsian <italic><tp:taxon-name><tp:taxon-name-part taxon-name-part-type="genus" reg="Spondylus">Spondylus</tp:taxon-name-part></tp:taxon-name></italic>; scuba diving; hand-picked; J. Steger &amp; A. Ivkić leg.; <abbrev xmlns:xlink="http://www.w3.org/1999/xlink" xlink:title="“Historical ecology of Lessepsian migration” project" id="ABBRID0EAZGK" xlink:type="simple">HELM</abbrev> project (sample H17); size: L 4.2 mm, H 2.8 mm (Figure <xref ref-type="fig" rid="F40">40F, G</xref>).</p><fig id="F40" position="float" orientation="portrait"><object-id xmlns:xlink="http://www.w3.org/1999/xlink" content-type="doi" xlink:type="simple">10.3897/zookeys.1010.58759.figure40</object-id><object-id xmlns:xlink="http://www.w3.org/1999/xlink" content-type="arpha" xlink:type="simple">4824A331-BEAC-54EC-A1C9-7C7FEBF3C2E6</object-id><label>Figure 40.</label><caption><p><tp:taxon-name><tp:taxon-name-part taxon-name-part-type="genus" reg="Nudiscintilla">Nudiscintilla</tp:taxon-name-part> <tp:taxon-name-part taxon-name-part-type="uncertainty-rank">cf.</tp:taxon-name-part> <tp:taxon-name-part taxon-name-part-type="species" reg="glabra">glabra</tp:taxon-name-part></tp:taxon-name> Lützen &amp; Nielsen, 2005 (sensu <xref ref-type="bibr" rid="B154">Mifsud and Ovalis 2012</xref>) <bold>A–E</bold> Nahariyya, Israel, <abbrev xmlns:xlink="http://www.w3.org/1999/xlink" xlink:title="“Historical ecology of Lessepsian migration” project" id="ABBRID0ED1GK" xlink:type="simple">HELM</abbrev> project (sample D7): outer (<bold>A</bold>) and inner (<bold>B</bold>) views, detail of hinge (<bold>C</bold>) and hinge in dorsal view (<bold>D, E</bold>) of right valve <bold>F, G</bold> Palmachim, Israel, <abbrev xmlns:xlink="http://www.w3.org/1999/xlink" xlink:title="“Historical ecology of Lessepsian migration” project" id="ABBRID0ER1GK" xlink:type="simple">HELM</abbrev> project (sample H17): right (<bold>F</bold>) and left (<bold>G</bold>) valve outer views. Scale bars: 3 mm (<bold>A, B</bold>); 0.5 mm (<bold>C, D</bold>); 0.2 mm (<bold>E</bold>); 1 mm (<bold>F, G</bold>).
      </p></caption><graphic xmlns:xlink="http://www.w3.org/1999/xlink" xlink:href="zookeys-1010-001-g040.jpg" position="float" orientation="portrait" xlink:type="simple" id="oo_496993.jpg"><uri content-type="original_file" xlink:type="simple">https://binary.pensoft.net/fig/496993</uri></graphic></fig></tp:treatment-sec><tp:treatment-sec sec-type="remarks" id="SECID0EG2GK"><title>Remarks.</title><p>This non-indigenous species has first been recorded in the Mediterranean Sea by <xref ref-type="bibr" rid="B154">Mifsud and Ovalis (2012)</xref> as <tp:taxon-name><tp:taxon-name-part taxon-name-part-type="genus" reg="Nudiscintilla">Nudiscintilla</tp:taxon-name-part> <tp:taxon-name-part taxon-name-part-type="uncertainty-rank">cf.</tp:taxon-name-part> <tp:taxon-name-part taxon-name-part-type="species" reg="glabra">glabra</tp:taxon-name-part></tp:taxon-name> Lützen and Nielsen, 2005, based on five living specimens collected at Yumurtalik, Adana (Turkey) in shallow water. Their tentative identification was primarily guided by the external morphology of the living animals, which had a smooth mantle surface. This feature is characteristic for the monotypic genus <italic><tp:taxon-name><tp:taxon-name-part taxon-name-part-type="genus" reg="Nudiscintilla">Nudiscintilla</tp:taxon-name-part></tp:taxon-name></italic> (hence the genus name), but unusual among scintilloid galeommatids in general. Although no observations on living individuals could be made by us, the shell morphology of our material well matches that of the specimen illustrated in <xref ref-type="bibr" rid="B154">Mifsud and Ovalis (2012</xref>: fig. 1), suggesting conspecificity. Our findings represent the first records of this species from Israel. However, the dentition of the right valve as seen in <abbrev xmlns:xlink="http://www.w3.org/1999/xlink" xlink:title="Scanning electron microscope" xlink:type="simple">SEM</abbrev> images (Figure <xref ref-type="fig" rid="F40">40C–E</xref>) clearly differs from that described by <xref ref-type="bibr" rid="B136">Lützen and Nielsen (2005)</xref> for <italic><tp:taxon-name><tp:taxon-name-part taxon-name-part-type="genus" reg="Nudiscintilla">Nudiscintilla</tp:taxon-name-part></tp:taxon-name></italic>: the latter has a single cardinal tooth in each valve and no lateral teeth. However, the studied right valve – the hinge of the single live-collected specimen was not examined to avoid damage – bears what appears to be two cardinal teeth (Figure <xref ref-type="fig" rid="F40">40C</xref>) that are fused at their base (Figure <xref ref-type="fig" rid="F40">40D, E</xref>), as well as a ridge posterior to the internal ligament which most likely is a lateral tooth. This ridge seems to correspond to the left of the two swellings indicated by a pair of arrows on the right hand side of <xref ref-type="bibr" rid="B154">Mifsud and Ovalis (2012</xref>: fig. 1e), while the right swelling might correspond to a narrow ridge visible also on the dorsal margin of our valve. <xref ref-type="bibr" rid="B154">Mifsud and Ovalis (2012)</xref> interpreted these features as aberrant shell growth, however, the presence of such ridges also in our right valve (Figure <xref ref-type="fig" rid="F40">40D</xref>) speaks against this hypothesis. Furthermore, their living individuals had a small tentacle situated above the widely gaping anterior inhalant region (cf. <xref ref-type="bibr" rid="B154">Mifsud and Ovalis (2012</xref>: 8, fig. 2a), however, the illustration of <italic><tp:taxon-name><tp:taxon-name-part taxon-name-part-type="genus" reg="Nudiscintilla">N.</tp:taxon-name-part> <tp:taxon-name-part taxon-name-part-type="species" reg="glabra">glabra</tp:taxon-name-part></tp:taxon-name></italic> in <xref ref-type="bibr" rid="B136">Lützen and Nielsen (2005</xref>: 292, fig. 38a) shows a small tentacle in the posterior exhalant region of the reflected mantle. In the light of the poorly developed taxonomy and great species diversity of galeommatid bivalves in the Indo-Pacific, further observations on living specimens, thorough comparisons with the type material from Thailand and molecular analyses are required to definitely clarify the relationship of Mediterranean specimens with <italic><tp:taxon-name><tp:taxon-name-part taxon-name-part-type="genus" reg="Nudiscintilla">N.</tp:taxon-name-part> <tp:taxon-name-part taxon-name-part-type="species" reg="glabra">glabra</tp:taxon-name-part></tp:taxon-name></italic>.</p></tp:treatment-sec><ref-list><ref id="B154"><mixed-citation xmlns:xlink="http://www.w3.org/1999/xlink" xlink:type="simple"><person-group><name name-style="western"><surname>Mifsud</surname><given-names>C</given-names></name><name name-style="western"><surname>Ovalis</surname><given-names>P</given-names></name></person-group> (<year>2012</year>) <article-title>A galeommatid bivalve new to the Mediterranean Sea.</article-title><source>Triton</source><volume>26</volume>: <fpage>6</fpage>–<lpage>8</lpage>.</mixed-citation></ref><ref id="B136"><mixed-citation xmlns:xlink="http://www.w3.org/1999/xlink" xlink:type="simple"><person-group><name name-style="western"><surname>Lützen</surname><given-names>J</given-names></name><name name-style="western"><surname>Nielsen</surname><given-names>C</given-names></name></person-group> (<year>2005</year>) <article-title>Galeommatid bivalves from Phuket, Thailand.</article-title><source>Zoological Journal of the Linnean Society</source><volume>144</volume>: <fpage>261</fpage>–<lpage>308</lpage>. <ext-link xlink:type="simple" ext-link-type="doi" xlink:href="10.1111/j.1096-3642.2005.00168.x">https://doi.org/10.1111/j.1096-3642.2005.00168.x</ext-link></mixed-citation></ref></ref-list></tp:taxon-treatment>
