# Supplementary material for: Numerous new records of tropical non-indigenous species in the Eastern Mediterranean highlight the challenges of their recognition and identification
Source: Zookeys. 2021 Jan 13;1010:1–95. doi: 10.3897/zookeys.1010.58759 (PMC7817654; doi:10.3897/zookeys.1010.58759)
Supplement: XML Treatment for Scintilla cf. violescens [file zookeys.1010.58759-treatment46.xml]

<!DOCTYPE tp:taxon-treatment
  PUBLIC "-//TaxonX//DTD Taxonomic Treatment Publishing DTD v0 20100105//EN" "tax-treatment-NSO.dtd">
<tp:taxon-treatment xmlns:tp="http://www.plazi.org/taxpub"><tp:treatment-meta><kwd-group><label>Taxon classification</label><kwd><named-content xmlns:xlink="http://www.w3.org/1999/xlink" content-type="kingdom">Animalia</named-content></kwd><kwd><named-content xmlns:xlink="http://www.w3.org/1999/xlink" content-type="order">Galeommatida</named-content></kwd><kwd><named-content xmlns:xlink="http://www.w3.org/1999/xlink" content-type="family">Galeommatidae</named-content></kwd></kwd-group><mixed-citation publication-type="journal"><person-group><name><surname>Albano</surname><given-names>Paolo G.</given-names></name><name><surname>Steger</surname><given-names>Jan</given-names></name><name><surname>Bakker</surname><given-names>Piet A.J.</given-names></name><name><surname>Bogi</surname><given-names>Cesare</given-names></name><name><surname>Bošnjak</surname><given-names>Marija</given-names></name><name><surname>Guy-Haim</surname><given-names>Tamar</given-names></name><name><surname>Huseyinoglu</surname><given-names>Mehmet Fatih</given-names></name><name><surname>LaFollette</surname><given-names>Patrick I.</given-names></name><name><surname>Lubinevsky</surname><given-names>Hadas</given-names></name><name><surname>Mulas</surname><given-names>Martina</given-names></name><name><surname>Stockinger</surname><given-names>Martina</given-names></name><name><surname>Azzarone</surname><given-names>Michele</given-names></name><name><surname>Sabelli</surname><given-names>Bruno</given-names></name></person-group><article-title>Numerous new records of tropical non-indigenous species in the Eastern Mediterranean highlight the challenges of their recognition and identification</article-title><source>Zookeys</source><day>13</day><month>1</month><year>2021</year><volume>1010</volume><fpage>1</fpage><lpage>95</lpage><pub-id pub-id-type="doi">10.3897/zookeys.1010.58759</pub-id></mixed-citation></tp:treatment-meta><tp:nomenclature><tp:taxon-name><object-id xmlns:xlink="http://www.w3.org/1999/xlink" content-type="arpha" xlink:type="simple">9FC07CBE-A1EE-5586-97EA-8E9CE09B28FC</object-id>
                <tp:taxon-name-part taxon-name-part-type="genus" reg="Scintilla">Scintilla</tp:taxon-name-part>
                <tp:taxon-name-part taxon-name-part-type="uncertainty-rank">cf.</tp:taxon-name-part>
                <tp:taxon-name-part taxon-name-part-type="species" reg="violescens">violescens</tp:taxon-name-part>
              </tp:taxon-name><tp:taxon-authority>Kuroda &amp; Taki, 1961</tp:taxon-authority><xref ref-type="fig" rid="F41">Figure 41</xref></tp:nomenclature><tp:treatment-sec sec-type="New records" id="SECID0EU6GK"><title>New records.</title><p>Israel • 1 <abbrev xmlns:xlink="http://www.w3.org/1999/xlink" xlink:title="live collected specimen" id="ABBRID0E16GK" xlink:type="simple">spcm</abbrev>; Haifa; depth 15 m; May 1999; biogenic sediment; B.S. Galil leg.; size: L 6.9 mm, H 5.2 mm.</p></tp:treatment-sec><tp:treatment-sec sec-type="remarks" id="SECID0E56GK"><title>Remarks.</title><p>The single shell found is trapezoid-oval (L:H ratio = 1.33), slightly higher posteriorly than anteriorly, translucid-white, and has a glossy external surface. The valves are narrowly gaping, more widely in their posterior part. The umbones are prosogyrate, pointed and submedian. The commarginal sculpture consists of fine growth lines that are slightly wavy posteriorly, as well as irregular growth marks. Flat radial ribs are present in the posterior part of the shell; they are visible, upon close examination, also on the inside of the valves in the form of shallow markings. The inner surface, particularly of the right valve, is spotted by blister-like markings (Figure <xref ref-type="fig" rid="F41">41C, D</xref>). The hinge of the right valve bears a single cardinal tooth, bent towards the anterior, and an elongated posterior lateral tooth. The left valve has two cardinals, but the anterior one is broken off (Figure <xref ref-type="fig" rid="F41">41G</xref>); a posterior lateral is present.</p><fig id="F41" position="float" orientation="portrait"><object-id xmlns:xlink="http://www.w3.org/1999/xlink" content-type="doi" xlink:type="simple">10.3897/zookeys.1010.58759.figure41</object-id><object-id xmlns:xlink="http://www.w3.org/1999/xlink" content-type="arpha" xlink:type="simple">558A4BF8-801B-59F9-B8B8-31AE6C3352B6</object-id><label>Figure 41.</label><caption><p><tp:taxon-name><tp:taxon-name-part taxon-name-part-type="genus" reg="Scintilla">Scintilla</tp:taxon-name-part> <tp:taxon-name-part taxon-name-part-type="uncertainty-rank">cf.</tp:taxon-name-part> <tp:taxon-name-part taxon-name-part-type="species" reg="violescens">violescens</tp:taxon-name-part></tp:taxon-name> Kuroda &amp; Taki, 1961, Haifa, Israel: right (<bold>A</bold>) and left (<bold>B</bold>) valve outer views, left (<bold>C</bold>) and right (<bold>D</bold>) valve inner views, hinge of left (<bold>E, G</bold>) and right (<bold>F, H</bold>) valve. Scale bars: 2 mm (<bold>A–D</bold>); 0.5 mm (<bold>E–H</bold>).
      </p></caption><graphic xmlns:xlink="http://www.w3.org/1999/xlink" xlink:href="zookeys-1010-001-g041.jpg" position="float" orientation="portrait" xlink:type="simple" id="oo_496994.jpg"><uri content-type="original_file" xlink:type="simple">https://binary.pensoft.net/fig/496994</uri></graphic></fig><p>Lacking further material and observations on living individuals, which are of great diagnostic importance in galeommatids, we refrained from assigning a definitive specific name to our shell. However, the overall shape, hinge dentition and the presence of radial sculpture match well descriptions of <italic><tp:taxon-name><tp:taxon-name-part taxon-name-part-type="genus" reg="Scintilla">Scintilla</tp:taxon-name-part> <tp:taxon-name-part taxon-name-part-type="species" reg="violescens">violescens</tp:taxon-name-part></tp:taxon-name></italic> Kuroda &amp; Taki, 1961 (<xref ref-type="bibr" rid="B25">Arakawa 1961</xref>; <xref ref-type="bibr" rid="B126">Kuroda and Taki 1961</xref>), a species recorded from the intertidal and shallow subtidal of Thailand and Japan (<xref ref-type="bibr" rid="B111">Huber 2015</xref>). In contrast to our shell, however, <xref ref-type="bibr" rid="B126">Kuroda and Taki (1961)</xref> mention the presence of radial sculpture on the entire surface of the valves of their type material. While our Mediterranean shell is less elongated than the specimens of <italic><tp:taxon-name><tp:taxon-name-part taxon-name-part-type="genus" reg="Scintilla">S.</tp:taxon-name-part> <tp:taxon-name-part taxon-name-part-type="species" reg="violescens">violescens</tp:taxon-name-part></tp:taxon-name></italic> illustrated by <xref ref-type="bibr" rid="B164">Okutani (2000)</xref>, <xref ref-type="bibr" rid="B136">Lützen and Nielsen (2005)</xref>, and <xref ref-type="bibr" rid="B111">Huber (2015)</xref>, it is very similar in outline to the shell shown by <xref ref-type="bibr" rid="B25">Arakawa (1961</xref>: fig. 5B) (which was identified by T. Kuroda and I. Taki). <italic><tp:taxon-name><tp:taxon-name-part taxon-name-part-type="genus" reg="Scintilla">Scintilla</tp:taxon-name-part> <tp:taxon-name-part taxon-name-part-type="species" reg="violescens">violescens</tp:taxon-name-part></tp:taxon-name></italic> appears to be variable also with respect to shell size and coloration: specimens from Thailand (maximum length = 10.5 mm, n = 12 <abbrev xmlns:xlink="http://www.w3.org/1999/xlink" xlink:title="live collected specimens" id="ABBRID0EZDHK" xlink:type="simple">spcms</abbrev>) all were considerably smaller than the &gt; 15 mm-long Japanese type (<xref ref-type="bibr" rid="B126">Kuroda and Taki 1961</xref>) and had a whitish instead of pale violet color (<xref ref-type="bibr" rid="B136">Lützen and Nielsen 2005</xref>), like the Israeli shell. Considering this great plasticity in shell characters, and the differences in living animal morphology observed for Thai vs. Japanese specimens of <italic><tp:taxon-name><tp:taxon-name-part taxon-name-part-type="genus" reg="Scintilla">S.</tp:taxon-name-part> <tp:taxon-name-part taxon-name-part-type="species" reg="violescens">violescens</tp:taxon-name-part></tp:taxon-name></italic> by <xref ref-type="bibr" rid="B136">Lützen and Nielsen (2005)</xref>, the question arises whether more than one biological entity might be involved.</p><p>Irrespective of its unresolved specific affinity, the shell presented here clearly differs from all native Mediterranean galeommatids and thus cannot be confused; it can be easily distinguished from the non-indigneous <tp:taxon-name><tp:taxon-name-part taxon-name-part-type="genus" reg="Nudiscintilla">Nudiscintilla</tp:taxon-name-part> <tp:taxon-name-part taxon-name-part-type="uncertainty-rank">cf.</tp:taxon-name-part> <tp:taxon-name-part taxon-name-part-type="species" reg="glabra">glabra</tp:taxon-name-part></tp:taxon-name> (see above) by its less elongated shell, smaller L:H-ratio and, most notably, the presence of radial sculpture on the valves. Apart from the present shell, which was found in 1999 in Haifa Bay, we know of no other material.</p></tp:treatment-sec><ref-list><ref id="B25"><mixed-citation xmlns:xlink="http://www.w3.org/1999/xlink" xlink:type="simple"><person-group><name name-style="western"><surname>Arakawa</surname><given-names>KY</given-names></name></person-group> (<year>1961</year>) <article-title>A note on the animal of <italic><tp:taxon-name><tp:taxon-name-part taxon-name-part-type="genus">Scintilla</tp:taxon-name-part> <tp:taxon-name-part taxon-name-part-type="species">violescens</tp:taxon-name-part></tp:taxon-name></italic> collected in Genkai Sea.</article-title><source>Venus</source><volume>21</volume>: <fpage>143</fpage>–<lpage>146</lpage>.</mixed-citation></ref><ref id="B126"><mixed-citation xmlns:xlink="http://www.w3.org/1999/xlink" xlink:type="simple"><person-group><name name-style="western"><surname>Kuroda</surname><given-names>T</given-names></name><name name-style="western"><surname>Taki</surname><given-names>I</given-names></name></person-group> (<year>1961</year>) <article-title>On a new species of <italic><tp:taxon-name><tp:taxon-name-part taxon-name-part-type="genus">Scintilla</tp:taxon-name-part></tp:taxon-name></italic> (<tp:taxon-name><tp:taxon-name-part taxon-name-part-type="family">Galeommatidae</tp:taxon-name-part></tp:taxon-name>) from Japan.</article-title><source>Venus</source><volume>21</volume>: <fpage>141</fpage>–<lpage>142</lpage>.</mixed-citation></ref><ref id="B111"><mixed-citation xmlns:xlink="http://www.w3.org/1999/xlink" xlink:type="simple"><person-group><name name-style="western"><surname>Huber</surname><given-names>M</given-names></name></person-group> (<year>2015</year>) <source>Compendium of bivalves 2.</source><publisher-name>ConchBooks</publisher-name>, <publisher-loc>Harxheim</publisher-loc>, <size units="page">907 pp</size>.</mixed-citation></ref><ref id="B164"><mixed-citation xmlns:xlink="http://www.w3.org/1999/xlink" xlink:type="simple"><person-group><name name-style="western"><surname>Okutani</surname><given-names>T</given-names></name></person-group> (<year>2000</year>) <source>Marine mollusks in Japan.</source><publisher-name>Tokai University Press</publisher-name>, <publisher-loc>Tokyo</publisher-loc>, <size units="page">1173 pp</size>.</mixed-citation></ref><ref id="B136"><mixed-citation xmlns:xlink="http://www.w3.org/1999/xlink" xlink:type="simple"><person-group><name name-style="western"><surname>Lützen</surname><given-names>J</given-names></name><name name-style="western"><surname>Nielsen</surname><given-names>C</given-names></name></person-group> (<year>2005</year>) <article-title>Galeommatid bivalves from Phuket, Thailand.</article-title><source>Zoological Journal of the Linnean Society</source><volume>144</volume>: <fpage>261</fpage>–<lpage>308</lpage>. <ext-link xlink:type="simple" ext-link-type="doi" xlink:href="10.1111/j.1096-3642.2005.00168.x">https://doi.org/10.1111/j.1096-3642.2005.00168.x</ext-link></mixed-citation></ref></ref-list></tp:taxon-treatment>
