# Supplementary material for: Numerous new records of tropical non-indigenous species in the Eastern Mediterranean highlight the challenges of their recognition and identification
Source: Zookeys. 2021 Jan 13;1010:1–95. doi: 10.3897/zookeys.1010.58759 (PMC7817654; doi:10.3897/zookeys.1010.58759)
Supplement: XML Treatment for Gari pallida [file zookeys.1010.58759-treatment47.xml]

<!DOCTYPE tp:taxon-treatment
  PUBLIC "-//TaxonX//DTD Taxonomic Treatment Publishing DTD v0 20100105//EN" "tax-treatment-NSO.dtd">
<tp:taxon-treatment xmlns:tp="http://www.plazi.org/taxpub"><tp:treatment-meta><kwd-group><label>Taxon classification</label><kwd><named-content xmlns:xlink="http://www.w3.org/1999/xlink" content-type="kingdom">Animalia</named-content></kwd><kwd><named-content xmlns:xlink="http://www.w3.org/1999/xlink" content-type="order">Cardiida</named-content></kwd><kwd><named-content xmlns:xlink="http://www.w3.org/1999/xlink" content-type="family">Psammobiidae</named-content></kwd></kwd-group><mixed-citation publication-type="journal"><person-group><name><surname>Albano</surname><given-names>Paolo G.</given-names></name><name><surname>Steger</surname><given-names>Jan</given-names></name><name><surname>Bakker</surname><given-names>Piet A.J.</given-names></name><name><surname>Bogi</surname><given-names>Cesare</given-names></name><name><surname>Bošnjak</surname><given-names>Marija</given-names></name><name><surname>Guy-Haim</surname><given-names>Tamar</given-names></name><name><surname>Huseyinoglu</surname><given-names>Mehmet Fatih</given-names></name><name><surname>LaFollette</surname><given-names>Patrick I.</given-names></name><name><surname>Lubinevsky</surname><given-names>Hadas</given-names></name><name><surname>Mulas</surname><given-names>Martina</given-names></name><name><surname>Stockinger</surname><given-names>Martina</given-names></name><name><surname>Azzarone</surname><given-names>Michele</given-names></name><name><surname>Sabelli</surname><given-names>Bruno</given-names></name></person-group><article-title>Numerous new records of tropical non-indigenous species in the Eastern Mediterranean highlight the challenges of their recognition and identification</article-title><source>Zookeys</source><day>13</day><month>1</month><year>2021</year><volume>1010</volume><fpage>1</fpage><lpage>95</lpage><pub-id pub-id-type="doi">10.3897/zookeys.1010.58759</pub-id></mixed-citation></tp:treatment-meta><tp:nomenclature><tp:taxon-name><object-id xmlns:xlink="http://www.w3.org/1999/xlink" content-type="arpha" xlink:type="simple">44C5DF60-A54A-54DA-9C48-D41427B3CDCE</object-id>
                <tp:taxon-name-part taxon-name-part-type="genus" reg="Gari">Gari</tp:taxon-name-part>
                <tp:taxon-name-part taxon-name-part-type="species" reg="pallida">pallida</tp:taxon-name-part>
              </tp:taxon-name><tp:taxon-authority>(Deshayes, 1855)</tp:taxon-authority></tp:nomenclature><tp:treatment-sec sec-type="New records" id="SECID0EQGHK"><title>New records.</title><p>Israel • 6 <abbrev xmlns:xlink="http://www.w3.org/1999/xlink" xlink:title="live collected specimens" id="ABBRID0EWGHK" xlink:type="simple">spcms</abbrev>; Ashqelon; <named-content xmlns:xlink="http://www.w3.org/1999/xlink" content-type="dwc:verbatimCoordinates" xlink:type="simple"><named-content content-type="geo-json" specific-use="{&#34;type&#34;:&#34;Point&#34;,&#34;coordinates&#34;:[34.549800,31.700200]}" id="NCID0E4GHK" xlink:type="simple">31.7002°N, 34.5498°E</named-content></named-content>; depth 21 m; 18 Sep. 2016; sand; grab; <abbrev xmlns:xlink="http://www.w3.org/1999/xlink" xlink:title="“Historical ecology of Lessepsian migration” project" id="ABBRID0ECHHK" xlink:type="simple">HELM</abbrev> project (samples SG20_1F, SG20_3F, SG20_3M).</p></tp:treatment-sec><tp:treatment-sec sec-type="remarks" id="SECID0EGHHK"><title>Remarks.</title><p>A single living individual of this species has been recently reported from Palmachim, along the southern Mediterranean coast of Israel, representing the first record from the Mediterranean Sea (<xref ref-type="bibr" rid="B135">Lubinevsky et al. 2018</xref>). We here confirm the establishment of this species by reporting six further living individuals, again from southern Israel.</p></tp:treatment-sec><ref-list><ref id="B135"><mixed-citation xmlns:xlink="http://www.w3.org/1999/xlink" xlink:type="simple"><person-group><name name-style="western"><surname>Lubinevsky</surname><given-names>H</given-names></name><name name-style="western"><surname>Galil</surname><given-names>B</given-names></name><name name-style="western"><surname>Bogi</surname><given-names>C</given-names></name></person-group> (<year>2018</year>) <article-title>First record of <italic><tp:taxon-name><tp:taxon-name-part taxon-name-part-type="genus">Gari</tp:taxon-name-part> <tp:taxon-name-part taxon-name-part-type="species">pallida</tp:taxon-name-part></tp:taxon-name></italic> (Deshayes, 1855) (<tp:taxon-name><tp:taxon-name-part taxon-name-part-type="phylum">Mollusca</tp:taxon-name-part></tp:taxon-name>: <tp:taxon-name><tp:taxon-name-part taxon-name-part-type="class">Bivalvia</tp:taxon-name-part></tp:taxon-name>: <tp:taxon-name><tp:taxon-name-part taxon-name-part-type="family">Psammobiidae</tp:taxon-name-part></tp:taxon-name>) in the Mediterranean Sea.</article-title><source>BioInvasions Records</source><volume>7</volume>: <fpage>415</fpage>–<lpage>419</lpage>. <ext-link xlink:type="simple" ext-link-type="doi" xlink:href="10.3391/bir.2018.7.4.10">https://doi.org/10.3391/bir.2018.7.4.10</ext-link></mixed-citation></ref></ref-list></tp:taxon-treatment>
