# Supplementary material for: Numerous new records of tropical non-indigenous species in the Eastern Mediterranean highlight the challenges of their recognition and identification
Source: Zookeys. 2021 Jan 13;1010:1–95. doi: 10.3897/zookeys.1010.58759 (PMC7817654; doi:10.3897/zookeys.1010.58759)
Supplement: XML Treatment for Ervilia scaliola [file zookeys.1010.58759-treatment48.xml]

<!DOCTYPE tp:taxon-treatment
  PUBLIC "-//TaxonX//DTD Taxonomic Treatment Publishing DTD v0 20100105//EN" "tax-treatment-NSO.dtd">
<tp:taxon-treatment xmlns:tp="http://www.plazi.org/taxpub"><tp:treatment-meta><kwd-group><label>Taxon classification</label><kwd><named-content xmlns:xlink="http://www.w3.org/1999/xlink" content-type="kingdom">Animalia</named-content></kwd><kwd><named-content xmlns:xlink="http://www.w3.org/1999/xlink" content-type="order">Cardiida</named-content></kwd><kwd><named-content xmlns:xlink="http://www.w3.org/1999/xlink" content-type="family">Semelidae</named-content></kwd></kwd-group><mixed-citation publication-type="journal"><person-group><name><surname>Albano</surname><given-names>Paolo G.</given-names></name><name><surname>Steger</surname><given-names>Jan</given-names></name><name><surname>Bakker</surname><given-names>Piet A.J.</given-names></name><name><surname>Bogi</surname><given-names>Cesare</given-names></name><name><surname>Bošnjak</surname><given-names>Marija</given-names></name><name><surname>Guy-Haim</surname><given-names>Tamar</given-names></name><name><surname>Huseyinoglu</surname><given-names>Mehmet Fatih</given-names></name><name><surname>LaFollette</surname><given-names>Patrick I.</given-names></name><name><surname>Lubinevsky</surname><given-names>Hadas</given-names></name><name><surname>Mulas</surname><given-names>Martina</given-names></name><name><surname>Stockinger</surname><given-names>Martina</given-names></name><name><surname>Azzarone</surname><given-names>Michele</given-names></name><name><surname>Sabelli</surname><given-names>Bruno</given-names></name></person-group><article-title>Numerous new records of tropical non-indigenous species in the Eastern Mediterranean highlight the challenges of their recognition and identification</article-title><source>Zookeys</source><day>13</day><month>1</month><year>2021</year><volume>1010</volume><fpage>1</fpage><lpage>95</lpage><pub-id pub-id-type="doi">10.3897/zookeys.1010.58759</pub-id></mixed-citation></tp:treatment-meta><tp:nomenclature><tp:taxon-name><object-id xmlns:xlink="http://www.w3.org/1999/xlink" content-type="arpha" xlink:type="simple">2B6A7F20-29BF-5D64-BFEA-9CDD57969DC5</object-id>
                <tp:taxon-name-part taxon-name-part-type="genus" reg="Ervilia">Ervilia</tp:taxon-name-part>
                <tp:taxon-name-part taxon-name-part-type="species" reg="scaliola">scaliola</tp:taxon-name-part>
              </tp:taxon-name><tp:taxon-authority>Issel, 1869</tp:taxon-authority><xref ref-type="fig" rid="F42">Figure 42</xref></tp:nomenclature><tp:treatment-sec sec-type="New records" id="SECID0ECJHK"><title>New records.</title><p>Israel • 2 <abbrev xmlns:xlink="http://www.w3.org/1999/xlink" xlink:title="valves" id="ABBRID0EIJHK" xlink:type="simple">vv</abbrev>; Ashqelon; <named-content xmlns:xlink="http://www.w3.org/1999/xlink" content-type="dwc:verbatimCoordinates" xlink:type="simple"><named-content content-type="geo-json" specific-use="{&#34;type&#34;:&#34;Point&#34;,&#34;coordinates&#34;:[34.549800,31.700200]}" id="NCID0EPJHK" xlink:type="simple">31.7002°N, 34.5498°E</named-content></named-content>; depth 21 m; 18 Sep. 2016; sand; grab; <abbrev xmlns:xlink="http://www.w3.org/1999/xlink" xlink:title="“Historical ecology of Lessepsian migration” project" id="ABBRID0EUJHK" xlink:type="simple">HELM</abbrev> project (sample SG20_2F) • 1 <abbrev xmlns:xlink="http://www.w3.org/1999/xlink" xlink:title="empty shell" id="ABBRID0EYJHK" xlink:type="simple">sh</abbrev>; Ashqelon; <named-content xmlns:xlink="http://www.w3.org/1999/xlink" content-type="dwc:verbatimCoordinates" xlink:type="simple"><named-content content-type="geo-json" specific-use="{&#34;type&#34;:&#34;Point&#34;,&#34;coordinates&#34;:[34.551600,31.686800]}" id="NCID0E6JHK" xlink:type="simple">31.6868°N, 34.5516°E</named-content></named-content>; depth 11 m; 31 Oct. 2018; offshore rocky reef; suction sampler; <abbrev xmlns:xlink="http://www.w3.org/1999/xlink" xlink:title="“Historical ecology of Lessepsian migration” project" id="ABBRID0EEKHK" xlink:type="simple">HELM</abbrev> project (sample S58_3M); <named-content xmlns:xlink="http://www.w3.org/1999/xlink" content-type="dwc:institutional_code" xlink:type="simple">NHMW</named-content>-MO-112930/LM/0176; size: L 3.1 mm, H 2.2 mm (illustrated shell).</p></tp:treatment-sec><tp:treatment-sec sec-type="remarks" id="SECID0ENKHK"><title>Remarks.</title><p><italic><tp:taxon-name><tp:taxon-name-part taxon-name-part-type="genus" reg="Ervilia">Ervilia</tp:taxon-name-part> <tp:taxon-name-part taxon-name-part-type="species" reg="scaliola">scaliola</tp:taxon-name-part></tp:taxon-name></italic> was first recorded from Turkey based on material collected in 2013 by <xref ref-type="bibr" rid="B225">Zenetos and Ovalis (2014)</xref> who correctly described the complex taxonomic status of this genus in the Indo-Pacific. We here record the species from Israel for the first time. The complete shell from Ashqelon (Figure <xref ref-type="fig" rid="F42">42</xref>) is very fresh, and thus probably originates from an extant population.</p><fig id="F42" position="float" orientation="portrait"><object-id xmlns:xlink="http://www.w3.org/1999/xlink" content-type="doi" xlink:type="simple">10.3897/zookeys.1010.58759.figure42</object-id><object-id xmlns:xlink="http://www.w3.org/1999/xlink" content-type="arpha" xlink:type="simple">4656BC9D-7429-5690-87DE-EE3C4EEB79CF</object-id><label>Figure 42.</label><caption><p><italic><tp:taxon-name><tp:taxon-name-part taxon-name-part-type="genus" reg="Ervilia">Ervilia</tp:taxon-name-part> <tp:taxon-name-part taxon-name-part-type="species" reg="scaliola">scaliola</tp:taxon-name-part></tp:taxon-name></italic> Issel, 1869, <named-content xmlns:xlink="http://www.w3.org/1999/xlink" content-type="dwc:institutional_code" xlink:type="simple">NHMW</named-content>-MO-112930/LM/0176, Ashqelon, Israel, <abbrev xmlns:xlink="http://www.w3.org/1999/xlink" xlink:title="“Historical ecology of Lessepsian migration” project" id="ABBRID0E5LHK" xlink:type="simple">HELM</abbrev> project (sample S58_3M): right (<bold>A, C</bold>) and left (<bold>B, D</bold>) valve outer views, left (<bold>E, G</bold>) and right (<bold>F, H</bold>) valve inner views. Scale bar: 1 mm.
      </p></caption><graphic xmlns:xlink="http://www.w3.org/1999/xlink" xlink:href="zookeys-1010-001-g042.jpg" position="float" orientation="portrait" xlink:type="simple" id="oo_496995.jpg"><uri content-type="original_file" xlink:type="simple">https://binary.pensoft.net/fig/496995</uri></graphic></fig></tp:treatment-sec><ref-list><ref id="B225"><mixed-citation xmlns:xlink="http://www.w3.org/1999/xlink" xlink:type="simple"><person-group><name name-style="western"><surname>Zenetos</surname><given-names>A</given-names></name><name name-style="western"><surname>Ovalis</surname><given-names>P</given-names></name></person-group> (<year>2014</year>) <article-title>Alien <tp:taxon-name><tp:taxon-name-part taxon-name-part-type="phylum">Mollusca</tp:taxon-name-part></tp:taxon-name> in the Levantine Sea: an update. Occurrence of <italic><tp:taxon-name><tp:taxon-name-part taxon-name-part-type="genus">Ervilia</tp:taxon-name-part> <tp:taxon-name-part taxon-name-part-type="species">scaliola</tp:taxon-name-part></tp:taxon-name></italic> Issel, 1869 along the Levantine coast of Turkey.</article-title><source>Cahiers de Biologie Marine</source><volume>55</volume>: <fpage>507</fpage>–<lpage>512</lpage>. <ext-link xlink:type="simple" ext-link-type="doi" xlink:href="10.21411/CBM.A.67AC08A4">https://dx.doi.org/10.21411/CBM.A.67AC08A4</ext-link></mixed-citation></ref></ref-list></tp:taxon-treatment>
