# Supplementary material for: Numerous new records of tropical non-indigenous species in the Eastern Mediterranean highlight the challenges of their recognition and identification
Source: Zookeys. 2021 Jan 13;1010:1–95. doi: 10.3897/zookeys.1010.58759 (PMC7817654; doi:10.3897/zookeys.1010.58759)
Supplement: XML Treatment for Iacra seychellarum [file zookeys.1010.58759-treatment49.xml]

<!DOCTYPE tp:taxon-treatment
  PUBLIC "-//TaxonX//DTD Taxonomic Treatment Publishing DTD v0 20100105//EN" "tax-treatment-NSO.dtd">
<tp:taxon-treatment xmlns:tp="http://www.plazi.org/taxpub"><tp:treatment-meta><kwd-group><label>Taxon classification</label><kwd><named-content xmlns:xlink="http://www.w3.org/1999/xlink" content-type="kingdom">Animalia</named-content></kwd><kwd><named-content xmlns:xlink="http://www.w3.org/1999/xlink" content-type="order">Cardiida</named-content></kwd><kwd><named-content xmlns:xlink="http://www.w3.org/1999/xlink" content-type="family">Semelidae</named-content></kwd></kwd-group><mixed-citation publication-type="journal"><person-group><name><surname>Albano</surname><given-names>Paolo G.</given-names></name><name><surname>Steger</surname><given-names>Jan</given-names></name><name><surname>Bakker</surname><given-names>Piet A.J.</given-names></name><name><surname>Bogi</surname><given-names>Cesare</given-names></name><name><surname>Bošnjak</surname><given-names>Marija</given-names></name><name><surname>Guy-Haim</surname><given-names>Tamar</given-names></name><name><surname>Huseyinoglu</surname><given-names>Mehmet Fatih</given-names></name><name><surname>LaFollette</surname><given-names>Patrick I.</given-names></name><name><surname>Lubinevsky</surname><given-names>Hadas</given-names></name><name><surname>Mulas</surname><given-names>Martina</given-names></name><name><surname>Stockinger</surname><given-names>Martina</given-names></name><name><surname>Azzarone</surname><given-names>Michele</given-names></name><name><surname>Sabelli</surname><given-names>Bruno</given-names></name></person-group><article-title>Numerous new records of tropical non-indigenous species in the Eastern Mediterranean highlight the challenges of their recognition and identification</article-title><source>Zookeys</source><day>13</day><month>1</month><year>2021</year><volume>1010</volume><fpage>1</fpage><lpage>95</lpage><pub-id pub-id-type="doi">10.3897/zookeys.1010.58759</pub-id></mixed-citation></tp:treatment-meta><tp:nomenclature><tp:taxon-name><object-id xmlns:xlink="http://www.w3.org/1999/xlink" content-type="arpha" xlink:type="simple">2FC16F6E-0635-5F8C-B084-C05A68760F25</object-id>
                <tp:taxon-name-part taxon-name-part-type="genus" reg="Iacra">Iacra</tp:taxon-name-part>
                <tp:taxon-name-part taxon-name-part-type="species" reg="seychellarum">seychellarum</tp:taxon-name-part>
              </tp:taxon-name><tp:taxon-authority>(A. Adams, 1856)</tp:taxon-authority><xref ref-type="fig" rid="F43">Figure 43</xref></tp:nomenclature><tp:treatment-sec sec-type="New records" id="SECID0EXNHK"><title>New records.</title><p>GREECE • 3 <abbrev xmlns:xlink="http://www.w3.org/1999/xlink" xlink:title="valves" id="ABBRID0E4NHK" xlink:type="simple">vv</abbrev>; Kos Island; 2005–2010; A. Storm leg.; <named-content xmlns:xlink="http://www.w3.org/1999/xlink" content-type="dwc:institutional_code" xlink:type="simple">RMNH</named-content>.MOL.342632; size: L 12.1 mm, H 9.8 mm.</p></tp:treatment-sec><tp:treatment-sec sec-type="remarks" id="SECID0EGOHK"><title>Remarks.</title><p>We here report the finding of three beached valves of <italic><tp:taxon-name><tp:taxon-name-part taxon-name-part-type="genus" reg="Iacra">Iacra</tp:taxon-name-part> <tp:taxon-name-part taxon-name-part-type="species" reg="seychellarum">seychellarum</tp:taxon-name-part></tp:taxon-name></italic> in Kos, Greece. <italic><tp:taxon-name><tp:taxon-name-part taxon-name-part-type="genus" reg="Iacra">Iacra</tp:taxon-name-part> <tp:taxon-name-part taxon-name-part-type="species" reg="seychellarum">seychellarum</tp:taxon-name-part></tp:taxon-name></italic> can be readily distinguished from any Mediterranean semelid by its thick valves, large chondrophore and different sculpture in three zones: anterior with fine incised concentric lirations, median to posterior slope of fine incised oblique lines becoming strongly divaricate over the posterior slope, posterior area with closely spaced concentric incised lirations (<xref ref-type="bibr" rid="B166">Oliver 1992</xref>; <xref ref-type="bibr" rid="B231">Zuschin and Oliver 2003</xref>). It has been recorded from the northern Red Sea by <xref ref-type="bibr" rid="B35">Blatterer (2019)</xref> but has a broader distribution in the Indian Ocean (<xref ref-type="bibr" rid="B166">Oliver 1992</xref>). Because to our knowledge the finding has not been followed by others, we suggest that living individuals are needed to confirm the introduction and establishment of this species in the Mediterranean Sea.</p><fig id="F43" position="float" orientation="portrait"><object-id xmlns:xlink="http://www.w3.org/1999/xlink" content-type="doi" xlink:type="simple">10.3897/zookeys.1010.58759.figure43</object-id><object-id xmlns:xlink="http://www.w3.org/1999/xlink" content-type="arpha" xlink:type="simple">58FD29C9-45A1-569B-84A3-3F9D97E1E5AF</object-id><label>Figure 43.</label><caption><p><italic><tp:taxon-name><tp:taxon-name-part taxon-name-part-type="genus" reg="Iacra">Iacra</tp:taxon-name-part> <tp:taxon-name-part taxon-name-part-type="species" reg="seychellarum">seychellarum</tp:taxon-name-part></tp:taxon-name></italic> (A. Adams, 1856), Kos Island, Greece, <named-content xmlns:xlink="http://www.w3.org/1999/xlink" content-type="dwc:institutional_code" xlink:type="simple">RMNH</named-content>.MOL.342632: left valve outer (<bold>A</bold>) and inner (<bold>B</bold>) views, hinge (<bold>C</bold>). Photograph courtesy T. van Haaren. Scale bar: 2 mm (<bold>A, B</bold>); 1 mm (<bold>C</bold>).
      </p></caption><graphic xmlns:xlink="http://www.w3.org/1999/xlink" xlink:href="zookeys-1010-001-g043.jpg" position="float" orientation="portrait" xlink:type="simple" id="oo_496996.jpg"><uri content-type="original_file" xlink:type="simple">https://binary.pensoft.net/fig/496996</uri></graphic></fig></tp:treatment-sec><ref-list><ref id="B166"><mixed-citation xmlns:xlink="http://www.w3.org/1999/xlink" xlink:type="simple"><person-group><name name-style="western"><surname>Oliver</surname><given-names>PG</given-names></name></person-group> (<year>1992</year>) Bivalved seashells of the Red Sea. Verlag Christa Hemmen, 330 pp.</mixed-citation></ref><ref id="B231"><mixed-citation xmlns:xlink="http://www.w3.org/1999/xlink" xlink:type="simple"><person-group><name name-style="western"><surname>Zuschin</surname><given-names>M</given-names></name><name name-style="western"><surname>Oliver</surname><given-names>PG</given-names></name></person-group> (<year>2003</year>) <source>Bivalves and bivalve habitats in the northern Red Sea.</source><publisher-name>The Northern Bay of Safaga (Red Sea</publisher-name>, <publisher-loc>Egypt): An actuopalaeontological approach. VI. Bivalvia. Naturhistorisches Museum Wien</publisher-loc>, <size units="page">304 pp</size>.</mixed-citation></ref><ref id="B35"><mixed-citation xmlns:xlink="http://www.w3.org/1999/xlink" xlink:type="simple"><person-group><name name-style="western"><surname>Blatterer</surname><given-names>H</given-names></name></person-group> (<year>2019</year>) <article-title><tp:taxon-name><tp:taxon-name-part taxon-name-part-type="phylum">Mollusca</tp:taxon-name-part></tp:taxon-name> of the Dahab region (Gulf of Aqaba, Red Sea).</article-title><source>Denisia</source><volume>43</volume>: <fpage>1</fpage>–<lpage>480</lpage>.</mixed-citation></ref></ref-list></tp:taxon-treatment>
