# Supplementary material for: Numerous new records of tropical non-indigenous species in the Eastern Mediterranean highlight the challenges of their recognition and identification
Source: Zookeys. 2021 Jan 13;1010:1–95. doi: 10.3897/zookeys.1010.58759 (PMC7817654; doi:10.3897/zookeys.1010.58759)
Supplement: XML Treatment for Semelidae [file zookeys.1010.58759-treatment50.xml]

<!DOCTYPE tp:taxon-treatment
  PUBLIC "-//TaxonX//DTD Taxonomic Treatment Publishing DTD v0 20100105//EN" "tax-treatment-NSO.dtd">
<tp:taxon-treatment xmlns:tp="http://www.plazi.org/taxpub"><tp:treatment-meta><kwd-group><label>Taxon classification</label><kwd><named-content xmlns:xlink="http://www.w3.org/1999/xlink" content-type="kingdom">Animalia</named-content></kwd><kwd><named-content xmlns:xlink="http://www.w3.org/1999/xlink" content-type="order">Cardiida</named-content></kwd><kwd><named-content xmlns:xlink="http://www.w3.org/1999/xlink" content-type="family">Semelidae</named-content></kwd></kwd-group><mixed-citation publication-type="journal"><person-group><name><surname>Albano</surname><given-names>Paolo G.</given-names></name><name><surname>Steger</surname><given-names>Jan</given-names></name><name><surname>Bakker</surname><given-names>Piet A.J.</given-names></name><name><surname>Bogi</surname><given-names>Cesare</given-names></name><name><surname>Bošnjak</surname><given-names>Marija</given-names></name><name><surname>Guy-Haim</surname><given-names>Tamar</given-names></name><name><surname>Huseyinoglu</surname><given-names>Mehmet Fatih</given-names></name><name><surname>LaFollette</surname><given-names>Patrick I.</given-names></name><name><surname>Lubinevsky</surname><given-names>Hadas</given-names></name><name><surname>Mulas</surname><given-names>Martina</given-names></name><name><surname>Stockinger</surname><given-names>Martina</given-names></name><name><surname>Azzarone</surname><given-names>Michele</given-names></name><name><surname>Sabelli</surname><given-names>Bruno</given-names></name></person-group><article-title>Numerous new records of tropical non-indigenous species in the Eastern Mediterranean highlight the challenges of their recognition and identification</article-title><source>Zookeys</source><day>13</day><month>1</month><year>2021</year><volume>1010</volume><fpage>1</fpage><lpage>95</lpage><pub-id pub-id-type="doi">10.3897/zookeys.1010.58759</pub-id></mixed-citation></tp:treatment-meta><tp:nomenclature><tp:taxon-name><object-id xmlns:xlink="http://www.w3.org/1999/xlink" content-type="arpha" xlink:type="simple">3230B676-19B6-5AE2-9F92-0811AD290AC9</object-id>
                <tp:taxon-name-part taxon-name-part-type="family">Semelidae</tp:taxon-name-part>
              </tp:taxon-name><tp:taxon-authority>sp.</tp:taxon-authority><xref ref-type="fig" rid="F44">Figure 44</xref></tp:nomenclature><tp:treatment-sec sec-type="New records" id="SECID0E3RHK"><title>New records.</title><p>Israel • 1 <abbrev xmlns:xlink="http://www.w3.org/1999/xlink" xlink:title="live collected specimen" id="ABBRID0ECSHK" xlink:type="simple">spcm</abbrev>; Palmachim; <named-content xmlns:xlink="http://www.w3.org/1999/xlink" content-type="dwc:verbatimCoordinates" xlink:type="simple"><named-content content-type="geo-json" specific-use="{&#34;type&#34;:&#34;Point&#34;,&#34;coordinates&#34;:[34.676700,31.973700]}" id="NCID0EJSHK" xlink:type="simple">31.9737°N, 34.6767°E</named-content></named-content>; depth 35.4 m; 24 May 2017; soft substrate; box-corer; Shafdan project (sample 29(A)); size: L 2.4 mm, H 2.0 mm.</p></tp:treatment-sec><tp:treatment-sec sec-type="material" id="SECID0EOSHK"><title>Additional material examined.</title><p><italic><tp:taxon-name><tp:taxon-name-part taxon-name-part-type="genus" reg="Abra">Abra</tp:taxon-name-part> <tp:taxon-name-part taxon-name-part-type="species" reg="alba">alba</tp:taxon-name-part></tp:taxon-name></italic> (W. Wood, 1802): Israel • 1 v; north of Atlit; <named-content xmlns:xlink="http://www.w3.org/1999/xlink" content-type="dwc:verbatimCoordinates" xlink:type="simple"><named-content content-type="geo-json" specific-use="{&#34;type&#34;:&#34;Point&#34;,&#34;coordinates&#34;:[34.918100,32.742200]}" id="NCID0ECTHK" xlink:type="simple">32.7422°N, 34.9181°E</named-content></named-content>; depth 30 m; 20 Sep. 2016; sand; grab; <abbrev xmlns:xlink="http://www.w3.org/1999/xlink" xlink:title="“Historical ecology of Lessepsian migration” project" id="ABBRID0EHTHK" xlink:type="simple">HELM</abbrev> project (sample NG30_2M) • 2 <abbrev xmlns:xlink="http://www.w3.org/1999/xlink" xlink:title="valves" id="ABBRID0ELTHK" xlink:type="simple">vv</abbrev>; Ashqelon; <named-content xmlns:xlink="http://www.w3.org/1999/xlink" content-type="dwc:verbatimCoordinates" xlink:type="simple"><named-content content-type="geo-json" specific-use="{&#34;type&#34;:&#34;Point&#34;,&#34;coordinates&#34;:[34.540600,31.710100]}" id="NCID0ESTHK" xlink:type="simple">31.7101°N, 34.5406°E</named-content></named-content>; depth 31 m; 18 Sep. 2016; sand; grab; <abbrev xmlns:xlink="http://www.w3.org/1999/xlink" xlink:title="“Historical ecology of Lessepsian migration” project" id="ABBRID0EXTHK" xlink:type="simple">HELM</abbrev> project (sample SG30_5M).</p></tp:treatment-sec><tp:treatment-sec sec-type="remarks" id="SECID0E2THK"><title>Remarks.</title><p>We were unable to identify this peculiar bivalve beyond family level, despite a thorough search in the literature on Mediterranean and Indo-Pacific mollusks. The shell of the single specimen found is roundly subtrigonal, fragile, with a rounded, steeply sloping anterior and a subacute to subtruncate posterior part; the ventral margin is slightly concave, the umbo submedian. The outer surface is smooth, glossy, and only sculptured by very fine growth lines. Although the small size and outline are reminiscent of certain galeommatoid genera such as <italic><tp:taxon-name><tp:taxon-name-part taxon-name-part-type="genus" reg="Bornia">Bornia</tp:taxon-name-part></tp:taxon-name></italic> Philippi, 1836, which is also represented in the Mediterranean Sea, the presence of both an external and an internal ligament, the latter situated on a well-developed resilifer, is typical for the family <tp:taxon-name><tp:taxon-name-part taxon-name-part-type="family">Semelidae</tp:taxon-name-part></tp:taxon-name> (<xref ref-type="bibr" rid="B166">Oliver 1992</xref>; <xref ref-type="bibr" rid="B32">Beesley and Ross 1998</xref>; <xref ref-type="bibr" rid="B110">Huber 2010</xref>). The hinge of both valves bears two cardinals; the posterior cardinal of the left valve is becoming obsolete by encroachment of the internal ligament portion which also extends vertically beyond the hinge line. Two well-developed laterals are present in the right valve, while in the left valve, only a weak tooth-like ridge is present anteriorly, formed by the dorsal shell margin. Due to the extremely smooth and glossy interior of the valves that renders hardly visible even the adductor muscle scars, it remains unclear whether a deep pallial sinus, another feature typical of semelids, is present in the studied specimen.</p><p><italic><tp:taxon-name><tp:taxon-name-part taxon-name-part-type="genus" reg="Lonoa">Lonoa</tp:taxon-name-part> <tp:taxon-name-part taxon-name-part-type="species" reg="katoi">katoi</tp:taxon-name-part></tp:taxon-name></italic> Habe, 1976, a semelid from Japan, shares with our species the small size and irregular outline with an often concave ventral margin (related to its attached lifestyle); however, the outer shell surface of <italic><tp:taxon-name><tp:taxon-name-part taxon-name-part-type="genus" reg="Lonoa">L.</tp:taxon-name-part> <tp:taxon-name-part taxon-name-part-type="species" reg="katoi">katoi</tp:taxon-name-part></tp:taxon-name></italic> bears rough lamellae and fine radial threads (<xref ref-type="bibr" rid="B99">Habe 1976</xref>; <xref ref-type="bibr" rid="B165">Okutani 2017</xref>), while that of the Israeli specimen is almost smooth. The most similar confamilial species from the Red Sea probably is <italic><tp:taxon-name><tp:taxon-name-part taxon-name-part-type="genus" reg="Abra">Abra</tp:taxon-name-part> <tp:taxon-name-part taxon-name-part-type="species" reg="aegyptiaca">aegyptiaca</tp:taxon-name-part></tp:taxon-name></italic> Oliver and Zuschin, 2000, however, it differs from the specimen described here in shell shape, sculpture, the prosogyrate umbo, and features of the hinge such as the shape of the anterior lateral tooth of the right valve. Similar-sized juveniles of Mediterranean <italic><tp:taxon-name><tp:taxon-name-part taxon-name-part-type="genus" reg="Abra">Abra</tp:taxon-name-part></tp:taxon-name></italic> spp., including <italic><tp:taxon-name><tp:taxon-name-part taxon-name-part-type="genus" reg="Abra">A.</tp:taxon-name-part> <tp:taxon-name-part taxon-name-part-type="species" reg="alba">alba</tp:taxon-name-part></tp:taxon-name></italic>, the most common species on the shallow Israeli shelf, have a hinge morphology comparable to our specimen, but differ in their outline and by having more protruding umbos (<xref ref-type="bibr" rid="B204">Scaperrotta et al. 2013</xref>). <italic><tp:taxon-name><tp:taxon-name-part taxon-name-part-type="genus" reg="Abra">Abra</tp:taxon-name-part> <tp:taxon-name-part taxon-name-part-type="species" reg="tenuis">tenuis</tp:taxon-name-part></tp:taxon-name></italic> is most similar in shape, and a teratological specimen might approach the outline of our shell; however, such a specimen would still differ from <tp:taxon-name><tp:taxon-name-part taxon-name-part-type="family">Semelidae</tp:taxon-name-part></tp:taxon-name> sp. by the presence of commarginal lines on the early dissoconch (<xref ref-type="bibr" rid="B204">Scaperrotta et al. 2013</xref>; <xref ref-type="bibr" rid="B169">Oliver et al. 2020</xref>).</p><p>Until the finding of further specimens, it remains open whether the present individual is a juvenile or an adult of a small-sized species. Considering that only a single specimen was found so far, the lack of known native Mediterranean species with a similar morphology, and the geographical proximity of the Israeli coast to the Suez Canal, we suspect that this species might be another Indo-Pacific taxon introduced to the southeastern Mediterranean.</p><fig id="F44" position="float" orientation="portrait"><object-id xmlns:xlink="http://www.w3.org/1999/xlink" content-type="doi" xlink:type="simple">10.3897/zookeys.1010.58759.figure44</object-id><object-id xmlns:xlink="http://www.w3.org/1999/xlink" content-type="arpha" xlink:type="simple">588FDD96-C2BD-5D5A-BA80-8D0F3A0680BF</object-id><label>Figure 44.</label><caption><p><tp:taxon-name><tp:taxon-name-part taxon-name-part-type="family">Semelidae</tp:taxon-name-part></tp:taxon-name> sp., Palmachim, Israel, Shafdan project (sample 29(A)): left valve outer view (<bold>A, B</bold>), right valve inner view (<bold>D, E</bold>), hinge (<bold>C, F</bold>) and outer view (<bold>G, H</bold>), left valve inner view (<bold>J–K</bold>) and hinge (<bold>I, L</bold>). The pink hue is due to staining with eosin solution. Scale bars: 1 mm (<bold>A, B, D, E, G, H, J, K</bold>); 0.5 mm (<bold>F, L</bold>); 0.3 mm (<bold>C, I</bold>).
      </p></caption><graphic xmlns:xlink="http://www.w3.org/1999/xlink" xlink:href="zookeys-1010-001-g044.jpg" position="float" orientation="portrait" xlink:type="simple" id="oo_496997.jpg"><uri content-type="original_file" xlink:type="simple">https://binary.pensoft.net/fig/496997</uri></graphic></fig></tp:treatment-sec><ref-list><ref id="B166"><mixed-citation xmlns:xlink="http://www.w3.org/1999/xlink" xlink:type="simple"><person-group><name name-style="western"><surname>Oliver</surname><given-names>PG</given-names></name></person-group> (<year>1992</year>) Bivalved seashells of the Red Sea. Verlag Christa Hemmen, 330 pp.</mixed-citation></ref><ref id="B32"><mixed-citation xmlns:xlink="http://www.w3.org/1999/xlink" xlink:type="simple"><person-group><name name-style="western"><surname>Beesley</surname><given-names>PL</given-names></name><name name-style="western"><surname>Ross</surname><given-names>GJB</given-names></name></person-group> (<role>Eds</role>) (<year>1998</year>) <tp:taxon-name><tp:taxon-name-part taxon-name-part-type="phylum">Mollusca</tp:taxon-name-part></tp:taxon-name>: the southern synthesis. Fauna of Australia. Volume 5. CSIRO Publishing, Melbourne, part A XVI + 563 pp, part B VIII + 565 pp.</mixed-citation></ref><ref id="B110"><mixed-citation xmlns:xlink="http://www.w3.org/1999/xlink" xlink:type="simple"><person-group><name name-style="western"><surname>Huber</surname><given-names>M</given-names></name></person-group> (<year>2010</year>) <source>Compendium of bivalves.</source><publisher-name>ConchBooks</publisher-name>, <publisher-loc>Hackenheim</publisher-loc>, <size units="page">901 pp</size>.</mixed-citation></ref><ref id="B99"><mixed-citation xmlns:xlink="http://www.w3.org/1999/xlink" xlink:type="simple"><person-group><name name-style="western"><surname>Habe</surname><given-names>T</given-names></name></person-group> (<year>1976</year>) <article-title>Eight new bivalves from Japan.</article-title><source>Venus</source><volume>35</volume>: <fpage>37</fpage>–<lpage>46</lpage>.</mixed-citation></ref><ref id="B165"><mixed-citation xmlns:xlink="http://www.w3.org/1999/xlink" xlink:type="simple"><person-group><name name-style="western"><surname>Okutani</surname><given-names>T</given-names></name></person-group> (<year>2017</year>) <source>Marine mollusks in Japan. 2<sup>nd</sup> edition.</source><publisher-name>Tokai University Press</publisher-name>, <publisher-loc>Tokyo</publisher-loc>, <size units="page">1375 pp</size>.</mixed-citation></ref><ref id="B204"><mixed-citation xmlns:xlink="http://www.w3.org/1999/xlink" xlink:type="simple"><person-group><name name-style="western"><surname>Scaperrotta</surname><given-names>M</given-names></name><name name-style="western"><surname>Bartolini</surname><given-names>S</given-names></name><name name-style="western"><surname>Bogi</surname><given-names>C</given-names></name></person-group> (<year>2013</year>) Accrescimenti. Stadi di accrescimento dei molluschi marini del Mediterraneo. Volume V. L’Informatore Piceno, 192 pp.</mixed-citation></ref><ref id="B169"><mixed-citation xmlns:xlink="http://www.w3.org/1999/xlink" xlink:type="simple"><person-group><name name-style="western"><surname>Oliver</surname><given-names>PG</given-names></name><name name-style="western"><surname>Holmes</surname><given-names>AM</given-names></name><name name-style="western"><surname>Killeen</surname><given-names>IJ</given-names></name><name name-style="western"><surname>Turner</surname><given-names>JA</given-names></name></person-group> (<year>2020</year>) Marine bivalve shells of the British Isles. <ext-link xlink:type="simple" ext-link-type="uri" xlink:href="https://naturalhistory.museumwales.ac.uk/BritishBivalves/home.php">https://naturalhistory.museumwales.ac.uk/BritishBivalves/home.php</ext-link></mixed-citation></ref></ref-list></tp:taxon-treatment>
