# Supplementary material for: Numerous new records of tropical non-indigenous species in the Eastern Mediterranean highlight the challenges of their recognition and identification
Source: Zookeys. 2021 Jan 13;1010:1–95. doi: 10.3897/zookeys.1010.58759 (PMC7817654; doi:10.3897/zookeys.1010.58759)
Supplement: XML Treatment for Clementia papyracea [file zookeys.1010.58759-treatment51.xml]

<!DOCTYPE tp:taxon-treatment
  PUBLIC "-//TaxonX//DTD Taxonomic Treatment Publishing DTD v0 20100105//EN" "tax-treatment-NSO.dtd">
<tp:taxon-treatment xmlns:tp="http://www.plazi.org/taxpub"><tp:treatment-meta><kwd-group><label>Taxon classification</label><kwd><named-content xmlns:xlink="http://www.w3.org/1999/xlink" content-type="kingdom">Animalia</named-content></kwd><kwd><named-content xmlns:xlink="http://www.w3.org/1999/xlink" content-type="order">Venerida</named-content></kwd><kwd><named-content xmlns:xlink="http://www.w3.org/1999/xlink" content-type="family">Veneridae</named-content></kwd></kwd-group><mixed-citation publication-type="journal"><person-group><name><surname>Albano</surname><given-names>Paolo G.</given-names></name><name><surname>Steger</surname><given-names>Jan</given-names></name><name><surname>Bakker</surname><given-names>Piet A.J.</given-names></name><name><surname>Bogi</surname><given-names>Cesare</given-names></name><name><surname>Bošnjak</surname><given-names>Marija</given-names></name><name><surname>Guy-Haim</surname><given-names>Tamar</given-names></name><name><surname>Huseyinoglu</surname><given-names>Mehmet Fatih</given-names></name><name><surname>LaFollette</surname><given-names>Patrick I.</given-names></name><name><surname>Lubinevsky</surname><given-names>Hadas</given-names></name><name><surname>Mulas</surname><given-names>Martina</given-names></name><name><surname>Stockinger</surname><given-names>Martina</given-names></name><name><surname>Azzarone</surname><given-names>Michele</given-names></name><name><surname>Sabelli</surname><given-names>Bruno</given-names></name></person-group><article-title>Numerous new records of tropical non-indigenous species in the Eastern Mediterranean highlight the challenges of their recognition and identification</article-title><source>Zookeys</source><day>13</day><month>1</month><year>2021</year><volume>1010</volume><fpage>1</fpage><lpage>95</lpage><pub-id pub-id-type="doi">10.3897/zookeys.1010.58759</pub-id></mixed-citation></tp:treatment-meta><tp:nomenclature><tp:taxon-name><object-id xmlns:xlink="http://www.w3.org/1999/xlink" content-type="arpha" xlink:type="simple">666AA834-81EA-5E3E-89EC-D2EFA87239EE</object-id>
                <tp:taxon-name-part taxon-name-part-type="genus" reg="Clementia">Clementia</tp:taxon-name-part>
                <tp:taxon-name-part taxon-name-part-type="species" reg="papyracea">papyracea</tp:taxon-name-part>
              </tp:taxon-name><tp:taxon-authority>(Gmelin, 1791)</tp:taxon-authority></tp:nomenclature><tp:treatment-sec sec-type="New records" id="SECID0EE1HK"><title>New records.</title><p>Israel • 1 <abbrev xmlns:xlink="http://www.w3.org/1999/xlink" xlink:title="live collected specimen" id="ABBRID0EK1HK" xlink:type="simple">spcm</abbrev>; Haifa Bay; <named-content xmlns:xlink="http://www.w3.org/1999/xlink" content-type="dwc:verbatimCoordinates" xlink:type="simple"><named-content content-type="geo-json" specific-use="{&#34;type&#34;:&#34;Point&#34;,&#34;coordinates&#34;:[35.019600,32.821100]}" id="NCID0ER1HK" xlink:type="simple">32.8211°N, 35.0196°E</named-content></named-content>; depth 11 m; 2 Aug. 2015; soft substrate; grab; <abbrev xmlns:xlink="http://www.w3.org/1999/xlink" content-type="institution" xlink:title="National Monitoring Israel" id="ABBRID0EW1HK" xlink:type="simple">NM</abbrev> project (station HM27).</p></tp:treatment-sec><tp:treatment-sec sec-type="remarks" id="SECID0E21HK"><title>Remarks.</title><p><italic><tp:taxon-name><tp:taxon-name-part taxon-name-part-type="genus" reg="Clementia">Clementia</tp:taxon-name-part> <tp:taxon-name-part taxon-name-part-type="species" reg="papyracea">papyracea</tp:taxon-name-part></tp:taxon-name></italic> has been recorded in the Mediterranean Sea since 1937, but findings of living individuals are very scarce and limited to samples collected in 1968 in El Arish, Egypt (<xref ref-type="bibr" rid="B28">Barash and Danin 1973</xref>), in 1975 in Haifa, Israel (<xref ref-type="bibr" rid="B29">Barash and Danin 1977</xref>) and in 2012 in Ashqelon, Israel (<xref ref-type="bibr" rid="B72">Crocetta et al. 2016</xref>). We here report a further living juvenile individual.</p></tp:treatment-sec><ref-list><ref id="B28"><mixed-citation xmlns:xlink="http://www.w3.org/1999/xlink" xlink:type="simple"><person-group><name name-style="western"><surname>Barash</surname><given-names>A</given-names></name><name name-style="western"><surname>Danin</surname><given-names>Z</given-names></name></person-group> (<year>1973</year>) <article-title>Contributions to the knowledge of Suez Canal migration. The Indo-Pacific species of <tp:taxon-name><tp:taxon-name-part taxon-name-part-type="phylum">Mollusca</tp:taxon-name-part></tp:taxon-name> in the Mediterranean and notes on a collection from the Suez Canal.</article-title><source>Israel Journal of Zoology</source><volume>21</volume>: <fpage>301</fpage>–<lpage>374</lpage>.</mixed-citation></ref><ref id="B29"><mixed-citation xmlns:xlink="http://www.w3.org/1999/xlink" xlink:type="simple"><person-group><name name-style="western"><surname>Barash</surname><given-names>A</given-names></name><name name-style="western"><surname>Danin</surname><given-names>Z</given-names></name></person-group> (<year>1977</year>) <article-title>Additions to the knowledge of Indo-Pacific <tp:taxon-name><tp:taxon-name-part taxon-name-part-type="phylum">Mollusca</tp:taxon-name-part></tp:taxon-name> in the Mediterranean.</article-title><source>Conchiglie</source><volume>13</volume>: <fpage>85</fpage>–<lpage>116</lpage>.</mixed-citation></ref><ref id="B72"><mixed-citation xmlns:xlink="http://www.w3.org/1999/xlink" xlink:type="simple"><person-group><name name-style="western"><surname>Crocetta</surname><given-names>F</given-names></name><name name-style="western"><surname>Tringali</surname><given-names>LP</given-names></name><name name-style="western"><surname>Mienis</surname><given-names>HK</given-names></name><name name-style="western"><surname>Zenetos</surname><given-names>A</given-names></name></person-group> (<year>2016</year>) <article-title><italic><tp:taxon-name><tp:taxon-name-part taxon-name-part-type="genus">Clementia</tp:taxon-name-part> <tp:taxon-name-part taxon-name-part-type="species">papyracea</tp:taxon-name-part></tp:taxon-name></italic> (Gmelin, 1791) (<tp:taxon-name><tp:taxon-name-part taxon-name-part-type="phylum">Mollusca</tp:taxon-name-part></tp:taxon-name>: <tp:taxon-name><tp:taxon-name-part taxon-name-part-type="class">Bivalvia</tp:taxon-name-part></tp:taxon-name>: <tp:taxon-name><tp:taxon-name-part taxon-name-part-type="family">Veneridae</tp:taxon-name-part></tp:taxon-name>): its established status in the Mediterranean Sea and the first record from Greece.</article-title><source>Cahiers de Biologie Marine</source><volume>57</volume>: <fpage>271</fpage>–<lpage>275</lpage>.</mixed-citation></ref></ref-list></tp:taxon-treatment>
