# Supplementary material for: Numerous new records of tropical non-indigenous species in the Eastern Mediterranean highlight the challenges of their recognition and identification
Source: Zookeys. 2021 Jan 13;1010:1–95. doi: 10.3897/zookeys.1010.58759 (PMC7817654; doi:10.3897/zookeys.1010.58759)
Supplement: XML Treatment for Corbula erythraeensis [file zookeys.1010.58759-treatment52.xml]

<!DOCTYPE tp:taxon-treatment
  PUBLIC "-//TaxonX//DTD Taxonomic Treatment Publishing DTD v0 20100105//EN" "tax-treatment-NSO.dtd">
<tp:taxon-treatment xmlns:tp="http://www.plazi.org/taxpub"><tp:treatment-meta><kwd-group><label>Taxon classification</label><kwd><named-content xmlns:xlink="http://www.w3.org/1999/xlink" content-type="kingdom">Animalia</named-content></kwd><kwd><named-content xmlns:xlink="http://www.w3.org/1999/xlink" content-type="order">Myida</named-content></kwd><kwd><named-content xmlns:xlink="http://www.w3.org/1999/xlink" content-type="family">Corbulidae</named-content></kwd></kwd-group><mixed-citation publication-type="journal"><person-group><name><surname>Albano</surname><given-names>Paolo G.</given-names></name><name><surname>Steger</surname><given-names>Jan</given-names></name><name><surname>Bakker</surname><given-names>Piet A.J.</given-names></name><name><surname>Bogi</surname><given-names>Cesare</given-names></name><name><surname>Bošnjak</surname><given-names>Marija</given-names></name><name><surname>Guy-Haim</surname><given-names>Tamar</given-names></name><name><surname>Huseyinoglu</surname><given-names>Mehmet Fatih</given-names></name><name><surname>LaFollette</surname><given-names>Patrick I.</given-names></name><name><surname>Lubinevsky</surname><given-names>Hadas</given-names></name><name><surname>Mulas</surname><given-names>Martina</given-names></name><name><surname>Stockinger</surname><given-names>Martina</given-names></name><name><surname>Azzarone</surname><given-names>Michele</given-names></name><name><surname>Sabelli</surname><given-names>Bruno</given-names></name></person-group><article-title>Numerous new records of tropical non-indigenous species in the Eastern Mediterranean highlight the challenges of their recognition and identification</article-title><source>Zookeys</source><day>13</day><month>1</month><year>2021</year><volume>1010</volume><fpage>1</fpage><lpage>95</lpage><pub-id pub-id-type="doi">10.3897/zookeys.1010.58759</pub-id></mixed-citation></tp:treatment-meta><tp:nomenclature><tp:taxon-name><object-id xmlns:xlink="http://www.w3.org/1999/xlink" content-type="arpha" xlink:type="simple">BBF4259F-A993-502A-B04A-032DB92C6F9D</object-id>
                <tp:taxon-name-part taxon-name-part-type="genus" reg="Corbula">Corbula</tp:taxon-name-part>
                <tp:taxon-name-part taxon-name-part-type="species" reg="erythraeensis">erythraeensis</tp:taxon-name-part>
              </tp:taxon-name><tp:taxon-authority>H. Adams, 1871</tp:taxon-authority><xref ref-type="fig" rid="F45">Figure 45A–K</xref></tp:nomenclature><tp:treatment-sec sec-type="New records" id="SECID0EK4HK"><title>New records.</title><p>Israel • 1 <abbrev xmlns:xlink="http://www.w3.org/1999/xlink" xlink:title="live collected specimen" id="ABBRID0EQ4HK" xlink:type="simple">spcm</abbrev>; Ashqelon; <named-content xmlns:xlink="http://www.w3.org/1999/xlink" content-type="dwc:verbatimCoordinates" xlink:type="simple"><named-content content-type="geo-json" specific-use="{&#34;type&#34;:&#34;Point&#34;,&#34;coordinates&#34;:[34.549800,31.700200]}" id="NCID0EX4HK" xlink:type="simple">31.7002°N, 34.5498°E</named-content></named-content>; depth 21 m; 18 Sep. 2016; sand; grab; <abbrev xmlns:xlink="http://www.w3.org/1999/xlink" xlink:title="“Historical ecology of Lessepsian migration” project" id="ABBRID0E34HK" xlink:type="simple">HELM</abbrev> project (sample SG20_4F) • 3 <abbrev xmlns:xlink="http://www.w3.org/1999/xlink" xlink:title="live collected specimens" id="ABBRID0EA5HK" xlink:type="simple">spcms</abbrev>; Ashqelon; <named-content xmlns:xlink="http://www.w3.org/1999/xlink" content-type="dwc:verbatimCoordinates" xlink:type="simple"><named-content content-type="geo-json" specific-use="{&#34;type&#34;:&#34;Point&#34;,&#34;coordinates&#34;:[34.496000,31.748700]}" id="NCID0EH5HK" xlink:type="simple">31.7487°N, 34.4960°E</named-content></named-content>; depth 41 m; 27 Apr. 2017; sandy mud; grab; <abbrev xmlns:xlink="http://www.w3.org/1999/xlink" xlink:title="“Historical ecology of Lessepsian migration” project" id="ABBRID0EM5HK" xlink:type="simple">HELM</abbrev> project (sample SG40_8M); sizes: L 2.9 mm, H 2.5 mm (illustrated specimen 1, Figure <xref ref-type="fig" rid="F45">45A–C</xref>); L 3.8 mm, H 3.1 mm (illustrated specimen 2, Figure <xref ref-type="fig" rid="F45">45D, E</xref>) • 2 <abbrev xmlns:xlink="http://www.w3.org/1999/xlink" xlink:title="live collected specimens" id="ABBRID0EY5HK" xlink:type="simple">spcms</abbrev>; Soreq desalination plant; <named-content xmlns:xlink="http://www.w3.org/1999/xlink" content-type="dwc:verbatimCoordinates" xlink:type="simple"><named-content content-type="geo-json" specific-use="{&#34;type&#34;:&#34;Point&#34;,&#34;coordinates&#34;:[34.690000,31.940000]}" id="NCID0E65HK" xlink:type="simple">31.94°N, 34.69°E</named-content></named-content>; depth 17–22 m; 10 May 2009; soft substrate; grab; Soreq project; size: L 1.9 mm, H 1.5 mm (Figure <xref ref-type="fig" rid="F45">45J, K</xref>).</p></tp:treatment-sec><tp:treatment-sec sec-type="material" id="SECID0EI6HK"><title>Additional material examined.</title><p><italic><tp:taxon-name><tp:taxon-name-part taxon-name-part-type="genus" reg="Corbula">Corbula</tp:taxon-name-part> <tp:taxon-name-part taxon-name-part-type="species" reg="erythraeensis">erythraeensis</tp:taxon-name-part></tp:taxon-name></italic>: Egypt • 1 <abbrev xmlns:xlink="http://www.w3.org/1999/xlink" xlink:title="empty shell" id="ABBRID0EZ6HK" xlink:type="simple">sh</abbrev>; Bay of Safaga; <named-content xmlns:xlink="http://www.w3.org/1999/xlink" content-type="dwc:verbatimCoordinates" xlink:type="simple"><named-content content-type="geo-json" specific-use="{&#34;type&#34;:&#34;Point&#34;,&#34;coordinates&#34;:[33.965300,26.814200]}" id="NCID0EBAAM" xlink:type="simple">26.8142°N, 33.9653°E</named-content></named-content>; depth 39 m; 31 Oct. 1994; mud; scuba diving; M. Zuschin leg.; ref. <xref ref-type="bibr" rid="B168">Oliver and Zuschin (2000)</xref>, sample 94/4/b; <named-content xmlns:xlink="http://www.w3.org/1999/xlink" content-type="dwc:institutional_code" xlink:type="simple">NHMW</named-content>-MO-106107; size: L 3.5 mm, H 2.5 mm (illustrated shell, Figure <xref ref-type="fig" rid="F45">45F–H</xref>) • 1 v; same collecting data as for preceding; <named-content xmlns:xlink="http://www.w3.org/1999/xlink" content-type="dwc:institutional_code" xlink:type="simple">NHMW</named-content>-MO-106100; size: L: 2.3 mm, H: 1.6 mm (illustrated valve, Figure <xref ref-type="fig" rid="F45">45I</xref>).</p><p><italic><tp:taxon-name><tp:taxon-name-part taxon-name-part-type="genus" reg="Corbula">Corbula</tp:taxon-name-part> <tp:taxon-name-part taxon-name-part-type="species" reg="gibba">gibba</tp:taxon-name-part></tp:taxon-name></italic> (Olivi, 1792): Israel • 271 <abbrev xmlns:xlink="http://www.w3.org/1999/xlink" xlink:title="live collected specimens" id="ABBRID0EJBAM" xlink:type="simple">spcms</abbrev>; Ashqelon; <named-content xmlns:xlink="http://www.w3.org/1999/xlink" content-type="dwc:verbatimCoordinates" xlink:type="simple"><named-content content-type="geo-json" specific-use="{&#34;type&#34;:&#34;Point&#34;,&#34;coordinates&#34;:[34.496400,31.749200]}" id="NCID0EQBAM" xlink:type="simple">31.7492°N, 34.4964°E</named-content></named-content>; depth 41 m; 27 Apr. 2017; sandy mud; grab; <abbrev xmlns:xlink="http://www.w3.org/1999/xlink" xlink:title="“Historical ecology of Lessepsian migration” project" id="ABBRID0EVBAM" xlink:type="simple">HELM</abbrev> project (sample SG40_8M) • 300 <abbrev xmlns:xlink="http://www.w3.org/1999/xlink" xlink:title="live collected specimens" id="ABBRID0EZBAM" xlink:type="simple">spcms</abbrev>, 11 <abbrev xmlns:xlink="http://www.w3.org/1999/xlink" xlink:title="empty shells" id="ABBRID0E4BAM" xlink:type="simple">shs</abbrev>, 10 <abbrev xmlns:xlink="http://www.w3.org/1999/xlink" xlink:title="valves" id="ABBRID0EBCAM" xlink:type="simple">vv</abbrev> (5 right, 5 left); Soreq desalination plant; <named-content xmlns:xlink="http://www.w3.org/1999/xlink" content-type="dwc:verbatimCoordinates" xlink:type="simple"><named-content content-type="geo-json" specific-use="{&#34;type&#34;:&#34;Point&#34;,&#34;coordinates&#34;:[34.690000,31.940000]}" id="NCID0EICAM" xlink:type="simple">31.94°N, 34.69°E</named-content></named-content>; depth 17–22 m; 10 May 2009; soft substrate; grab; Soreq project.</p></tp:treatment-sec><tp:treatment-sec sec-type="remarks" id="SECID0ENCAM"><title>Remarks.</title><p><italic><tp:taxon-name><tp:taxon-name-part taxon-name-part-type="genus" reg="Corbula">Corbula</tp:taxon-name-part> <tp:taxon-name-part taxon-name-part-type="species" reg="erythraeensis">erythraeensis</tp:taxon-name-part></tp:taxon-name></italic> is widespread in the northern Red Sea where it has been recorded from the gulfs of Suez (<xref ref-type="bibr" rid="B137">MacAndrew 1870</xref>; <xref ref-type="bibr" rid="B166">Oliver 1992</xref>) and Aqaba at Eilat (<xref ref-type="bibr" rid="B81">Edelman-Furstenberg and Faershtein 2010</xref>), as well as the northern Bay of Safaga (Egypt) (<xref ref-type="bibr" rid="B231">Zuschin and Oliver 2003</xref>); outside the Red Sea, its distribution ranges eastward to Pakistan (<xref ref-type="bibr" rid="B110">Huber 2010</xref>). Here we report the first findings of this species from the Mediterranean. <italic><tp:taxon-name><tp:taxon-name-part taxon-name-part-type="genus" reg="Corbula">Corbula</tp:taxon-name-part> <tp:taxon-name-part taxon-name-part-type="species" reg="erythraeensis">erythraeensis</tp:taxon-name-part></tp:taxon-name></italic> was found sympatrically with the common native Mediterranean <italic><tp:taxon-name><tp:taxon-name-part taxon-name-part-type="genus" reg="Corbula">Corbula</tp:taxon-name-part> <tp:taxon-name-part taxon-name-part-type="species" reg="gibba">gibba</tp:taxon-name-part></tp:taxon-name></italic> but was always present in very low numbers. No empty shells have been found so far. While being similar in appearance to the morphologically variable <italic><tp:taxon-name><tp:taxon-name-part taxon-name-part-type="genus" reg="Corbula">C.</tp:taxon-name-part> <tp:taxon-name-part taxon-name-part-type="species" reg="gibba">gibba</tp:taxon-name-part></tp:taxon-name></italic>, <italic><tp:taxon-name><tp:taxon-name-part taxon-name-part-type="genus" reg="Corbula">C.</tp:taxon-name-part> <tp:taxon-name-part taxon-name-part-type="species" reg="erythraeensis">erythraeensis</tp:taxon-name-part></tp:taxon-name></italic> has a convex anterior dorsal margin of the right valve (usually concave in <italic><tp:taxon-name><tp:taxon-name-part taxon-name-part-type="genus" reg="Corbula">C.</tp:taxon-name-part> <tp:taxon-name-part taxon-name-part-type="species" reg="gibba">gibba</tp:taxon-name-part></tp:taxon-name></italic>, particularly in smaller specimens), a more inflated umbonal region, a regular concentric sculpture on the left valve (<xref ref-type="bibr" rid="B166">Oliver 1992</xref>), and its color always is whitish-yellowish (<italic><tp:taxon-name><tp:taxon-name-part taxon-name-part-type="genus" reg="Corbula">C.</tp:taxon-name-part> <tp:taxon-name-part taxon-name-part-type="species" reg="gibba">gibba</tp:taxon-name-part></tp:taxon-name></italic> frequently has a rosy pattern). Juvenile individuals are more wedge-shaped than those of <italic><tp:taxon-name><tp:taxon-name-part taxon-name-part-type="genus" reg="Corbula">C.</tp:taxon-name-part> <tp:taxon-name-part taxon-name-part-type="species" reg="gibba">gibba</tp:taxon-name-part></tp:taxon-name></italic>.</p><fig id="F45" position="float" orientation="portrait"><object-id xmlns:xlink="http://www.w3.org/1999/xlink" content-type="doi" xlink:type="simple">10.3897/zookeys.1010.58759.figure45</object-id><object-id xmlns:xlink="http://www.w3.org/1999/xlink" content-type="arpha" xlink:type="simple">9DD6A60B-A9BC-5FA9-9299-6BA8AC366AA1</object-id><label>Figure 45.</label><caption><p>Comparison between <italic><tp:taxon-name><tp:taxon-name-part taxon-name-part-type="genus" reg="Corbula">Corbula</tp:taxon-name-part> <tp:taxon-name-part taxon-name-part-type="species" reg="erythraeensis">erythraeensis</tp:taxon-name-part></tp:taxon-name></italic> H. Adams, 1871 and <italic><tp:taxon-name><tp:taxon-name-part taxon-name-part-type="genus" reg="Corbula">Corbula</tp:taxon-name-part> <tp:taxon-name-part taxon-name-part-type="species" reg="gibba">gibba</tp:taxon-name-part></tp:taxon-name></italic> (Olivi, 1792). <bold>A–E</bold><italic><tp:taxon-name><tp:taxon-name-part taxon-name-part-type="genus" reg="Corbula">Corbula</tp:taxon-name-part> <tp:taxon-name-part taxon-name-part-type="species" reg="erythraeensis">erythraeensis</tp:taxon-name-part></tp:taxon-name></italic>, Ashqelon, Israel, <abbrev xmlns:xlink="http://www.w3.org/1999/xlink" xlink:title="“Historical ecology of Lessepsian migration” project" id="ABBRID0EOHAM" xlink:type="simple">HELM</abbrev> project (sample SG40_8M): <bold>A–C</bold> Specimen 1: left (<bold>A</bold>) and right (<bold>B</bold>) valve outer views, sculpture of the anterior left valve (<bold>C</bold>) <bold>D, E</bold> Specimen 2: left (<bold>D</bold>) and right (<bold>E</bold>) valve outer views. <bold>F–H</bold><italic><tp:taxon-name><tp:taxon-name-part taxon-name-part-type="genus" reg="Corbula">Corbula</tp:taxon-name-part> <tp:taxon-name-part taxon-name-part-type="species" reg="erythraeensis">erythraeensis</tp:taxon-name-part></tp:taxon-name></italic>, Bay of Safaga, Egypt, <named-content xmlns:xlink="http://www.w3.org/1999/xlink" content-type="dwc:institutional_code" xlink:type="simple">NHMW</named-content>-MO-106107: left valve outer (<bold>F</bold>), ventral (<bold>G</bold>) and dorsal (<bold>H</bold>) views. <bold>I</bold><italic><tp:taxon-name><tp:taxon-name-part taxon-name-part-type="genus" reg="Corbula">Corbula</tp:taxon-name-part> <tp:taxon-name-part taxon-name-part-type="species" reg="erythraeensis">erythraeensis</tp:taxon-name-part></tp:taxon-name></italic>, same collecting data as for preceding, <named-content xmlns:xlink="http://www.w3.org/1999/xlink" content-type="dwc:institutional_code" xlink:type="simple">NHMW</named-content>-MO-106100: left valve outer view <bold>J, K</bold><italic><tp:taxon-name><tp:taxon-name-part taxon-name-part-type="genus" reg="Corbula">Corbula</tp:taxon-name-part> <tp:taxon-name-part taxon-name-part-type="species" reg="erythraeensis">erythraeensis</tp:taxon-name-part></tp:taxon-name></italic>, Soreq desalination plant, Israel, Soreq project: left (<bold>J</bold>) and right (<bold>K</bold>) valve outer views <bold>L, M</bold><italic><tp:taxon-name><tp:taxon-name-part taxon-name-part-type="genus" reg="Corbula">Corbula</tp:taxon-name-part> <tp:taxon-name-part taxon-name-part-type="species" reg="gibba">gibba</tp:taxon-name-part></tp:taxon-name></italic>, same collecting data as for <bold>A–E</bold>: left (<bold>L</bold>) and right (<bold>M</bold>) valve outer views <bold>N, O</bold><italic><tp:taxon-name><tp:taxon-name-part taxon-name-part-type="genus" reg="Corbula">Corbula</tp:taxon-name-part> <tp:taxon-name-part taxon-name-part-type="species" reg="gibba">gibba</tp:taxon-name-part></tp:taxon-name></italic>, same collecting data as for <bold>J–K</bold>: left (<bold>N</bold>) and right (<bold>O</bold>) valve outer views. Scale bars: 1 mm (<bold>A, B, D, E, F–I, L, M</bold>); 0.5 mm (<bold>C, J, K, N, O</bold>).
      </p></caption><graphic xmlns:xlink="http://www.w3.org/1999/xlink" xlink:href="zookeys-1010-001-g045.jpg" position="float" orientation="portrait" xlink:type="simple" id="oo_496998.jpg"><uri content-type="original_file" xlink:type="simple">https://binary.pensoft.net/fig/496998</uri></graphic></fig></tp:treatment-sec><ref-list><ref id="B168"><mixed-citation xmlns:xlink="http://www.w3.org/1999/xlink" xlink:type="simple"><person-group><name name-style="western"><surname>Oliver</surname><given-names>PG</given-names></name><name name-style="western"><surname>Zuschin</surname><given-names>M</given-names></name></person-group> (<year>2000</year>) <article-title>Addition to the bivalve fauna of the Red Sea with descriptions of new species of <tp:taxon-name><tp:taxon-name-part taxon-name-part-type="family">Limopsidae</tp:taxon-name-part></tp:taxon-name>, <tp:taxon-name><tp:taxon-name-part taxon-name-part-type="family">Tellinidae</tp:taxon-name-part></tp:taxon-name> and <tp:taxon-name><tp:taxon-name-part taxon-name-part-type="family">Semelidae</tp:taxon-name-part></tp:taxon-name>.</article-title><source>Journal of Conchology</source><volume>37</volume>: <fpage>17</fpage>–<lpage>37</lpage>.</mixed-citation></ref><ref id="B137"><mixed-citation xmlns:xlink="http://www.w3.org/1999/xlink" xlink:type="simple"><person-group><name name-style="western"><surname>MacAndrew</surname><given-names>R</given-names></name></person-group> (<year>1870</year>) <article-title>Report on the testaceous <tp:taxon-name><tp:taxon-name-part taxon-name-part-type="phylum">Mollusca</tp:taxon-name-part></tp:taxon-name> obtained during a dredging-excursion in the Gulf of Suez in the months of February and March 1869.</article-title><source>Annals and Magazine of Natural History (Fourth Series)</source><volume>6</volume>: <fpage>429</fpage>–<lpage>450</lpage>. <ext-link xlink:type="simple" ext-link-type="doi" xlink:href="10.1080/00222937008696289">https://doi.org/10.1080/00222937008696289</ext-link></mixed-citation></ref><ref id="B166"><mixed-citation xmlns:xlink="http://www.w3.org/1999/xlink" xlink:type="simple"><person-group><name name-style="western"><surname>Oliver</surname><given-names>PG</given-names></name></person-group> (<year>1992</year>) Bivalved seashells of the Red Sea. Verlag Christa Hemmen, 330 pp.</mixed-citation></ref><ref id="B81"><mixed-citation xmlns:xlink="http://www.w3.org/1999/xlink" xlink:type="simple"><person-group><name name-style="western"><surname>Edelman-Furstenberg</surname><given-names>Y</given-names></name><name name-style="western"><surname>Faershtein</surname><given-names>G</given-names></name></person-group> (<year>2010</year>) Molluscan fauna of the Gulf of Elat: indicators of ecological change. Jerusalem, 132 pp.</mixed-citation></ref><ref id="B231"><mixed-citation xmlns:xlink="http://www.w3.org/1999/xlink" xlink:type="simple"><person-group><name name-style="western"><surname>Zuschin</surname><given-names>M</given-names></name><name name-style="western"><surname>Oliver</surname><given-names>PG</given-names></name></person-group> (<year>2003</year>) <source>Bivalves and bivalve habitats in the northern Red Sea.</source><publisher-name>The Northern Bay of Safaga (Red Sea</publisher-name>, <publisher-loc>Egypt): An actuopalaeontological approach. VI. Bivalvia. Naturhistorisches Museum Wien</publisher-loc>, <size units="page">304 pp</size>.</mixed-citation></ref><ref id="B110"><mixed-citation xmlns:xlink="http://www.w3.org/1999/xlink" xlink:type="simple"><person-group><name name-style="western"><surname>Huber</surname><given-names>M</given-names></name></person-group> (<year>2010</year>) <source>Compendium of bivalves.</source><publisher-name>ConchBooks</publisher-name>, <publisher-loc>Hackenheim</publisher-loc>, <size units="page">901 pp</size>.</mixed-citation></ref></ref-list></tp:taxon-treatment>
